# Supplementary material for: Identifying novel mechanisms of abdominal aortic aneurysm via unbiased proteomics and systems biology
Source: Front Cardiovasc Med. 2022 Aug 3;9:889994. doi: 10.3389/fcvm.2022.889994 (PMC9382335; doi:10.3389/fcvm.2022.889994)
Supplement: Supplementary Table 1 — Raw ultrasound measurements. [file Table_1.XLSX]

## Sheet: Suppl-Table_I
Animal ID	Genotype	Procedure	Ultrasound Measurements (mm)
			Baseline	4 day	1 week	2 week	3 week	4 week
101	WT C57BL/6J	Saline		0.949
102	WT C57BL/6J	Saline		0.78
103	WT C57BL/6J	Saline		0.87
104	WT C57BL/6J	Saline		0.86
105	WT C57BL/6J	Saline		0.81
106	WT C57BL/6J	Saline		0.72
201	WT C57BL/6J	Elastase	0.7	1.094
202	WT C57BL/6J	Elastase	0.59	1.03
203	WT C57BL/6J	Elastase	0.64	1.06
204	WT C57BL/6J	Elastase	0.63	1.225
205	WT C57BL/6J	Elastase	0.67	1.12
301	WT C57BL/6J	Saline		0.834		0.886
302	WT C57BL/6J	Saline		0.859		0.835
303	WT C57BL/6J	Saline		0.918		0.826
304	WT C57BL/6J	Saline		0.854		0.845
401	WT C57BL/6J	Elastase		1.117		1.17
402	WT C57BL/6J	Elastase		1.08		1.258
403	WT C57BL/6J	Elastase		1.1		1.3
404	WT C57BL/6J	Elastase		1.02		1.29
405	WT C57BL/6J	Elastase		1.08		1.33
2911	Apoe-/-	Saline	1.12		1.24	1.24
2912	Apoe-/-	Saline			1.33	1.302
2913	Apoe-/-	Saline			1.22	1.34
149	Apoe-/-	AngII			1.75	1.92
150	Apoe-/-	AngII			2.38	2.36
199	Apoe-/-	AngII			1.505	1.497
2901	Apoe-/-	AngII			1.33	1.39
144	Apoe-/-	Saline	1.21		1.29	1.32	1.19	1.27
286	Apoe-/-	Saline	1.11		1.3	1.31	1.33	1.3
285	Apoe-/-	Saline	1.24		1.18	1.18	1.18	1.24
142	Apoe-/-	Saline	1.36		1.17	1.34	1.33	1.27
141	Apoe-/-	AngII			1.47	1.43	1.18	1.37
143	Apoe-/-	AngII			1.42	1.43	1.59	1.42
282	Apoe-/-	AngII			1.42	1.58	1.91	2.23
279	Apoe-/-	AngII			2.06	2.43	2.17	2.19
283	Apoe-/-	AngII			1.5	1.46	1.83	2.32
277	Apoe-/-	AngII			1.14	1.07	1.34	1.31
281	Apoe-/-	AngII			1.89	2.07	2.24	1.87
140	Apoe-/-	AngII			1.25	1.22	1.53	1.44
2908	Ldlr-/-	Saline	1.09		1.304	1.29
2909	Ldlr-/-	Saline	1.1		1.286	1.33
2910	Ldlr-/-	Saline	1.25		1.311	1.38
102	Ldlr-/-	AngII			1.47	1.57
2906	Ldlr-/-	AngII	1.29		1.63	1.49
2907	Ldlr-/-	AngII	1.13		1.472	2.62
2903	Ldlr-/-	AngII			1.51	1.58
2904	Ldlr-/-	AngII			1.53	1.519
151	Ldlr-/-	AngII			1.32	1.58
128	Ldlr-/-	Saline			1.352	1.32	1.21	1.29
131	Ldlr-/-	Saline			1.38	1.24	1.23	1.34
133	Ldlr-/-	Saline			1.48	1.32	1.47	1.36
127	Ldlr-/-	AngII			1.88	2.28	2.246	2.7
129	Ldlr-/-	AngII			1.37	1.31	1.547	1.53
130	Ldlr-/-	AngII			1.52	1.52	1.555	1.54
132	Ldlr-/-	AngII			1.79	2.14	2.15	2.11
134	Ldlr-/-	AngII			1.812	1.96	1.83	1.79
135	Ldlr-/-	AngII			1.34	1.42	1.44	1.41
136	Ldlr-/-	AngII			1.34	1.46	1.59	1.52

## Sheet: Suppl-Table_II
Median normalized, label-free based quantification of the two AAA mouse models and their saline counterparts: AngII (Apoe-/- and Ldlr-/-) and elastase (C57Bl6 Wildtype).
Column #															180	181	182	183	184	185	186	187	188	189	190	191	193	192	194	195	196	205	206	207	208	209	210	211	212	253	255	254	256	257	258	259	260	261	262
Genotype															APOE	APOE	APOE	APOE	APOE	APOE	APOE	APOE	APOE	APOE	APOE	APOE	APOE	APOE	APOE	APOE	APOE	APOE	APOE	APOE	APOE	APOE	APOE	APOE	APOE	APOE	APOE	APOE	APOE	APOE	APOE	APOE	APOE	APOE	APOE
Treatment															Angiotensin	Angiotensin	Angiotensin	Angiotensin	Angiotensin	Angiotensin	Angiotensin	Angiotensin	Angiotensin	Angiotensin	Angiotensin	Angiotensin	Angiotensin	Angiotensin	Angiotensin	Angiotensin	Angiotensin	Angiotensin	Angiotensin	Angiotensin	Angiotensin	Angiotensin	Angiotensin	Angiotensin	Angiotensin	Angiotensin	Angiotensin	Angiotensin	Angiotensin	Angiotensin	Angiotensin	Angiotensin	Angiotensin	Angiotensin	Angiotensin
Days															14	14	14	14	14	14	14	14	14	14	14	14	14	14	14	14	14	14	14	14	14	14	14	14	14	28	28	28	28	28	28	28	28	28	28
Mice															149	149	149	149	149	149	149	149	150	150	150	150	150	150	150	150	150	199	199	199	199	199	199	199	199	277	277	277	277	277	277	277	277	277	279
Selected															Selected	Selected	Selected	Selected	Selected	Selected	Selected	Selected	Selected	Selected	Selected	Selected	Selected	Selected	Selected	Selected	Selected	Selected	Selected	Selected	Selected	Selected	Selected	Selected	Selected	Selected	Selected	Selected	Selected	Selected	Selected	Selected	Selected	Selected	Selected
Fragment															1Arch	2Arch	3Thor	4Thor	5Thor	6Renal	7AbAo	8AbAo	1Arch	2Arch	3Thor	4Thor	5BThrombus	5Thor	6Renal	7AbAo	8AbAo	1Arch	2Arch	3Thor	4Thor	5Thor	6Renal	7AbAo	8AbAo	1Arch_1	2Arch_2	2BThrombus_3	3Thor_1	4Thor_2	5Thor_3	6Renal_1	7AbAo_1	8AbAo_2	1Arch_1
Fragment_number															1	2	3	4	5	6	7	8	1	2	3	4	5	5	6	7	8	1	2	3	4	5	6	7	8	1	2	2	3	4	5	6	7	8	1
Fragment_name															Arch	Arch	Thoracic	Thoracic	Thoracic	Renal	AbAo	AbAo	Arch	Arch	Thoracic	Thoracic	BThrombus	Thoracic	Renal	AbAo	AbAo	Arch	Arch	Thoracic	Thoracic	Thoracic	Renal	AbAo	AbAo	Arch	Arch	BThrombus	Thoracic	Thoracic	Thoracic	Renal	AbAo	AbAo	Arch
Sub_fragment															1	1	1	1	1	1	1	1	1	1	1	1	1	1	1	1	1	1	1	1	1	1	1	1	1	1	2	3	1	2	3	1	1	2	1
Median AUC															890000	975000	710000	1.17333e+06	932500	1200000	1.16667e+06	881667	1500000	1500000	1500000	1100000	1200000	1525000	1.72667e+06	1.46667e+06	1.58417e+06	1140000	981667	1800000	1095000	844167	1000000	951667	706667	1200000	1.33333e+06	900000	1200000	1.20667e+06	1100000	1.13333e+06	1.03333e+06	943333	1.08667e+06
Number of proteins									Apoe-/-		Ldlr-/-		Wildtype		1103	1185	1147	1220	1208	1133	980	976	1129	1097	1080	1077	1155	1078	999	967	956	1095	1146	1084	1114	1122	1200	1032	907	1028	1002	1043	1080	1009	1016	983	958	975	1079
Comparison with Human data (Supp-Table_5)	Gene Name	Protein	Description	Average_Score	#_AA	#_Peptides	#_PSM	#_Unique_Peptides	Angiotensin	Saline	Angiotensin	Saline	Elastase	Saline	APOE_Angiotensin_14_1_149	APOE_Angiotensin_14_2_149	APOE_Angiotensin_14_3_149	APOE_Angiotensin_14_4_149	APOE_Angiotensin_14_5_149	APOE_Angiotensin_14_6_149	APOE_Angiotensin_14_7_149	APOE_Angiotensin_14_8_149	APOE_Angiotensin_14_1_150	APOE_Angiotensin_14_2_150	APOE_Angiotensin_14_3_150	APOE_Angiotensin_14_4_150	APOE_Angiotensin_14_5_150	APOE_Angiotensin_14_5_150	APOE_Angiotensin_14_6_150	APOE_Angiotensin_14_7_150	APOE_Angiotensin_14_8_150	APOE_Angiotensin_14_1_199	APOE_Angiotensin_14_2_199	APOE_Angiotensin_14_3_199	APOE_Angiotensin_14_4_199	APOE_Angiotensin_14_5_199	APOE_Angiotensin_14_6_199	APOE_Angiotensin_14_7_199	APOE_Angiotensin_14_8_199	APOE_Angiotensin_28_1_277	APOE_Angiotensin_28_2_277	APOE_Angiotensin_28_2_277	APOE_Angiotensin_28_3_277	APOE_Angiotensin_28_4_277	APOE_Angiotensin_28_5_277	APOE_Angiotensin_28_6_277	APOE_Angiotensin_28_7_277	APOE_Angiotensin_28_8_277	APOE_Angiotensin_28_1_279
Overlap	9530003J23Rik	Q8BM26	9530003J23Rik protein OS=Mus musculus GN=9530003J23Rik PE=2 SV=1	-0.637835	151	6	39	6	0	0	0.188133	0	0	0	0	0	0	0	0	0	0	0	0	0	0	0	0	0	0	0	0	0	0	0	0	0	0	0	0	0	0	0	0	0	0	0	0	0	0
Overlap	A2m	Q61838	Alpha-2-macroglobulin OS=Mus musculus GN=A2m PE=1 SV=3	140.462	1495	70	28884	5	0.0262235	0.164474	0	0	0	0	0	0	0	0	0	0	0	0	0	0	0.34555	0	0.79096	0.253333	0	0	0	0	0	0	0	0	0	0	0	0	0	0	0	0	0	0	0	0	0
Overlap	Aars	Q8BGQ7	Alanine--tRNA ligase, cytoplasmic OS=Mus musculus GN=Aars PE=1 SV=1	0.22404	968	8	82	8	0.042156	0	0.0777068	0.0109314	0.0442236	0.0122488	0	0	0.253521	0	0.289544	0	0	0	0	0	0	0.0590909	0.258333	0	0	0	0	0	0	0	0	0	0	0	0	0	0.3225	0	0.241667	0	0.154545	0	0	0	0
Overlap	Abat	P61922	4-aminobutyrate aminotransferase, mitochondrial OS=Mus musculus GN=Abat PE=1 SV=1	1.94357	500	4	407	4	0.189924	0.298854	0.189967	0.167613	0.211736	0.126931	1.23596	0.225641	0	0	0	0.508333	0	0.589792	0.133333	0	0	0	0	0	0.185328	0	0.286885	0.72807	0	0.552778	0	0	0.45	0	0	0.4375	0	0	0	0	0.527273	0	0	0	0.694785
Overlap	Abce1	P61222	ATP-binding cassette sub-family E member 1 OS=Mus musculus GN=Abce1 PE=2 SV=1	0.0290691	599	5	54	5	0.0964804	0.020159	0.0237931	0	0.011577	0.0146006	0.460674	0	0.267606	0	0	0	0.222857	0.306238	0	0	0	0	0.166667	0.154098	0	0	0	0	0	0.205556	0	0.201382	0.48	0	0	0	0.225	0.3	0	0	0.2	0	0	0	0
Overlap	Abhd14b	E9QN99	Alpha/beta hydrolase domain-containing protein 14B OS=Mus musculus GN=Abhd14b PE=4 SV=1	6.6356	210	6	1111	6	1.11584	1.22914	1.41965	1.53448	1.47425	1.34336	0.893258	1.04615	1	1.00994	0.9437	1.66667	2.05714	0.827977	1.56052	1.61159	1.16895	1.3606	0.379167	1.51202	2.12507	1.9611	1.56582	1.14035	0.760611	2.16667	0.837139	0	1.04	1.23292	0.919811	1.16667	1.05	1.33333	2	0	0.345455	1.10882	1.16129	1.00177	1.36656
Overlap	Abi1	J3QNK8	Abl interactor 1 OS=Mus musculus GN=Abi1 PE=1 SV=1	-0.329433	481	2	22	2	0.00912005	0	0.00846402	0	0.0270952	0.00548469	0	0	0	0	0	0	0	0	0	0	0	0	0	0	0	0	0	0	0	0	0	0	0	0.483363	0	0	0	0	0	0	0	0	0	0	0
Overlap	Abi3bp	Q59IW6	Protein Abi3bp OS=Mus musculus GN=Abi3bp PE=2 SV=1	1.77491	1179	8	358	8	0.310086	0.312678	0.160382	0.347464	0.326954	0.203363	0.47191	0.512821	0.478873	0.571023	0.450402	0.725	0.291429	0.431002	0	0.123333	0.310175	0.354545	0	0	0.487831	0.348526	0.122951	0.45614	0.468591	0	0.520548	0	0.7	0.89317	0.608491	0.533333	0.2925	0	0.7	0.30663	0.6	0.379412	0.406452	0.519435	0
Overlap	Abracl	E9QMV2	Costars family protein ABRACL OS=Mus musculus GN=Abracl PE=4 SV=1	0.463289	81	3	131	3	0.0090006	0.0507459	0.000504969	0.137626	0	0.072398	0	0	0	0	0	0	0	0	0	0	0	0	0	0	0	0	0	0	0	0	0	0	0	0	0	0	0	0	0	0	0	0	0	0.477032	0
Overlap	Acaa1a	Q921H8	3-ketoacyl-CoA thiolase A, peroxisomal OS=Mus musculus GN=Acaa1a PE=1 SV=1	6.33273	424	16	1392	7	1.55561	0.815784	1.47403	0.737937	0.966336	0.374651	0.994382	1.44274	1.38028	1.71733	1.55496	1.27222	2.4	1.22495	1.87595	2.17159	1.76387	1.30687	1.77048	1.91421	1.71966	2.13667	1.41898	1.75439	0.872666	2.16667	1.36986	0.65153	1.44	1.08231	0.792453	2.41667	1.575	1.16667	1.91667	0.720994	0.672727	3.17647	1.06452	1.33569	0.865031
Overlap	Acaa2	Q8BWT1	3-ketoacyl-CoA thiolase, mitochondrial OS=Mus musculus GN=Acaa2 PE=1 SV=3	93.5457	397	61	17409	61	7.0483	5.63068	14.3391	7.38607	6.23488	4.88697	8.12734	15.9658	7.23005	15.3409	6.25559	5.97222	4.54286	5.93573	16.8271	30.3886	10.2222	9.52657	2.16831	7.4623	9.65933	2.59204	15.2717	11.9883	15.9593	7.77778	2.86149	5.3307	9.96667	2.59194	5.61321	5.86111	2.2	2.85185	6.41667	8.20442	5.45455	4.79412	1.3871	0.583039	12.2699
Overlap	Acadm	P45952	Medium-chain specific acyl-CoA dehydrogenase, mitochondrial OS=Mus musculus GN=Acadm PE=1 SV=1	48.7415	421	41	11952	41	3.81253	2.76218	6.03778	3.5667	3.11258	2.646	4.41948	6.46154	4.08451	8.63636	3.39589	3.30556	3.62857	4.34783	7.15378	12.9491	5.19407	4.6477	1.08903	3.76576	5.38822	0.910534	7.79838	4.09357	5.19525	4.64815	1.91781	3.43534	4.4	1.78634	2.73585	5.5	0.4625	0.907407	5.52778	8.37017	2.0303	3.91176	0.825806	0.65371	6.84049
Overlap	Acads	Q07417	Short-chain specific acyl-CoA dehydrogenase, mitochondrial OS=Mus musculus GN=Acads PE=1 SV=2	10.5562	412	26	2374	26	1.1158	0.640898	1.45911	0.853	0.600287	0.703007	1.62921	2.70085	1.47418	2.69886	1.28686	1.16667	0.42	1.29301	1.95911	2.9202	1.35681	1.20238	0.403884	0.386667	0.846417	0	1.69481	1.69591	1.7657	0.888889	0.849315	0.746298	1.5	0.84063	0.792453	0.479167	0.63375	0.366667	1.37778	1.49171	0.678788	1.36765	0.503226	0.90636	1.62577
Overlap	Acadsb	Q9DBL1	Short/branched chain specific acyl-CoA dehydrogenase, mitochondrial OS=Mus musculus GN=Acadsb PE=1 SV=1	4.53009	432	10	831	10	0.377893	0.504834	0.644465	0.561726	0.522317	0.339751	0.606742	0.594872	1	0	0	0.7	0.677143	0	0.433333	1.05895	0.599136	0.372727	0	0.32459	0.749816	0.286364	0.614004	0.526316	0.427844	0.944444	0	1.42152	0	0	0.45283	0.75	0	0	1.08333	0.472376	0	0	0	0	1.5184
Overlap	Acadvl	P50544	Very long-chain specific acyl-CoA dehydrogenase, mitochondrial OS=Mus musculus GN=Acadvl PE=1 SV=3	36.7352	656	43	7702	43	2.98481	1.84991	4.46018	2.01267	2.02994	1.87843	5.24345	5.88034	4.50704	7.41477	3.7891	4.47222	1.04143	3.28922	5.21692	9.05747	3.97371	3.51987	1.14823	2.27869	2.98072	0.314189	4.76951	2.60234	5.46689	3.44444	2.34399	3.5538	5.5	0.725044	2.21698	1.55556	0.5175	1.27407	3.13889	3.64641	2.51515	2.79412	0.590323	0.466431	7.14724
Overlap	Acan	Q61282	Aggrecan core protein OS=Mus musculus GN=Acan PE=1 SV=2	3.13579	2132	24	784	24	0.282623	0.0561321	0.443814	0.168341	0.303401	0.0560524	0.486891	0.374359	0	0.372159	0.747096	0	0	0	0.514804	0.590334	0.441524	0.221969	0.20339	0.289836	0	0	0	0.865497	0.988115	0.52963	0.532725	0.41461	0	0	0	0.833333	0	0	0.708333	0.372928	0.172727	0	0	0	0
Overlap	Acat1	Q8QZT1	Acetyl-CoA acetyltransferase, mitochondrial OS=Mus musculus GN=Acat1 PE=1 SV=1	55.4119	424	29	11774	29	4.00293	3.80867	5.90292	4.69986	4.5726	3.20785	5.01873	5.67521	5.25822	5.9375	3.46738	4.52778	4.88571	4.42344	6.09681	10.5249	4.65771	5.18461	1.91172	3.7337	4.67355	2.37572	7.17326	4.38596	5.97623	4.94444	2.98326	3.63277	5.03333	3.3275	3.16038	3.72222	1.0625	0.792593	2.75	4.47514	3.18182	3.67647	2.80645	2.19081	3.86503
Overlap	Acat2	Q8CAY6	Acetyl-CoA acetyltransferase, cytosolic OS=Mus musculus GN=Acat2 PE=1 SV=2	3.85965	397	15	800	15	0.4503	0.11503	0.670112	0.41057	0.326927	0.0909731	0.41573	1.26154	0.859155	1.38636	1.50134	0.545833	0.745714	0.601134	0.800504	1.0144	0.433333	0.507988	0	0	0.68302	0	0.434004	0	0.544992	1.33333	0	1.0306	0.685	0.420315	0	1.83333	0	0	0	0	0	0	0	0	1.08129
Overlap	Acly	Q3V117	ATP-citrate synthase OS=Mus musculus GN=Acly PE=1 SV=1	27.5892	1101	55	5504	55	1.7235	0.974263	2.53068	1.07506	1.17113	0.805623	1.91011	1.67521	1.52113	2.72727	2.00179	2.58333	1.85714	2.04159	1.6046	2.40701	2.03997	1.63866	0.186441	1.38426	1.83633	0.407064	2.55403	1.34503	1.64346	3.07407	1.30898	1.50049	3.23333	1.331	1	2.22222	0.375	0.288889	1.91667	2.32044	1.64242	1.82353	0.893548	0.837456	2.94479
Overlap	Aco1	P28271	Cytoplasmic aconitate hydratase OS=Mus musculus GN=Aco1 PE=1 SV=3	5.23759	889	19	1046	19	0.611281	0.327858	0.472687	0.248305	0.3755	0.0892796	0.992509	1.22051	1.04695	1.16761	1.08668	1.10833	0	0.856333	0.860591	0.752381	0.647016	0.59442	0.326098	0.262295	0.289575	0	0.257233	0.883041	0.808149	0.692593	0.943683	0.76999	1.08667	0.795096	0.509434	0.358333	0.435	0.994444	0.366667	0.410221	0.4	0.370588	0.0987097	0.667845	0.998466
Overlap	Aco2	Q99KI0	Aconitate hydratase, mitochondrial OS=Mus musculus GN=Aco2 PE=1 SV=1	142.078	780	80	32354	80	13.781	11.7483	24.3125	12.9972	11.2767	8.57357	18.3521	23.9316	20.6573	30.6818	15.7283	14.1667	8.88571	14.6692	26.0775	45.5222	17.3566	19.3781	4.50659	10.7202	16.8428	3.38299	24.3723	22.807	28.5229	16.8519	10.1065	15.7947	22	6.33975	10.8491	11.1389	4.125	6.62963	11.3889	13.2597	12.7273	11.5294	4.03226	5.37102	27.9141
Overlap	Acot13	Q9CQR4	Acyl-coenzyme A thioesterase 13 OS=Mus musculus GN=Acot13 PE=1 SV=1	0.222995	140	5	69	5	0.0975383	0.0108861	0.0435623	0.00830977	0.00973513	0	0.280899	0.830769	0.225352	0.434659	0.27882	0.216667	0	0.192817	0	0.0666667	0.0766667	0	0	0	0	0	0	0.333333	0.488964	0	0	0	0.21	0	0	0.241667	0	0.233333	0	0	0	0.158824	0	0	0
Overlap	Acot2	Q9QYR9	Acyl-coenzyme A thioesterase 2, mitochondrial OS=Mus musculus GN=Acot2 PE=1 SV=2	0.793373	453	12	259	12	0.0540036	0.035408	0.137559	0.0672734	0.0233395	0.00297057	0	0.2	0.211268	0.276989	0.193029	0	0	0	0	0	0	0	0	0	0	0	0	0.149123	0.193548	0.0944444	0	0.111352	0.28	0	0	0	0	0	0.15	0	0.136364	0	0	0	0.349693
Overlap	Acot9	Q9R0X4	Acyl-coenzyme A thioesterase 9, mitochondrial OS=Mus musculus GN=Acot9 PE=1 SV=1	2.35664	439	7	546	7	0.251836	0.116769	0.168561	0.0429614	0.1713	0.109839	0.353933	0.184615	0.253521	0.302557	0.246649	0.283333	0.347143	0.26087	0.21	0.196667	0.15	0	0.05	0.209836	0	0	0.130984	0.45614	0.285229	0.588889	0.675799	0.343534	0.5	0.273205	0.169811	0.404167	0	0.355556	0.291667	0	0	0	0.232258	0.14841	0.634969
Overlap	Acp1	Q561M1	Acp1 protein OS=Mus musculus GN=Acp1 PE=2 SV=1	2.38222	158	6	513	2	0	0	0.0231845	0.0162097	0	0.0124417	0	0	0	0	0	0	0	0	0	0	0	0	0	0	0	0	0	0	0	0	0	0	0	0	0	0	0	0	0	0	0	0	0	0	0
Overlap	Acsl1	D3Z041	Long-chain-fatty-acid--CoA ligase 1 OS=Mus musculus GN=Acsl1 PE=1 SV=1	40.9757	699	48	9248	47	2.64198	1.55904	3.51826	1.57317	1.84326	1.24095	3.37079	5.02564	3.33333	4.48864	2.93119	4	3.08571	3.74291	3.82031	5.32972	3.20966	2.34724	0.3	1.81734	2.11207	0.526136	3.76266	1.9883	2.58065	3.7037	1.2481	2.32971	4.26667	1.75131	1.42453	3.44444	0.875	1.16667	4.44444	4.39227	2.45455	3.17647	1.90323	1.10954	5.3681
Overlap	Acta2	P62737	Actin, aortic smooth muscle OS=Mus musculus GN=Acta2 PE=1 SV=1	798.398	377	95	160704	6	49.2633	54.8997	25.8921	47.9099	32.1653	32.7738	75.2809	44.1026	49.2958	45.1705	60.0536	50.8333	23.1429	124.764	25.4804	24.2315	36.5148	30.2382	8.48164	14.3967	15.3839	12.4201	27.8922	140.351	95.7555	36.1111	127.854	63.9684	87	73.5552	80.6604	39.1667	15.75	9.11111	14.1667	31.4917	45.4545	33.5294	36.7742	94.3463	18.635
Overlap	Actb	P60710	Actin, cytoplasmic 1 OS=Mus musculus GN=Actb PE=1 SV=1	681.533	375	82	133417	21	43.35	30.231	36.4747	26.4938	46.5566	35.7756	37.8277	30.6325	29.7183	34.9432	44.3253	40.5556	45.7143	44.6125	29.7006	24.7115	32.0425	18.6205	41.0146	51.5228	30.4114	35.0901	25.3468	40.6433	31.5789	54.4444	35.9209	54.8865	40.6667	38.1786	27.3585	57.5	68	58.5185	52.2222	45.3039	47.8788	40.2941	33.871	18.3746	41.411
Detected in Mouse alone	Actbl2	Q8BFZ3	Beta-actin-like protein 2 OS=Mus musculus GN=Actbl2 PE=1 SV=1	244.458	376	25	49293	4	262.197	317.65	342.36	326.16	328.389	260.309	254.326	190.974	92.6056	196.534	291.421	221.875	480	268.015	133.081	285.649	276.026	325.524	296.618	376.503	241.464	281.726	324.902	317.281	271.019	444.444	298.493	320.967	341.75	216.305	424.528	0.775	187.5	244.444	141.667	1.32597	118.955	3.70588	329.032	318.021	193.252
Overlap	Actl6a	Q9Z2N8	Actin-like protein 6A OS=Mus musculus GN=Actl6a PE=1 SV=2	-0.627568	429	2	8	2	0	0	0.00187166	0	0.020707	0	0	0	0	0	0	0	0	0	0	0	0	0	0	0	0	0	0	0	0	0	0	0	0	0	0	0	0	0	0	0	0	0	0	0	0
Overlap	Actn1	A1BN54	Alpha actinin 1a OS=Mus musculus GN=Actn1 PE=2 SV=1	214.918	887	114	51117	79	8.3564	8.85122	6.65364	7.73142	8.05192	6.51132	8.95131	4.13675	4.69484	4.54545	8.47185	8.19444	10.1429	14.3667	4.57106	3.99206	5.82083	4.52781	4.3557	3.40219	3.28033	3.40612	9.29311	12.5731	9.60951	9.62963	17.0472	8.64758	14.3333	11.1734	11.4623	5.69444	4.75	4.18519	4.72222	6.49171	6.18182	5.61765	13.871	13.8516	10.2454
Overlap	Actn2	Q9JI91	Alpha-actinin-2 OS=Mus musculus GN=Actn2 PE=1 SV=2	34.6694	894	47	6462	25	0.239146	0	0.0868995	0.00527108	0.0116034	0	0	2.87179	0	0	0	0	0	0	0	1.02972	0	0	0	0	0	0	0	0	1.65365	0	0	0	0	0	0	0	0	0.466667	0	0	0	0	0	0	0.960123
Overlap	Actn4	P57780	Alpha-actinin-4 OS=Mus musculus GN=Actn4 PE=1 SV=1	171.467	912	89	38908	44	6.38196	4.75525	6.05477	4.42259	5.4487	3.90108	5.46816	3.00855	4.2723	4.375	6.68454	7.25	8.45714	9.52741	4.13424	3.80821	4.84962	4.49356	5.754	4.2306	4.02144	3.87039	7.41728	7.22222	6.89304	8.14815	10.0152	6.55479	9.93333	7.84588	5.4717	5.27778	3.95	4.62963	5.52778	5.66298	5.84848	7.17647	9.22581	7.20848	8.19018
Overlap	Actr1a	P61164	Alpha-centractin OS=Mus musculus GN=Actr1a PE=2 SV=1	5.18045	376	13	1298	5	1.09868	0.40511	0.446132	0.189702	0.814895	0.366746	1.46067	1.74359	2.11268	0	2.46649	2.08333	0	1.5879	0	0	0	0	0.325	0.360656	0	0.317568	0	1.75439	0	1.16667	2.46575	2.25074	2.4	1.57618	0.891509	1.75	2.025	2	2.16667	1.24309	1.45455	1.05882	1.16129	1.80212	0
Overlap	Actr1b	Q8R5C5	Beta-centractin OS=Mus musculus GN=Actr1b PE=1 SV=1	3.91751	376	10	1051	2	0.347683	0.052837	0.0656548	0.00572749	0.0978227	0.00566406	1.02247	0.892308	1.01408	1.27841	1.02949	0	0	0.805293	0	0	0	0	0	0	0	0	0	0.877193	0.804754	0	1.27854	1.07799	1	0.630473	0	0	0.7125	0.422222	0.916667	0	0	0.582353	0.570968	0.773852	1.10429
Overlap	Actr2	P61161	Actin-related protein 2 OS=Mus musculus GN=Actr2 PE=1 SV=1	15.8053	394	26	3571	26	2.63317	2.01928	2.34317	1.95918	3.0203	2.08091	2.80899	2.32479	2.01878	2.92614	2.75246	3.13889	2.6	1.50851	2.5051	1.936	2.74212	2.69126	4.66031	2.63523	2.17341	1.70654	2.04675	2.74854	2.27504	3.64815	2.86149	2.32971	3.43333	1.30298	1.34434	2.94444	2.25	2.74074	3.52778	3.56354	2.30303	1.97059	1.64516	3.85159	3.03681
Overlap	Actr3	Q99JY9	Actin-related protein 3 OS=Mus musculus GN=Actr3 PE=1 SV=3	31.6637	418	26	7020	26	2.76053	1.57546	1.96144	1.41885	2.26245	1.72286	2.50936	2.15385	2.15962	2.92614	3.21716	2.47222	3.17143	2.57089	1.6666	1.44795	1.85457	1.32771	2.93621	2.45264	1.31274	1.60524	0.959682	2.74854	2.13922	2.01852	2.80061	3.47483	2.9	1.92644	1.21698	3.47222	4.675	3.22222	5.47222	5.19337	3.36364	4.85294	3.67742	2.72085	3.25153
Overlap	Acyp1	E9QJT5	Acylphosphatase OS=Mus musculus GN=Acyp1 PE=3 SV=1	-0.30997	157	3	19	3	0.00471698	0.0239284	0.00619409	0.00731652	0	0	0	0	0	0	0	0.25	0	0	0	0	0	0	0	0	0	0	0	0	0	0	0	0	0	0	0	0	0	0	0	0	0	0	0	0	0
Overlap	Acyp2	P56375	Acylphosphatase-2 OS=Mus musculus GN=Acyp2 PE=2 SV=2	-0.691202	106	4	9	4	0	0	0.00364146	0.016836	0	0	0	0	0	0	0	0	0	0	0	0	0	0	0	0	0	0	0	0	0	0	0	0	0	0	0	0	0	0	0	0	0	0	0	0	0
Overlap	Add1	Q9QYC0	Alpha-adducin OS=Mus musculus GN=Add1 PE=1 SV=2	1.84578	735	20	481	19	0.358226	0.22454	0.403893	0.215712	0.190743	0.0344588	0.898876	0.625641	0.971831	0.9375	0	0.954167	0.985714	0.544423	0.26	0.32	0.296667	0.415825	0	0.485574	0.21139	0.672912	0.422746	0	0.641766	0.666667	0	0.580454	1	0.567426	0.679245	0.616667	0	0	0.35	0	0	0	0.537097	0.386926	0
Overlap	Add2	Q9QYB8	Beta-adducin OS=Mus musculus GN=Add2 PE=1 SV=4	-0.485227	725	3	14	2	0.00580552	0	0.023602	0	0	0	0	0	0	0	0	0	0	0	0	0	0	0	0	0	0	0	0	0	0	0	0	0	0	0	0	0	0	0	0	0	0	0	0	0	0
Overlap	Add3	Q9QYB5	Gamma-adducin OS=Mus musculus GN=Add3 PE=1 SV=2	1.08518	706	12	335	10	0.0739466	0.0175046	0.055938	0.0150807	0.0243993	0	0	0.482051	0	0	0	0.508333	0	0	0	0	0.15	0	0	0	0	0	0	0	0	0.372222	0	0	0.43	0	0	0	0	0	0.541667	0	0	0	0.425806	0	0
Overlap	Adh1	P00329	Alcohol dehydrogenase 1 OS=Mus musculus GN=Adh1 PE=1 SV=2	1.812	375	13	529	13	0.221077	0.262392	0.261482	0.1641	0.306889	0.133403	0.426966	0.52	0.309859	0.735795	0.343164	0.483333	0	0	0.366667	0.510673	0	0	0	0	0	0	0	0	0.193548	0	0	0.306219	0.67	0.535902	0	0.422222	0	0	0.716667	0.696133	0.172727	0.573529	0	0	0.501534
Overlap	Adh5	P28474	Alcohol dehydrogenase class-3 OS=Mus musculus GN=Adh5 PE=1 SV=3	2.89085	374	12	885	12	0.387298	0.632914	0.400971	0.569163	0.712108	0.539185	0.494382	0.389744	0.492958	0.698864	0.428954	0.245833	0.36	0.465028	0.408555	0.118227	0.361588	0.135977	0.0610169	0.75082	0.102719	0.0810811	0.340071	0.473684	0.427844	0.288889	0.511416	0.307996	0.46	0.472855	0.537736	0.916667	0	0	1.08333	0.493094	0.422727	0.855882	0	0.365724	0.52454
Overlap	Adipoq	Q60994	Adiponectin OS=Mus musculus GN=Adipoq PE=1 SV=2	1.66914	247	5	415	5	0.356121	0.361938	0.485477	0.439522	0.177241	0.317403	0.853933	0.512821	0.619718	0.711648	0.514745	0.836111	0.651429	0	0	0	0	0	0	0	0.130309	0.204545	0.0820621	0	0	0.25	0	0.65153	0.59	0.651489	1.00472	0.425	0.75	0	0	0.439227	0	0.520588	0.822581	1.59011	0.911043
Overlap	Adk	P55264	Adenosine kinase OS=Mus musculus GN=Adk PE=1 SV=2	5.58383	361	10	1131	10	0.606474	0.432437	0.567406	0.666229	0.760423	0.492136	0.814607	0.694017	0.619718	0.71875	0.852547	0.620833	0.737143	0.635161	0.686982	0.571921	0.520047	0.743105	0.223611	0.560656	0.64891	0.689036	0.685843	0.513158	0.52292	0.564815	0.712329	0.722606	0.795	0.8669	0.778302	0	0.6225	0	0.25	0.530387	0	0.697059	1.35484	0.916961	1.01227
Overlap	Adprh	P54923	[Protein ADP-ribosylarginine] hydrolase OS=Mus musculus GN=Adprh PE=2 SV=1	0.368195	362	3	94	3	0.0756981	0	0.122175	0.00164931	0.13123	0.0258929	0	0.287179	0	0.485795	0.289544	0	0	0	0	0	0	0.0590909	0	0	0	0	0	0	0.183362	0	0.219178	0.29615	0.15	0	0	0.208333	0.375	0	0	0	0	0	0	0.30742	0
Overlap	Adsl	P54822	Adenylosuccinate lyase OS=Mus musculus GN=Adsl PE=2 SV=2	0.753969	484	9	204	9	0.091258	0.101184	0.122781	0.0410523	0.141649	0.108334	0	0	0	0	0	0	0	0	0	0.13	0	0.135977	0	0.347923	0.0519637	0.236486	0	0	0	0.494444	0	0	0	0	0	0	0	0	0.358333	0	0.427273	0.591176	0	0	0
Overlap	Adss	P46664	Adenylosuccinate synthetase isozyme 2 OS=Mus musculus GN=Adss PE=1 SV=2	0.466402	456	10	103	10	0.0560683	0.0164075	0.0672809	0.0141912	0.0605716	0.00890845	0	0	0	0	0	0.141667	0	0	0	0	0	0	0	0	0	0.214773	0	0.22807	0	0.194444	0.255708	0.142152	0	0.210158	0.212264	0	0	0.2	0	0	0	0	0	0	0
Overlap	Adssl1	J3QN31	Adenylosuccinate synthetase isozyme 1 OS=Mus musculus GN=Adssl1 PE=3 SV=1	0.0513676	480	3	56	3	0.0118868	0.00312265	0.00622958	0.0481195	0.0257728	0.0488909	0	0	0	0	0	0	0	0	0	0	0	0	0	0	0	0	0	0	0	0	0	0	0	0	0	0	0	0	0	0	0	0	0	0	0
Overlap	Aebp1	Q640N1	Adipocyte enhancer-binding protein 1 OS=Mus musculus GN=Aebp1 PE=1 SV=1	33.5137	1128	28	6683	27	2.99901	2.52198	3.45212	2.88411	3.14942	2.87798	2.84644	2.08547	2.11268	1.96023	2.395	1.94444	1.59143	1.47448	2.14109	2.08248	2.1765	1.78419	2.1935	2.55534	2.50969	2.2846	0.824874	3.94737	3.59932	4.37037	4.10959	3.15893	2.6	1.63573	1.71226	3.38889	6.275	1.40741	4.36111	3.67403	3.60606	4.82353	2.64516	1.63251	4.6319
Overlap	Afg3l2	Q8JZQ2	AFG3-like protein 2 OS=Mus musculus GN=Afg3l2 PE=1 SV=1	0.106842	802	6	64	6	0.0718248	0.0283012	0.0536622	0	0	0.00657051	0	0	0	0	0	0	0	0	0	0.223333	0	0	0	0.0819672	0	0	0	0	0	0.494444	0	0	0	0	0	0	0	0.133333	0	0.480663	0.418182	0.388235	0.290323	0	0.653374
Overlap	Afm	O89020-3	Isoform 3 of Afamin OS=Mus musculus GN=Afm	0.177071	611	6	151	6	0.146706	0.082745	0.1031	0.0488523	0.0574513	0.0850019	0	0.666667	0.507042	0.5625	0.536193	0.491667	0	0	0.277946	0	0.215969	0.271955	0.245763	0	0	0	0	0	0.315789	0	0	0.225074	0	0	0	0	0.975	0.288889	0	0	0	0.882353	0	0	0
Overlap	Agfg1	Q8K2K6	Arf-GAP domain and FG repeat-containing protein 1 OS=Mus musculus GN=Agfg1 PE=1 SV=2	1.41253	561	3	351	3	0.211664	0.201378	0.268962	0.539557	0.201453	0.42897	0	0.65641	0.577465	0.494318	0	0.508333	0	0.374291	0.26	0.366667	0.439668	0.712271	0.395833	0.564699	0.376448	0.255682	0.277749	0	0.713073	0	0	0.580454	0	0.683012	0.679245	0	0	0.511111	0	0	0	0	0	0	0
Overlap	Agl	F8VPN4	Protein Agl OS=Mus musculus GN=Agl PE=4 SV=1	0.948133	1532	5	223	5	0.111045	0.100258	0.0569614	0.0303339	0.104725	0.0043578	0	0.184615	0	0.294034	0	0.2625	0	0.15879	0.0866667	0.0768473	0	0.0445455	0	0	0	0	0	0	0.122241	0	0.164384	0.0746298	0	0.136602	0	0.1	0	0.255556	0.283333	0	0.154545	0	0.329032	0.044523	0.119632
Overlap	Agt	Q3UTR7	Angiotensinogen OS=Mus musculus GN=Agt PE=2 SV=1	-0.442431	482	2	17	2	0.0125873	0	0.00307892	0.00399787	0	0	0	0	0	0	0	0	0.274286	0	0.0766667	0	0	0	0	0.140984	0.175193	0	0	0	0	0	0	0	0	0	0	0	0	0	0	0	0	0	0	0	0
Overlap	Ahcy	P50247	Adenosylhomocysteinase OS=Mus musculus GN=Ahcy PE=1 SV=3	5.88277	432	16	1547	16	0.616781	0.576279	0.536046	0.569998	0.782878	0.571567	0.853933	0.969231	0.807512	0.889205	0.807864	0.627778	0.588571	0.396975	0.711974	0.644767	0.746736	0.680784	0.398611	0.676885	0.623042	0.470014	0.535333	0.614035	0.550085	0.513889	0.694064	0.481737	0.633333	0.257443	0.424528	0.972222	0	0.85	0.391667	0.725138	1.01364	0.551471	0.353226	0.975265	0.634969
Overlap	Ahcyl1	Q80SW1	Putative adenosylhomocysteinase 2 OS=Mus musculus GN=Ahcyl1 PE=1 SV=1	0.0279229	530	6	43	3	0	0	0	0.00877193	0.00653935	0	0	0	0	0	0	0	0	0	0	0	0	0	0	0	0	0	0	0	0	0	0	0	0	0	0	0	0	0	0	0	0	0	0	0	0
Overlap	Ahnak	E9Q616	Protein Ahnak OS=Mus musculus GN=Ahnak PE=1 SV=1	264.256	5656	301	75137	301	10.408	8.85275	10.2312	9.43499	9.53102	7.28526	10.2247	9.81197	8.77934	10.5114	11.0813	12.7778	9.14286	8.80907	9.95603	8.01806	9.22804	8.72229	6.95927	9.60692	9.47464	13.1255	7.22602	11.9883	11.545	10.5556	13.6986	11.2932	10.9333	12.9597	9.00943	15.8333	13	10.1481	10.8333	12.4309	10.6061	8.47059	8.41935	8.0212	14.1104
Overlap	Ahnak2	F7DBB3	Protein Ahnak2 (Fragment) OS=Mus musculus GN=Ahnak2 PE=1 SV=1	25.4763	1576	25	4746	7	0.303373	0.0706255	0.322411	0.047776	0.116842	0.067722	0.573034	0	0.591549	0.707386	0	0	0.462857	0	0.288333	0	0	0	0.260417	0.272131	0.194015	0.221591	0	0.574561	0.75382	0.472222	0.607306	0	0.8	0	0.537736	0.266667	0	0	0	0.58011	0	0.591176	0	0	1.28834
Overlap	Ahsa1	Q8BK64	Activator of 90 kDa heat shock protein ATPase homolog 1 OS=Mus musculus GN=Ahsa1 PE=2 SV=2	0.390979	338	5	400	5	0.46056	0.206234	0.254945	0.174607	0.358623	0.125285	0.516854	0.512821	0.43662	0.596591	0.47185	0.558333	0.42	0.533081	0.0785498	0.396273	0.496108	0.42274	0.596186	0.288525	0.474743	0.218182	0.230405	0.561404	0.539898	0	0.56621	0	0.65	0.830123	0.566038	0.6	0.63	0	0.658333	0.422652	0.7	0.626471	0.551613	0.498233	0.0515337
Overlap	Ahsg	P29699	Alpha-2-HS-glycoprotein OS=Mus musculus GN=Ahsg PE=1 SV=1	67.7154	345	17	11386	17	20.5355	13.7446	21.2908	13.8881	10.1781	11.2103	25.4682	32.1368	27.23	25.5682	31.4567	28.8889	29.1429	23.1002	34.2514	27.433	24.1646	37.7414	30.9251	36.8379	49.0985	34.2987	20.794	19.883	20.5093	16.4815	14.8554	15.3998	17.2333	19.6147	17.9717	7.72222	23.25	20.3704	18.6111	10.8287	20.1818	25.5882	13.0968	11.3428	9.11043
Overlap	Aifm1	Q9Z0X1	Apoptosis-inducing factor 1, mitochondrial OS=Mus musculus GN=Aifm1 PE=1 SV=1	7.5494	612	21	1738	21	0.774733	0.564336	1.01986	0.460397	0.657259	0.282413	0.883895	1.60684	1.19249	2.07386	1.1689	1.01389	0.66	0.922495	1.08357	1.72551	0.564869	0.614778	0.344633	0.933552	0.674865	0.477273	1.00233	0.923977	1.3073	1.33333	0.853881	0.556762	1.19333	0.8669	0.396226	0.795833	0	0.605556	1.25	1.11326	0.418182	0.970588	0	0.360424	0.733129
Overlap	Aimp1	Q3UZG4	Aminoacyl tRNA synthase complex-interacting multifunctional protein 1 OS=Mus musculus GN=Aimp1 PE=1 SV=1	1.51571	319	7	318	7	0.347609	0.148148	0.273414	0.0741499	0.266143	0.0375376	0.41573	0.717949	0.704225	0.65625	0.573727	0	0	0	0	0	0.0863874	0.33993	0.345833	0	0	0.0810811	0	0.539474	1.12054	0	0.634703	0.260612	0.8	0.651489	0.283019	0	0.4275	0.833333	0.495833	0	0.636364	0	0.532258	0.381625	0
Overlap	Aimp2	Q8R010	Aminoacyl tRNA synthase complex-interacting multifunctional protein 2 OS=Mus musculus GN=Aimp2 PE=1 SV=2	1.05531	320	3	197	3	0.422988	0.0891219	0.261584	0.0332	0.271492	0.0298805	1.1236	0.94359	0.760563	0.852273	0	0.733333	0	0.657845	0	0	0.14	0.209091	0.798164	0.113333	0	0.146591	0	0.719298	0.896435	1	0	1.07799	1.1	0	0	0.4325	0.63	0.411111	0	0	0	0	0	0.699647	0.920245
Overlap	Aip	O08915	AH receptor-interacting protein OS=Mus musculus GN=Aip PE=1 SV=1	-0.218258	330	5	36	5	0	0.0420204	0.0250048	0.0829526	0.00128601	0.00731982	0	0	0	0	0	0	0	0	0	0	0	0	0	0	0	0	0	0	0	0	0	0	0	0	0	0	0	0	0	0	0	0	0	0	0
Overlap	Ak1	Q9R0Y5-2	Isoform 2 of Adenylate kinase isoenzyme 1 OS=Mus musculus GN=Ak1	15.8603	210	17	3066	17	1.65484	1.75095	1.53419	2.19834	1.6739	1.07275	1.34831	2.66667	1.44366	1.42045	1.93029	1.25	1.37143	1.81474	2.50984	2.11752	2.05032	2.32814	1.18185	2.851	2.9694	3.13196	2.14293	1.66667	2.20713	1.2963	1.70472	1.7769	1.46667	0.91944	1.73113	1.25	0.82	0.8	1.51944	0.953039	1.54242	1.72059	1.1129	0.954064	2.20859
Overlap	Ak2	Q9WTP6	Adenylate kinase 2, mitochondrial OS=Mus musculus GN=Ak2 PE=1 SV=5	8.22373	239	15	1906	15	1.37631	0.581586	1.71684	0.748117	1.10861	0.425111	1.52809	2.52991	2.68075	2.5	1.68007	1.66667	1.74286	1.98488	2.07717	2.98938	1.33863	1.53502	0.730191	1.54721	1.43343	0.805421	1.16625	1.57895	1.52801	1.48148	1.02892	1.0306	2.2	1.15937	0.801887	1.74444	0	0	0.880556	2.59669	0.795455	1.36765	0.566129	0.519435	1.5138
Overlap	Ak3	Q9WTP7	GTP:AMP phosphotransferase AK3, mitochondrial OS=Mus musculus GN=Ak3 PE=1 SV=3	5.18459	227	16	1606	16	0.725579	0.709422	0.987355	1.03768	0.655626	0.547851	1.11236	1.04615	0.514085	0.866477	1.06524	0.741667	0.388571	0.584121	0.766667	1.47247	1.18249	1.03442	0	0.770492	1.01176	0.787776	1.20159	1.05263	1.13413	1.11111	0.817352	0.639684	0.57	0.798599	0	0.744444	0.51	0.6	1.58333	1.16298	0.95	0.882353	0	0.265018	0.869632
Overlap	Akap12	Q9WTQ5	A-kinase anchor protein 12 OS=Mus musculus GN=Akap12 PE=1 SV=1	4.3096	1684	27	919	27	0.152793	0.281794	0.227811	0.37579	0.144745	0.0867584	0	0	0	0	0	0.441667	0.522857	0.820416	0	0	0	0	0	0	0.203668	0.38364	0.423515	0.52924	0	0.127778	0.474886	0	0	0.875657	0.929245	0	0	0	0	0	0	0	0	0	0.726994
Overlap	Akr1a1	Q9JII6	Alcohol dehydrogenase [NADP(+)] OS=Mus musculus GN=Akr1a1 PE=1 SV=3	16.7182	325	19	4034	18	1.5333	1.06375	1.47399	1.14111	1.27293	0.898099	1.50187	1.60684	1.88732	1.76136	1.64433	1.55556	1.71143	1.24764	1.62626	1.47553	1.40215	1.98867	1.76036	1.93326	1.61831	1.7673	1.30361	1.40351	1.42275	1.14815	1.36986	1.07799	1.5	1.50613	1.15094	1.94444	1.7	1.17778	1.80556	2.54144	2.0303	1.52941	1.3871	2.57951	1.80982
Overlap	Akr1b1	P45376	Aldose reductase OS=Mus musculus GN=Akr1b1 PE=1 SV=3	20.4852	316	19	5851	19	2.92526	2.79252	2.18364	2.09356	2.92477	1.67461	2.30712	3.79487	3.80282	4.63068	3.68186	3.58333	3.62857	2.97164	2.72091	2.04023	2.38441	2.36501	2.14266	2.63898	2.38865	3.30467	2.28018	3.88889	3.97284	3.22222	4.65753	2.92201	3.1	3.85289	3.25472	1.86111	1.375	2.33333	1.58056	1.49171	2.51515	2.55882	3.6129	3.99293	3.52761
Overlap	Akr7a2	Q8CG76	Aflatoxin B1 aldehyde reductase member 2 OS=Mus musculus GN=Akr7a2 PE=1 SV=3	1.87602	367	6	408	6	0.381266	0.209335	0.388721	0.428904	0.319266	0.109863	0.606742	0.687179	0.56338	0.852273	0.482574	0.55	0	0.391304	0.29	0.263333	0.21	0.209091	0	0.154098	0	0	0.135718	0.377193	0.529711	0.611111	0.584475	0.53307	0.55	0.504378	0.353774	0.6	0.5475	0.655556	0.733333	0.994475	0.309091	0	0.280645	0	0.41411
Overlap	Alad	P10518	Delta-aminolevulinic acid dehydratase OS=Mus musculus GN=Alad PE=1 SV=1	-0.159386	330	3	38	3	0.0368474	0.00862239	0.032082	0	0	0	0	0.789744	0	0.622159	0	0	0	0	0	0.206667	0	0	0	0	0	0	0	0	0	0.188889	0	0	0	0	0	0	0	0	0	0	0	0	0	0	0
Overlap	Alb	P07724	Serum albumin OS=Mus musculus GN=Alb PE=1 SV=3	987.77	608	140	201082	140	376.884	323.166	410.76	297.692	234.761	238.611	513.109	526.496	586.854	488.636	600.536	519.444	448.571	381.853	510.718	498.259	434.188	602.52	548.399	518.288	562.239	305.631	208.625	307.018	342.954	255.556	243.531	379.072	316.667	287.215	358.491	369.444	557.5	477.778	433.333	306.63	475.758	438.235	319.355	318.021	242.331
Overlap	Alcam	Q61490	CD166 antigen OS=Mus musculus GN=Alcam PE=1 SV=3	-0.784782	583	2	4	2	0	0	0.00317393	0	0	0.0078125	0	0	0	0	0	0	0	0	0	0	0	0	0	0	0	0	0	0	0	0	0	0	0	0	0	0	0	0	0	0	0	0	0	0	0
Overlap	Aldh18a1	Q9Z110	Delta-1-pyrroline-5-carboxylate synthase OS=Mus musculus GN=Aldh18a1 PE=1 SV=2	0.287923	795	6	71	6	0.0835335	0	0.0523316	0	0.0592596	0.00833333	0.359551	0.4	0.361502	0	0	0.608333	0	0	0	0	0	0	0.331568	0	0	0	0	0.245614	0	0	0	0	0	0	0	0	0	0.711111	0	0	0	0	0	0.339223	0
Overlap	Aldh1a1	P24549	Retinal dehydrogenase 1 OS=Mus musculus GN=Aldh1a1 PE=1 SV=5	7.6412	501	18	1981	12	0.741555	0.485184	0.505207	0.328034	0.215673	0.161357	0.820225	0	0	0	0.536193	0.666667	0.822857	0.63138	1.01866	0.54023	1.10832	0.325	0.79661	1.30913	0.755023	0.646483	0.613154	1.40351	0	0	0.347032	0	0.47	0.598949	0.700472	0.445833	1.06125	1.55556	1.66667	0	1.63636	1.88235	1.05	1.10954	0.680982
Overlap	Aldh1b1	Q9CZS1	Aldehyde dehydrogenase X, mitochondrial OS=Mus musculus GN=Aldh1b1 PE=1 SV=1	1.61813	519	9	823	7	0	0	0.0142186	0	0	0	0	0	0	0	0	0	0	0	0	0	0	0	0	0	0	0	0	0	0	0	0	0	0	0	0	0	0	0	0	0	0	0	0	0	0
Overlap	Aldh1l1	Q8R0Y6	Cytosolic 10-formyltetrahydrofolate dehydrogenase OS=Mus musculus GN=Aldh1l1 PE=1 SV=1	1.31374	902	21	373	20	0.407866	0.0253651	0.278183	0.0256537	0.0340663	0	0.561798	0.54359	0.366197	1.11648	2.35925	0.580556	0.551429	0.99811	0.283333	0.4	0.800524	0.0454545	0	0	0	0	0	0	2.13922	0.561111	0	0.272458	0.315	0.394046	0	0.7625	0	0	0.458333	0.824586	0	0.366176	0	0.360424	0.48773
Overlap	Aldh1l2	Q8K009	Mitochondrial 10-formyltetrahydrofolate dehydrogenase OS=Mus musculus GN=Aldh1l2 PE=1 SV=2	0.0800405	923	3	61	2	0.0310106	0.0140286	0.0468957	0.00465686	0.0641559	0	0	0.328205	0	0	0.225201	0	0.162857	0	0	0	0	0	0	0.108197	0.162162	0	0	0	0	0.205556	0	0.201382	0.25	0	0	0	0	0	0	0	0	0	0	0	0
Overlap	Aldh2	P47738	Aldehyde dehydrogenase, mitochondrial OS=Mus musculus GN=Aldh2 PE=1 SV=1	112.653	519	45	23166	43	7.0012	6.11459	7.44842	6.65331	5.82851	5.35154	8.12734	8.78632	8.68545	9.65909	7.61394	7.75	9.14286	8.31758	6.57184	6.437	5.87563	5.50609	3.61158	5.15337	5.23629	5.16011	6.27099	7.83626	6.65535	6.66667	6.39269	6.83119	8.66667	8.4063	5.84906	7.30556	4.425	3.51852	9.44444	9.39227	7.60606	8.20588	5.64516	7.17314	11.0429
Overlap	Aldh3a2	B1ATI0	Aldehyde dehydrogenase OS=Mus musculus GN=Aldh3a2 PE=3 SV=1	0.712921	532	7	162	7	0.0587899	0.0325366	0.0386815	0.0404297	0.0383721	0.0539521	0.662921	0.379487	0.408451	0	0.546917	0.7	0	0	0	0	0	0	0	0	0	0	0	0	0	0	0	0.17769	0	0	0	0	0	0	0	0	0	0	0	0	0
Overlap	Aldh4a1	Q8CHT0	Delta-1-pyrroline-5-carboxylate dehydrogenase, mitochondrial OS=Mus musculus GN=Aldh4a1 PE=1 SV=3	5.82433	562	15	1364	15	0.857978	0.646696	1.23383	0.640196	0.471175	0.32051	1.40449	2.15385	1.31455	1.61932	1.12243	1.27778	0.671429	0.880907	1.30784	2.03476	0.922007	1.17784	0	0.970984	0.789616	0.484014	1.04944	1.09649	1.35823	0.712963	0.684932	0.864758	1.43333	1.20841	0.962264	0.816667	0	0.544444	0.808333	0.323204	0	0.348529	0.648387	0.360424	0.837423
Overlap	Aldh6a1	Q9EQ20	Methylmalonate-semialdehyde dehydrogenase [acylating], mitochondrial OS=Mus musculus GN=Aldh6a1 PE=1 SV=1	50.2644	535	41	11186	41	4.60619	3.18644	6.39664	3.68561	3.89098	2.53548	7.00375	8.2735	4.08451	5.9375	4.21805	6	5.85714	5.59546	8.06425	10.2901	5.81629	4.34269	1.07053	4.17486	5.28371	2.59081	6.08868	5.2924	4.10866	6.85185	2.61796	3.98815	5.2	3.4676	3.34906	4.88889	1.33	2.07407	6.55556	8.0663	4.09091	6.26471	1.54194	2.19081	5.52147
Overlap	Aldh7a1	Q9DBF1	Alpha-aminoadipic semialdehyde dehydrogenase OS=Mus musculus GN=Aldh7a1 PE=1 SV=4	0.615739	539	10	166	10	0.0825543	0.169437	0.0952792	0.23662	0.0327656	0.127752	0.33427	0	0.711268	1.27841	0.47185	0	0	0	0	0	0	0	0	0	0	0	0	0.52193	0.356537	0	0	0	0.36	0	0.0735849	0	0	0	0	0	0	0	0	0	0
Overlap	Aldh9a1	Q3U367	4-trimethylaminobutyraldehyde dehydrogenase OS=Mus musculus GN=Aldh9a1 PE=1 SV=1	1.66117	518	9	392	9	0.401141	0.158131	0.333932	0.149346	0.240798	0.0483636	0	0.692308	0.795775	0.65625	0.514745	0	0.54	0	0.371057	0.405829	0.342182	0.218182	0.793785	0.497923	0	0	0.290373	0	0.285229	0	0	0.615992	0.51	0	0	0.775	0.7875	0.577778	0.925	0.745856	0.563636	0.541176	0.580645	0.959364	0.828221
Overlap	Aldoa	A6ZI44	Fructose-bisphosphate aldolase OS=Mus musculus GN=Aldoa PE=2 SV=1	103.209	418	43	22518	17	9.65327	7.909	10.7883	10.0386	9.73669	6.32006	9.40075	13.2308	9.53052	12.3864	9.93744	10.1944	10.0571	9.41399	11.8637	11.4494	9.43217	11.0892	9.95315	10.3719	12.0782	11.1256	11.7667	9.09357	11.2733	8.2037	8.85845	8.17374	9.56667	9.24694	8.96226	8.55556	9.4	10.6667	6.63889	8.31492	5.81818	7.08824	5.19355	9.27915	15.1227
Overlap	Aldoc	P05063	Fructose-bisphosphate aldolase C OS=Mus musculus GN=Aldoc PE=1 SV=4	3.8913	363	6	1511	3	0	0	0.00436017	0	0	0	0	0	0	0	0	0	0	0	0	0	0	0	0	0	0	0	0	0	0	0	0	0	0	0	0	0	0	0	0	0	0	0	0	0	0
Overlap	Alox12	P39655	Arachidonate 12-lipoxygenase, 12S-type OS=Mus musculus GN=Alox12 PE=1 SV=4	0.626982	663	17	160	17	0.235931	0	0.0792727	0.00169574	0.0033441	0	0	0	0	0	0	0	0	0	0	0	0	0	1.25047	0	0	0	0	0	0	0	0	0	0	0	0	0.508333	0.285	0	0	0	0	0	0	0	0
Overlap	Ambp	Q07456	Protein AMBP OS=Mus musculus GN=Ambp PE=2 SV=2	1.83421	349	5	371	5	0.402475	0.396861	0.69884	0.66977	0.55617	0.632986	0	0	0	0	0.954424	0.641667	0.471429	0	0.752115	0.466667	2.39668	0	1.6822	0.909071	0.357625	0.349432	1.02578	0	0	0	0.744292	0.76999	0	0	0	0	0.9	1.44444	0	0	0	0	0	0.466431	0
Overlap	Amdhd2	Q8JZV7	Putative N-acetylglucosamine-6-phosphate deacetylase OS=Mus musculus GN=Amdhd2 PE=2 SV=1	-0.570367	409	4	10	4	0.0405994	0	0.00522021	0	0.00150131	0	0	0	0	0	0	0	0	0	1.63333	0	0	0	0.05	0	0	0	0	0	0	0	0	0	0	0	0	0	0	0	0	0	0	0	0	0	0
Overlap	Ank1	Q02357-6	Isoform 6 of Ankyrin-1 OS=Mus musculus GN=Ank1	6.40983	1907	51	1289	51	0.534457	0.307676	0.480241	0.238292	0.0967966	0.183705	1.10112	0.517949	0.492958	0.588068	0.643432	0.763889	0.58	0.982987	0.710171	0.571949	0.938453	0.515894	0.454685	0.557486	0.444896	0.826474	0.829443	0.342105	0	0.555556	0.525114	0.438302	0.74	0.683012	1.01415	0	0.12	0.755556	0.504167	0	0	0	0.587097	0.59364	0
Overlap	Ankfy1	Q810B6	Ankyrin repeat and FYVE domain-containing protein 1 OS=Mus musculus GN=Ankfy1 PE=2 SV=2	0.19057	1169	2	53	2	0.0573463	0.0075318	0.0321126	0	0.0743995	0	0	0	0	0	0.128686	0.433333	0	0	0	0	0	0	0.158333	0	0	0	0	0	0	0.516667	0	0	0	0	0	0	0	0	0.308333	0.414365	0	0	0.26129	0	0
Overlap	Ano6	Q6P9J9	Anoctamin-6 OS=Mus musculus GN=Ano6 PE=1 SV=1	0.712798	911	3	157	3	0.26594	0.120241	0.104365	0.0439913	0.209796	0	0.52809	0	0.647887	0	0.568365	0.633333	0.471429	0	0	0	0	0	0.341667	0	0	0	0	0.570175	0.499151	0	0.639269	0.627838	0	0	0	0.175	0	0.155556	0.733333	0.687845	0.7	0	0	0.392226	0.588957
Overlap	Anp32a	O35381	Acidic leucine-rich nuclear phosphoprotein 32 family member A OS=Mus musculus GN=Anp32a PE=1 SV=1	7.14581	247	13	2236	10	0.800675	0.612606	1.0169	0.702223	0.858001	0.54437	0.41573	0.533333	0.408451	0.869318	0.800715	0.891667	0.951429	0.725898	0.739406	0.8896	0.716754	0.951541	1.05767	1.11352	1.27101	1.24939	0.623072	0.495614	0.692699	0.981481	0.584475	0.955577	0.52	0.851138	0.693396	0.930556	0.7675	0.625926	2.25	0.917127	0.721212	1	0.616129	0.44523	0.354294
Overlap	Anp32b	Q9EST5-2	Isoform 2 of Acidic leucine-rich nuclear phosphoprotein 32 family member B OS=Mus musculus GN=Anp32b	3.09862	329	9	1030	6	0.591976	0.311533	0.363348	0.187617	0.721475	0.291518	0.797753	0.728205	1.50704	0.775568	1.17962	0.833333	0	0	0.705136	0.189163	0.753403	0.876899	0.912406	0.655118	0.729181	0.713606	0.287217	0.45614	0	0	0	1.10168	0.95	0.704028	0.339623	0.375	0.6225	0.233333	0.2	0.662983	1.18182	0	0	0.90106	0.708589
Overlap	Anp32e	P97822	Acidic leucine-rich nuclear phosphoprotein 32 family member E OS=Mus musculus GN=Anp32e PE=1 SV=2	2.72089	260	2	546	2	0.296816	0.304624	0.289835	0.478486	0.55362	0.278706	0.247191	0.348718	0.478873	0.247159	0.439678	0	0.325714	0	0.504401	0.343695	0.363962	0.573732	0.320833	0.485902	0.423623	0.467936	0.170437	0.508772	0	0	0	0.142152	0	0.514886	0.566038	0	0.5025	0	0	0.339779	0	0.167647	0	0.699647	0.211656
Overlap	Anpep	P97449	Aminopeptidase N OS=Mus musculus GN=Anpep PE=1 SV=4	14.0486	966	36	2979	36	2.08121	0.501305	1.39474	0.51676	0.75352	0.777405	2.54682	2.32479	2.53521	2.21591	3.46738	2.80556	1.45714	1.77694	1.41527	0.836782	1.64479	2.56464	1.45692	2.24481	1.6429	1.78839	0.766066	1.87135	1.6944	1.35185	1.06849	3.27739	2.43333	1.56217	1.51415	2.44444	2.4	2.85185	3.86111	5.16575	4.33333	2.61765	1.58065	1.62544	1.22393
Overlap	Anxa1	P10107	Annexin A1 OS=Mus musculus GN=Anxa1 PE=1 SV=2	95.934	346	44	20533	44	9.54806	6.86395	10.1516	7.42107	10.0331	6.49584	11.236	8.75214	10.1408	8.55114	11.6175	9.66667	10.5714	6.61626	8.92816	6.94915	7.50785	8.39948	11.2853	8.56976	5.73692	8.37428	7.66318	13.1579	12.292	12.037	14.9163	13.8203	13	10.9282	9.33962	6.63889	11	10.037	7.11111	8.01105	9.33333	4.73529	12.2581	13.7456	8.37423
Overlap	Anxa11	P97384	Annexin A11 OS=Mus musculus GN=Anxa11 PE=1 SV=2	29.859	503	25	6458	22	1.01403	1.67163	0.947657	1.75063	1.64089	1.43086	1.17978	0.926496	0.901408	1.07386	1.06166	0.888889	0.942857	1.24764	0.797952	0.606366	0.809017	0.69172	0.502378	0.538834	0.516602	0.697052	1.1266	1.22807	1.35823	1.27778	1.94825	1.23198	1.18	1.61121	1.69811	0.838889	0.595	0.561111	0.602778	0.79558	0.824242	0.855882	1.1129	0.989399	1.68712
Overlap	Anxa2	P07356	Annexin A2 OS=Mus musculus GN=Anxa2 PE=1 SV=2	171.982	339	51	31007	51	20.0501	12.2163	19.1788	12.6355	15.6285	12.8201	19.4757	24.2735	26.2911	24.4318	26.8097	24.7222	16.8571	18.9036	13.8117	13.2469	16.63	15.8812	15.8804	20.2736	14.5726	18.2647	14.8525	18.1287	19.3548	20	21.9178	26.4561	28.3333	25.9194	25	18.6111	14.25	21.8519	24.4444	21.547	21.2121	14.1176	16.4516	23.6749	16.8712
Overlap	Anxa3	O35639	Annexin A3 OS=Mus musculus GN=Anxa3 PE=1 SV=4	39.8576	323	35	9313	32	2.04908	1.84094	2.56326	2.23732	1.91605	1.67699	2.35955	1.81197	1.97183	1.96023	2.14477	2.08333	3.28571	2.94896	2.15703	1.50077	1.48528	1.16967	1.1928	1.32317	1.43552	2.43294	2.61825	2.89474	2.85229	1.92593	3.68341	2.80355	2.76667	4.06305	4.19811	1.11111	1.025	1.04074	0.883333	1.46409	1.24242	1.23529	1.48387	3.85159	2.08589
Overlap	Anxa4	P97429	Annexin A4 OS=Mus musculus GN=Anxa4 PE=2 SV=4	16.7865	319	22	3291	22	1.24315	0.906083	1.20724	1.06793	1.02723	0.886413	1.18727	0.994872	1.23944	1.41761	1.53709	1.30556	1.10857	1.25898	0.923864	0.870279	1.02147	1.4397	1.21012	1.1137	0.831558	1.03011	1.17535	1.48246	1.25637	0.977778	1.19026	1.73741	1.56667	1.54116	1.54245	0.233333	1.1225	1.09259	2.05556	2.37569	1.18485	1.03529	1.96774	2.08481	1.62577
Overlap	Anxa5	P48036	Annexin A5 OS=Mus musculus GN=Anxa5 PE=1 SV=1	87.7943	319	37	22524	37	9.65351	7.49406	8.5685	7.52152	7.46734	7.22316	10.4494	9.88034	12.8638	9.63068	13.2261	11.1111	8.74286	9.82987	8.83518	7.75096	8.40902	10.4206	8.56568	8.66047	8.5531	7.94533	7.6167	12.5731	9.8472	7.59259	11.2633	12.2409	14	12.9597	10.3774	11.9444	8.975	9.48148	12.4444	12.5414	10.303	10.5882	11.3871	12.4028	9.20245
Overlap	Anxa6	P14824	Annexin A6 OS=Mus musculus GN=Anxa6 PE=1 SV=3	173.162	673	93	38420	17	0.0240647	0.0429734	0.0411249	0.107563	0.299906	0.0592921	0	0	0	0	0	0	0	0	0	0	0	0	0	0	0	0	0	0	0	0.194444	0.219178	0	0	0.126095	0	0.1	0	0	0	0	0	0	0	0	0
Overlap	Anxa7	Q07076	Annexin A7 OS=Mus musculus GN=Anxa7 PE=2 SV=2	13.5911	463	23	2799	23	1.19528	0.895238	1.03045	0.906222	1.0752	0.766	1.46442	0.796581	1.39906	1.00568	1.13673	1.33333	1.01143	1.24386	1.34847	0.946196	1.31198	0.861361	1.16791	0.93031	0.877883	1.04136	0.710165	1.54971	1.12054	1.38889	1.43075	1.30701	1.22333	1.18389	0.754717	1.44444	1.3075	1.31481	1.47778	1.43646	1.48485	1.08824	0.406452	1.59011	2.05521
Overlap	Aoc3	O70423	Membrane primary amine oxidase OS=Mus musculus GN=Aoc3 PE=2 SV=3	83.3313	765	36	19127	36	7.62575	16.1825	8.48732	15.8411	18.4258	14.6744	13.97	8.51282	9.43662	7.78409	6.39857	8.72222	8.85714	10.8885	7.14965	7.47493	7.98168	5.46789	1.3524	4.64772	4.24801	5.1033	9.20706	12.1053	8.82852	14.4444	13.5769	5.25173	9.4	9.49212	11.8396	6.33333	2.95	1.36296	5.86111	8.56354	7.33333	4.26471	8.77419	4.52297	10.092
Overlap	Ap1b1	O35643	AP-1 complex subunit beta-1 OS=Mus musculus GN=Ap1b1 PE=2 SV=2	2.06915	943	10	377	4	0.18625	0.00238095	0.0581393	0	0.0672587	0	0.455056	0.45641	0.415493	0.53267	0.546917	0.416667	0	0.521739	0.060423	0	0	0	0.241667	0	0	0	0	0.552632	0.300509	0	0.392694	0.562685	0.453333	0.556918	0.254717	0	0.375	0.333333	0	0	0	0	0	0	0
Overlap	Ap2a1	P17426	AP-2 complex subunit alpha-1 OS=Mus musculus GN=Ap2a1 PE=1 SV=1	3.6988	977	15	926	9	0.0567293	0.0139999	0.0112772	0.00225063	0.0406858	0.010817	0.235955	0.174359	0	0.28125	0	0	0	0.249527	0	0	0	0	0	0	0	0	0	0	0	0	0	0.23692	0.23	0	0	0.3	0	0	0	0	0	0	0.241935	0	0
Overlap	Ap2a2	P17427	AP-2 complex subunit alpha-2 OS=Mus musculus GN=Ap2a2 PE=1 SV=2	6.74371	938	23	1613	17	0.5662	0.273514	0.638376	0.237456	0.433292	0.208918	0.337079	0.230769	0.295775	0.289773	0.736372	0.786111	0.857143	0.328922	1.53132	0.360591	1.10244	1.17177	1.1665	1.12918	1.35992	0.774539	0.540984	0.298246	0.475382	0.512963	0.214612	0.580454	0.713333	0.283713	0	0	0.975	3.88889	0.5	0.30663	0.295455	0.776471	0.406452	0.35689	0.052454
Overlap	Ap2b1	Q9DBG3-2	Isoform 2 of AP-2 complex subunit beta OS=Mus musculus GN=Ap2b1	2.32967	951	15	499	9	0.240714	0.0619861	0.21547	0.0345844	0.235263	0.103146	0.910112	0.420513	0	0.545455	0	0.466667	0	0	0.499597	0.223333	0	0.413636	0.550212	0	0	0.201136	0	0	0	0.405556	0	0	0	0	0	0.5	0	0	0.7	0.555249	0.409091	0	0	0	0
Overlap	Ap2m1	Q3TWV4	AP-2 complex subunit mu OS=Mus musculus GN=Ap2m1 PE=2 SV=1	4.21801	433	11	1009	6	0.381359	0.109154	0.20021	0.0257385	0.136431	0.138209	0.488764	0.523077	0.0535211	0.643466	0.487936	0.666667	0.634286	0.396975	0.27	0.213333	0.567723	0	0.239583	0	0	0	0	0	0.208829	0.666667	0.712329	0.722606	0.4	0.451839	0	0.575	1.2	0.455556	0.708333	0.414365	0.422727	0.361765	0.716129	0	0.634969
Overlap	Ap3s1	Q9DCR2	AP-3 complex subunit sigma-1 OS=Mus musculus GN=Ap3s1 PE=1 SV=2	-0.857066	193	2	2	2	0	0	0.00153946	0	0	0	0	0	0	0	0	0	0	0	0	0	0	0	0	0	0	0	0	0	0	0	0	0	0	0	0	0	0	0	0	0	0	0	0	0	0
Overlap	Apcs	P12246	Serum amyloid P-component OS=Mus musculus GN=Apcs PE=1 SV=2	0.179785	224	5	137	5	0.0629796	0	0.0432174	0	0.168418	0.765692	0	0	0	0	0	0	0	0	0	0	0	0	0.416667	0	0	0	0	0	0	0	0	0	0	0	0	0	0	0	0	0	0	0	0	0	0.165644
Overlap	Apeh	Q8R146	Acylamino-acid-releasing enzyme OS=Mus musculus GN=Apeh PE=2 SV=3	2.55753	732	12	428	12	0.377377	0.365906	0.304508	0.157282	0.181283	0.0246835	0.460674	0	0.802817	0.528409	0.579088	0.666667	0.728571	0.635161	0.338333	0.31	0.348889	0.295455	0.354167	0.515847	0.277992	0.557125	0.358233	0.54386	0	0.494444	0.547945	0	0.64	0.504378	0.608491	0	0	0.555556	0	0	0.590909	0	0	0.784452	0
Overlap	Apex1	P28352	DNA-(apurinic or apyrimidinic site) lyase OS=Mus musculus GN=Apex1 PE=1 SV=2	-0.65023	317	2	10	2	0.0147843	0	0.00660748	0	0.047787	0	0	0	0	0	0	0	0	0	0.247734	0.171429	0	0	0.364407	0	0	0	0	0	0	0	0	0	0	0	0	0	0	0	0	0	0	0	0	0	0
Overlap	Api5	O35841	Apoptosis inhibitor 5 OS=Mus musculus GN=Api5 PE=1 SV=2	-0.716681	504	3	11	3	0.00698273	0	0	0	0.0338063	0	0	0	0	0	0	0	0	0	0	0	0	0	0	0	0	0	0	0	0	0	0	0	0	0	0	0	0	0	0	0	0	0	0	0	0
Overlap	Apmap	Q9D7N9	Adipocyte plasma membrane-associated protein OS=Mus musculus GN=Apmap PE=1 SV=1	0.882993	415	8	201	8	0.172841	0.0469176	0.335295	0.0266597	0.0526616	0.0191006	0	0.794872	0	0.980114	0	0.508333	0	0	0.333333	0.544007	0	0	0	0.186667	0	0	0.214624	0	0	0.472222	0	0	0.88	0	0	0	0	0	0.975	0.720994	0	0	0	0	0
Overlap	Apoa1	Q00623	Apolipoprotein A-I OS=Mus musculus GN=Apoa1 PE=1 SV=2	98.3948	264	38	24646	38	15.9357	11.2022	19.1833	20.7875	11.641	11.9262	16.8914	16	16.0563	12.8977	22.1626	19.4444	21.7143	18.1474	25.4109	18.9409	19.783	24.3175	51.6314	33.8834	27.239	27.0987	19.3308	11.345	12.8693	11.2963	12.6941	14.3337	13.0333	19.6147	19.2453	9.25	39	33.3333	19.4444	10.221	15.4545	11.4706	11.6129	14.3463	1.19632
Overlap	Apoa1bp	Q8K4Z3	NAD(P)H-hydrate epimerase OS=Mus musculus GN=Apoa1bp PE=1 SV=1	2.53589	282	5	463	5	0.772851	0.349415	0.540873	0.483763	0.664464	0.247607	1.10112	1.22564	1.09859	2.04545	0.965147	1.16667	1.07143	0.623819	0.733333	0.372414	0.533333	0.28993	0.5	0	0.666023	0.579545	0	0.916667	1.00509	1.05556	1.14155	0.876604	0.905	0.704028	0	0.516667	0.975	0.811111	1.125	1.74033	0.781818	0.741176	0	1.59011	0
Overlap	Apoa2	P09813	Apolipoprotein A-II OS=Mus musculus GN=Apoa2 PE=1 SV=2	5.37528	102	4	1595	4	3.38949	1.61397	5.07621	2.19058	0.719508	1.0373	4.04494	5.12821	4.92958	3.57955	5.25469	5.25	3.98571	3.74291	5.81173	4.56741	5.57469	5.12368	8.07874	7.33169	5.63747	6.24846	4.34405	2.98246	4.17657	1.91667	3.0137	3.79072	2.6	2.94221	4.38679	3.25	6.525	9.33333	0.833333	3.56354	1	8.82353	1.64516	3.49823	0
Overlap	Apoa4	P06728	Apolipoprotein A-IV OS=Mus musculus GN=Apoa4 PE=1 SV=3	63.6317	395	41	14544	41	8.2321	8.6276	3.44157	4.29373	2.69601	2.41463	8.20225	8.78632	7.93427	6.39205	8.25737	9.72222	8.71429	7.03214	11.9047	9.48385	9.66608	10.6301	14.1879	15.9173	16.622	16.3421	9.02397	5.35088	5.94228	6.66667	4.90107	5.80454	5.6	8.51138	8.67925	5.11111	16.5	11.5185	7.63889	6.74033	8.45455	8.91176	5.90323	6.78445	2.20859
Overlap	Apob	E9Q414	Apolipoprotein B-100 OS=Mus musculus GN=Apob PE=1 SV=1	10.879	4505	110	2341	110	1.80995	0.477738	0.673557	0.17226	0.00302979	0.0144273	0.58427	0.225641	0.120423	0.241477	1.10813	0.877778	0.942857	0.669187	2.25774	0.689836	1.44293	0.995017	13.2933	4.19381	0.622829	1.2672	0.987379	0.315789	0.0865874	0.62037	0.432268	1.01876	1.21	0.651489	0.424528	1.24444	15.5	11.5926	3.88889	0.314917	0.406061	0.3	0.664516	0.600707	0
Overlap	Apoc1	P34928	Apolipoprotein C-I OS=Mus musculus GN=Apoc1 PE=1 SV=1	3.12016	88	4	725	4	2.22404	1.4572	1.64288	1.08538	0.58502	0.344106	0.820225	0.666667	0	0.502841	0.9437	1.66667	3.25714	1.24764	7.1712	3.37783	4.12269	3.50013	7.95292	9.01585	3.73371	8.42846	6.13202	0.72807	1.12054	1.33333	0	0.521224	1.2	2.52189	1.5566	1.58333	4.35	3.93704	1.81944	1.40884	0.772727	1.58824	0	2.9682	0
Overlap	Apoc3	E9QP56	Apolipoprotein C-III OS=Mus musculus GN=Apoc3 PE=4 SV=1	1.98204	137	4	360	4	0.311241	0.140028	0.648232	0.319649	0.0172917	0.214415	0	0	0	0	0	0	0	0	0.46	1.12936	0.801309	0.118182	1.74195	4.06339	1.41329	1.5567	0.157812	0	0	0	0	0	0	0	0	0	0.975	0.888889	0	0	0	0	0	0	0
Overlap	Apoe	P08226	Apolipoprotein E OS=Mus musculus GN=Apoe PE=1 SV=2	40.1754	311	37	8565	37	0	0	9.486	4.17186	1.45588	1.19274	0	0	0	0	0	0	0	0	0	0	0	0	0	0	0	0	0	0	0	0	0	0	0	0	0	0	0	0	0	0	0	0	0	0	0
Overlap	Apoh	Q01339	Beta-2-glycoprotein 1 OS=Mus musculus GN=Apoh PE=1 SV=1	9.51385	345	16	3196	16	1.68834	1.12651	1.60159	1.41571	1.53896	1.2829	1.38577	1.86154	0.394366	0.889205	2.14477	1.45833	0.908571	0	2.96888	2.03114	2.25637	1.90209	5.08216	2.23628	2.67648	2.16759	1.16636	1.3538	2.01358	1.11111	2.89193	1.88746	1.69	1.20841	1.4717	1.44444	3.325	1.77778	1.80556	0.643646	1.62121	0.820588	2.18387	1	0.825153
Overlap	Apom	Q9Z1R3	Apolipoprotein M OS=Mus musculus GN=Apom PE=1 SV=1	-0.487066	190	2	18	2	0.0808159	0	0.0212542	0	0	0	0	0	0	0	0	0	0	0	0.366667	0	0.243333	0	1.06949	0	0	0	0	0	0	0	0	0	0	0	0	0	0.60375	2	0	0	0	0	0	0	0
Overlap	Apool	Q78IK4	Apolipoprotein O-like OS=Mus musculus GN=Apool PE=2 SV=1	2.52579	265	7	509	7	0.233382	0.0898393	0.275452	0.108985	0.149929	0.0528163	0.376404	0.610256	0.387324	0.519886	0.289544	0.420833	0.171429	0.306238	0.360121	0.53743	0.343735	0.203889	0.239336	0.247213	0.114382	0	0.32999	0.333333	0.36163	0.327778	0.310502	0.343534	0.5	0	0.254717	0.358333	0	0	0.391667	0	0	0	0	0	0.575153
Overlap	Appl1	Q8K3H0	DCC-interacting protein 13-alpha OS=Mus musculus GN=Appl1 PE=1 SV=1	0.584907	707	8	282	8	0.180273	0.138489	0.292429	0.152393	0.274901	0.0124924	0.314607	0	0	0	0.33244	0	0	0	0.472306	0.512315	0.265	0.500109	0.308333	0.36612	0.409167	0.210197	0.400699	0.377193	0.254669	0.888889	0.557078	0.343534	0	0.483363	0	0	0	0	0	0	0	0	0	0	0
Overlap	Aprt	P08030	Adenine phosphoribosyltransferase OS=Mus musculus GN=Aprt PE=1 SV=2	-0.679315	180	3	26	3	0	0.00356755	0.00464779	0	0.038153	0	0	0	0	0	0	0	0	0	0	0	0	0	0	0	0	0	0	0	0	0	0	0	0	0	0	0	0	0	0	0	0	0	0	0	0
Overlap	Arcn1	Q5XJY5	Coatomer subunit delta OS=Mus musculus GN=Arcn1 PE=1 SV=2	4.14837	511	15	1206	15	1.01929	0.526626	0.740094	0.311079	1.01179	0.382394	0.411985	1.26667	0.711268	1.2358	1.47989	0.755556	0.98	0	0.346888	0.162562	0.746486	1.0931	2.12076	1.42749	1.29978	0.957847	0.341386	1.10088	0.896435	1.17222	1.21766	0.714709	0.796667	1.15587	0.410377	0	1.94625	0.583333	1.64444	1.76796	1.69394	0	1.07097	0.275618	2.11656
Overlap	Arf3	P61205	ADP-ribosylation factor 3 OS=Mus musculus GN=Arf3 PE=2 SV=2	9.64576	181	9	2278	6	1.2039	0.626001	0.663436	0.567426	0.988754	0.773125	1.49813	1.74359	1.83099	1.24716	1.50134	1.55556	1.11429	1.16257	1.34068	0.418982	1.23604	1.22058	1.4827	1.24798	0.89107	0.409091	0.53656	1.43275	0.932088	1.25	1.46119	0.562685	1.73333	1.22242	1.29481	1.45833	0.825	1.04074	1.32083	1.10221	1.18182	0.375	0.835484	1.44876	1.84049
Overlap	Arf4	P61750	ADP-ribosylation factor 4 OS=Mus musculus GN=Arf4 PE=1 SV=2	7.14312	180	7	1487	4	0.412983	0.0585917	0.327042	0.0857607	0.196091	0.413154	0.494382	1.27179	0.535211	0.519886	1.66756	0.491667	0	1.24764	0.598187	0.514286	0.683246	0.807365	0.993291	0.62	0.495468	0.337838	0.360656	1.84211	0.305603	0	0	0.615992	0.555	0	0	0	0.21	0.377778	0.416667	0	0	0	0.3	0	0
Overlap	Arf5	P84084	ADP-ribosylation factor 5 OS=Mus musculus GN=Arf5 PE=1 SV=2	7.06541	180	7	1445	3	0.378639	0.0174625	0.330914	0.02748	0.192545	0.136909	0.775281	0	0	0.852273	0.997319	0	0	0	0.223333	0.26	0.549162	0.656142	0.84887	0.607322	0.430554	0.141892	0.362117	0	0.641766	0.433333	0.575342	0.864758	1	0	0.396226	0	0.63	0	0.916667	0	0	0	0.445161	0	0.193252
Overlap	Arf6	P62331	ADP-ribosylation factor 6 OS=Mus musculus GN=Arf6 PE=1 SV=2	0.234359	175	3	116	3	0.186124	0.0342534	0.147751	0.0146199	0.166734	0.134203	0	0	0.13662	0.596591	0	0.4375	0	0	0.435045	0	0	0	1.08263	1.13738	0	0	0.327869	0.27193	0	0.722222	0	0	0	0	0	0	0	0	0	0.290055	0	0.538235	0.822581	0	0
Overlap	Arfgap3	Q9D8S3	ADP-ribosylation factor GTPase-activating protein 3 OS=Mus musculus GN=Arfgap3 PE=1 SV=2	-0.414595	523	4	12	4	0.0107981	0	0.0148554	0	0.0145668	0	0	0	0	0	0	0	0	0	0	0	0	0	0.191667	0	0	0	0	0	0	0	0	0	0	0	0	0	0	0	0	0	0	0	0	0	0
Overlap	Arfip1	G5E8V9	MCG18094 (Fragment) OS=Mus musculus GN=Arfip1 PE=4 SV=1	0.347164	373	4	96	4	0.060786	0	0.0953425	0.0297154	0.0250437	0.0416965	0	0.410256	0.605634	0	0.568365	0	0	0	0.151057	0	0.133508	0.186969	0	0	0	0	0	0.52193	0	0.316667	0	0	0	0	0	0	0	0	0	0	0	0	0	0	0
Overlap	Arg1	Q61176	Arginase-1 OS=Mus musculus GN=Arg1 PE=1 SV=1	1.83248	323	19	506	19	0.153192	0	0.0828653	0	0.343276	0.10106	0	0	0	0	0	0	0	0	0	0	0	0	1.46469	0	0	0	0	0	0	0	0	0	0	0	0	0	0.825	0.507407	0	0	0	0	0	0	0
Overlap	Arhgap1	A2AH25	Rho GTPase-activating protein 1 OS=Mus musculus GN=Arhgap1 PE=1 SV=1	2.29074	479	7	423	7	0.641015	0.217223	0.488118	0.147672	0.276988	0.162681	0.775281	0.594872	0.56338	0.9375	0.911528	0.916667	0.942857	0.714556	0.744411	0.463744	0.293333	0.122727	0.589936	0.252459	0.176641	0.317045	0.236718	0.561404	0.519525	0.725	0.913242	0.604146	0.81	0.69352	0.396226	0.675	1.05	0.766667	0.545833	0.911602	0.672727	0.688235	0.503226	0.763251	1.10429
Overlap	Arhgap17	Q3UIA2	Rho GTPase-activating protein 17 OS=Mus musculus GN=Arhgap17 PE=2 SV=1	-0.789911	846	3	4	3	0.00122213	0	0	0	0.01353	0.00388889	0	0	0	0	0	0	0	0	0	0	0	0	0	0	0	0.0647727	0	0	0	0	0	0	0	0	0	0	0	0	0	0	0	0	0	0	0
Overlap	Arhgdia	Q99PT1	Rho GDP-dissociation inhibitor 1 OS=Mus musculus GN=Arhgdia PE=1 SV=3	41.7164	204	20	8577	20	10.7568	9.23468	8.19824	8.84767	8.29198	7.17277	10	10.9402	10.6573	16.7614	10.0447	10.5833	7.8	10.6238	11.0457	8.39792	8.63688	10.4839	10.8875	9.35155	9.26145	9.59664	7.476	12.193	11.3073	10.5556	11.5677	12.2409	13.1	14.3608	11.6981	5.47222	13.225	12.5556	13.0833	13.0387	12.697	16.4706	13.871	15.053	9.32515
Overlap	Arhgdib	Q61599	Rho GDP-dissociation inhibitor 2 OS=Mus musculus GN=Arhgdib PE=1 SV=3	9.13581	200	16	1954	16	1.59028	0.748734	1.29532	0.53837	1.57761	0.850311	0.554307	0.769231	0.408451	0.914773	0.961573	1.61111	2.6	1.47448	1.11575	0.271667	0.628089	0.959576	3.10264	2.73836	1.8548	3.50676	0.754635	0.802632	0.855688	0.736111	1.06545	0.999013	1.52	2.73205	1.11085	1.02778	4.075	4.11111	2.47222	2.1547	1.84848	1.20588	1.47097	2.12014	1.22699
Overlap	Arhgef1	Q61210-5	Isoform 5 of Rho guanine nucleotide exchange factor 1 OS=Mus musculus GN=Arhgef1	0.0288617	979	4	44	4	0.0303844	0	0.0361162	0	0.135658	0	0	0	0	0	0	0	0	0	0	0	0	0	0.554379	0	0	0	0	0	0	0	0	0	0	0	0	0	0	0.588889	0	0	0	0	0	0.29682	0
Overlap	Arhgef2	Q60875	Rho guanine nucleotide exchange factor 2 OS=Mus musculus GN=Arhgef2 PE=1 SV=4	-0.429457	985	3	14	3	0.0110354	0	0.00160428	0	0.0072516	0	0	0	0	0	0	0.125	0	0	0	0	0.0533333	0	0	0	0	0	0	0	0	0.138889	0	0	0	0	0	0	0	0	0	0	0	0	0	0	0
Overlap	Arhgef7	Q9ES28	Rho guanine nucleotide exchange factor 7 OS=Mus musculus GN=Arhgef7 PE=1 SV=2	-0.793849	862	2	6	2	0.0065175	0	0	0	0.00706991	0	0	0	0	0	0	0	0	0	0	0	0	0	0	0	0	0	0	0	0	0	0	0	0	0	0	0	0	0	0	0	0	0	0	0	0
Overlap	Arl3	Q9WUL7	ADP-ribosylation factor-like protein 3 OS=Mus musculus GN=Arl3 PE=1 SV=1	-0.0596934	182	3	29	3	0.00558272	0	0.0251841	0.0538129	0.0137453	0	0	0	0	0	0	0	0	0	0	0	0	0	0	0.147541	0	0	0.148343	0	0	0	0	0	0	0	0	0	0	0	0	0	0	0	0	0	0
Overlap	Arl6ip5	Q8R5J9	PRA1 family protein 3 OS=Mus musculus GN=Arl6ip5 PE=1 SV=2	0.691877	188	3	150	3	0.219663	0.086089	0.0609909	0.0438161	0.0299177	0.0357192	0	0.635897	0	0.9375	0.568365	0	0	0	0.146667	0	0	0	0	0	0	0	0	0	0.488964	0	1.09589	0.633761	0.64	0	0	0	0.4875	0	0	0.621547	0	0	0	0.424028	0.616564
Overlap	Arpc1a	Q9R0Q6	Actin-related protein 2/3 complex subunit 1A OS=Mus musculus GN=Arpc1a PE=1 SV=1	0.0789796	370	3	52	2	0	0	0	0	0.0102539	0	0	0	0	0	0	0	0	0	0	0	0	0	0	0	0	0	0	0	0	0	0	0	0	0	0	0	0	0	0	0	0	0	0	0	0
Overlap	Arpc1b	Q9WV32	Actin-related protein 2/3 complex subunit 1B OS=Mus musculus GN=Arpc1b PE=2 SV=4	12.9871	372	19	3754	18	1.62994	0.955014	1.35758	1.08589	1.6401	1.11761	1.91011	1.47009	1.34742	1.67614	2.21626	1.75	1.37143	1.39887	1.37194	0.933706	1.55713	1.86106	2.6596	1.78361	0.86405	1.22912	1.01841	1.46199	1.59593	1.44444	1.85693	2.3692	2.16667	1.61121	1.40094	1.94444	2.1	2.48148	1.07778	1.40884	1.27273	1.76471	2.03226	2.61484	1.87117
Overlap	Arpc2	Q9CVB6	Actin-related protein 2/3 complex subunit 2 OS=Mus musculus GN=Arpc2 PE=1 SV=3	9.82931	300	15	2851	15	1.52842	1.33557	1.08008	1.31463	1.56267	1.26144	1.86142	1.14872	1.97183	1.81818	2.17337	1.77222	1.43143	1.58034	1.46479	1.38603	1.37336	1.77547	2.7693	1.73417	1.09265	0.657494	1.08806	1.90058	1.82683	1.2963	1.49315	1.85982	2.26667	1.85639	1.91038	1.875	0.9	1.92593	1.84167	1.25414	1.90606	1.67647	1.30323	1.58657	0.693252
Overlap	Arpc3	Q9JM76	Actin-related protein 2/3 complex subunit 3 OS=Mus musculus GN=Arpc3 PE=1 SV=3	14.7521	178	13	3191	13	1.60185	1.28199	1.38694	1.37486	1.69561	1.22847	1.89888	1.34017	1.61033	1.73295	2.06971	1.80278	1.25714	1.47826	1.40028	1.22594	1.28639	1.60111	2.11869	1.6871	1.05686	1.52216	1.10212	1.97368	1.89474	1.12593	2.19178	1.97433	1.80667	1.82837	1.45283	1.75	2.325	1.61111	1.88889	1.95856	2.11818	1.22647	1.63871	2.17314	1.62883
Overlap	Arpc4	P59999	Actin-related protein 2/3 complex subunit 4 OS=Mus musculus GN=Arpc4 PE=1 SV=3	2.21266	168	10	752	10	0.861168	0.178017	0.511599	0.0916768	0.533285	0.103038	0.93633	0.805128	0.598592	0.684659	1.00804	0.808333	0.501429	0.635161	0.760665	0.323333	0.797557	0.951052	1.48752	0.627596	0.408392	0.211364	0.360893	1.05263	0.758913	0.544444	0.876712	1.42152	1.2	0.488616	0.445755	1.13889	0.74	1.33333	1.27778	0.687845	1.18182	0.538235	1.35484	1.44876	1.28834
Overlap	Arpc5	Q9CPW4	Actin-related protein 2/3 complex subunit 5 OS=Mus musculus GN=Arpc5 PE=2 SV=3	2.52761	151	8	851	8	1.16745	0.513859	1.27512	0.652176	1.30124	0.975687	0	1.64103	1.83099	0	0	1.625	1.97143	1.5879	1.34799	0.4	1.2185	1.35024	1.63489	1.95082	1.28912	1.86701	0.568122	0	0	1.33333	1.08219	0	1.7	1.9965	1.18868	1.25	1.725	1.50741	1.80278	2.11326	0.427273	0.829412	1.16129	0	0
Overlap	Arpc5l	A3KGQ6	Actin-related protein 2/3 complex subunit 5 OS=Mus musculus GN=Arpc5l PE=3 SV=1	0.652462	153	2	130	2	0.0163754	0.106959	0.0786591	0.172972	0.130466	0.076391	0	0	0	0	0	0	0	0	0	0	0	0	0	0	0	0	0	0	0	0	0	0	0	0	0	0	0	0	0	0	0	0	0	0	0.48773
Overlap	Asah1	Q9WV54	Acid ceramidase OS=Mus musculus GN=Asah1 PE=1 SV=1	1.94972	394	10	686	10	0.481512	0.108477	0.26347	0.103789	0.191643	0.0698351	0.0764045	0.276923	0.240845	0.409091	0.468275	0.608333	0	0	0.307719	0.158333	0.287321	0.496459	0.641902	0.699344	0.576584	0.846084	0.170437	0.280702	0	0.383333	0	0.47384	0.37	0.409807	0	1	0.91	0.822222	0.719444	0.93232	0.895455	0.811765	0.566129	0.678445	0.773006
Overlap	Asap2	E9PX52	Arf-GAP with SH3 domain, ANK repeat and PH domain-containing protein 2 OS=Mus musculus GN=Asap2 PE=1 SV=1	-0.466933	1000	3	17	3	0.194397	0.0612223	0.00263158	0.00116004	0.0396079	0	0	0	0	0	0	0	0	0	0	0	0	0	0	0	0	0	0	0	0	0	0	0	0	0	0	0	0	0	0	0	0	0	0	0	0
Overlap	Asl	Q91YI0	Argininosuccinate lyase OS=Mus musculus GN=Asl PE=1 SV=1	-0.264418	464	4	47	4	0.04302	0.0805955	0.0254192	0.0123599	0.0324053	0	0	0	0	0	0	0	0	0	0	0	0	0	0	0	0	0	0	0	0	0	0	0	0	0	0	0	0	0	0	0	0	0.414706	0.319355	0	0.257669
Overlap	Asna1	O54984	ATPase Asna1 OS=Mus musculus GN=Asna1 PE=1 SV=2	-0.0214453	348	3	40	3	0.0246805	0.00538194	0.0525781	0.0558582	0.0247257	0.00367063	0	0	0	0	0	0	0	0	0	0	0	0	0	0	0	0	0	0	0	0	0	0	0	0	0	0	0.285	0	0	0	0	0	0	0	0
Overlap	Asph	Q8BSY0	Aspartyl/asparaginyl beta-hydroxylase OS=Mus musculus GN=Asph PE=2 SV=1	4.18856	741	19	891	19	0.267035	0.122014	0.263047	0.139592	0.1796	0.248086	0.410112	0.468376	0.394366	0.676136	0.468275	0.305556	0.425714	0.314178	0.213494	0.195353	0.389442	0.238501	0.347458	0.208889	0.126888	0.0810811	0.0590164	0.333333	0.473684	0.55	0.38965	0.47384	0.302333	0	0.0367925	0.270833	0.315	0	0.35	0.0911602	0.177273	0.297059	0.193548	0.14841	0
Overlap	Aspn	Q99MQ4	Asporin OS=Mus musculus GN=Aspn PE=1 SV=1	15.192	373	18	3993	18	3.33347	3.21818	2.9312	3.04024	3.42669	2.16293	3.97004	4.44444	3.66197	4.26136	3.89634	2.36111	2.15429	1.9017	2.68771	3.111	3.73322	4.47446	1.10979	2.58146	3.12171	1.90356	2.13938	2.74854	3.42954	3.62963	1.95434	2.72458	1.7	1.70578	2.08491	7.88889	5.625	1.77037	7.69444	6.85083	8.45455	1.68235	1.5871	1.55477	5.27607
Overlap	Ass1	P16460	Argininosuccinate synthase OS=Mus musculus GN=Ass1 PE=1 SV=1	-0.0729875	412	8	45	6	0.00455975	0	0.0755782	0	0.159796	0.0133333	0	0	0	0	0	0	0	0	0	0	0	0	0.241667	0	0	0	0	0	0	0	0	0	0	0	0	0	0	0	0	0	0	0	0	0	0
Overlap	Atg3	Q9CPX6	Ubiquitin-like-conjugating enzyme ATG3 OS=Mus musculus GN=Atg3 PE=1 SV=1	0.224249	314	3	65	2	0	0.00411184	0.00171569	0.00554061	0.0108163	0	0	0	0	0	0	0	0	0	0	0	0	0	0	0	0	0	0	0	0	0	0	0	0	0	0	0	0	0	0	0	0	0	0	0	0
Overlap	Atic	Q9CWJ9	Bifunctional purine biosynthesis protein PURH OS=Mus musculus GN=Atic PE=1 SV=2	10.8769	592	22	2244	22	0.682492	0.534976	0.685467	0.578446	0.735404	0.593275	0.868914	1.00855	0.603756	1.05114	0.825737	0.866667	0.751429	0.551985	0.880598	0.606119	0.700861	0.608984	0.829426	0.852459	0.520425	0.536824	0.773816	0.532164	0.427844	0.594444	0.724505	0.876604	0.696667	0.833625	0.615566	0.716667	0.5425	0.962963	1.08333	0.585635	0.412121	0.564706	0.458065	0.342756	0.538344
Overlap	Atl3	Q91YH5	Atlastin-3 OS=Mus musculus GN=Atl3 PE=2 SV=1	6.83391	541	18	1327	18	0.687823	0.560908	0.551287	0.606594	0.648766	0.531526	0.614232	0.892308	0.570423	0.519886	0.648794	0.7	0.745714	0.778828	0.986808	0.941215	0.77171	0.792712	0.416667	0.79459	0	0.625	0.834703	0.78655	1.32428	1.22222	0.870624	0	0.626667	0.62697	0.584906	0.827778	0.6525	0.222222	0.738889	0.616022	0.606061	0.641176	0.709677	1.69611	0.791411
Overlap	Atox1	O08997	Copper transport protein ATOX1 OS=Mus musculus GN=Atox1 PE=1 SV=1	6.96355	68	5	1576	5	2.88996	1.30577	1.96793	1.26418	1.54931	1.11968	2.41573	3.38462	1.35211	2.98295	3.96783	1.83333	1.03286	1.31569	3.4429	2.92994	2.94884	3.60967	5.43011	2.6573	2.38865	2.61374	1.60086	1.71053	1.73175	1.53704	2.05479	2.72458	1.6	1.17688	0.849057	3.95833	5.025	5.44444	7.375	2.03039	4.81818	5.64706	2.6129	4.4523	3.91104
Overlap	Atp1a1	Q8VDN2	Sodium/potassium-transporting ATPase subunit alpha-1 OS=Mus musculus GN=Atp1a1 PE=1 SV=1	27.3952	1023	31	4797	21	0.99667	0.905456	0.788693	0.669203	1.00686	0.521272	1.05243	1.59316	1.10563	1.00284	1.22252	1.36111	0.857143	0.918715	0.597798	0.588139	0.728418	0.339394	1.09934	0.775792	0.196911	0.49266	0.482904	1.20468	1.19525	1.2037	1.26941	1.28727	1.45667	0.977233	0.778302	0.916667	1.1	1.4037	1.11111	0.667127	0.568182	0.655882	1.15484	0.975265	1.47239
Overlap	Atp1a2	Q6PIE5	Sodium/potassium-transporting ATPase subunit alpha-2 OS=Mus musculus GN=Atp1a2 PE=1 SV=1	17.3913	1020	22	3092	11	0	0.00345159	0.078698	0.0126706	0.00607639	0.00230978	0	0	0	0	0	0	0	0	0	0	0	0	0	0	0	0	0	0	0	0	0	0	0	0	0	0	0	0	0	0	0	0	0	0	0
Overlap	Atp1b1	P14094	Sodium/potassium-transporting ATPase subunit beta-1 OS=Mus musculus GN=Atp1b1 PE=1 SV=1	0.0434492	304	2	41	2	0.025697	0	0.0629133	0.00200803	0.00640951	0	0.235955	0.317949	0	0	0	0.166667	0	0	0	0	0.078534	0	0	0	0.120846	0	0	0.22807	0.213922	0	0	0	0	0	0	0	0	0	0	0	0	0	0	0	0
Overlap	Atp1b3	P97370	Sodium/potassium-transporting ATPase subunit beta-3 OS=Mus musculus GN=Atp1b3 PE=1 SV=1	-0.132	278	2	95	2	0	0	0.0905495	0.160572	0.0787823	0.103312	0	0	0	0	0	0	0	0	0	0	0	0	0	0	0	0	0	0	0	0	0	0	0	0	0	0	0	0	0	0	0	0	0	0	0
Overlap	Atp2a2	O55143	Sarcoplasmic/endoplasmic reticulum calcium ATPase 2 OS=Mus musculus GN=Atp2a2 PE=1 SV=2	39.2592	1044	52	7531	8	0.304279	0.187366	0.505214	0.607974	0.350839	0.621579	0	0.953846	0.732394	1.02273	1.07239	0	0	0	0.683988	0.366667	0.802443	0.339943	0.805791	0.660109	0.202703	0.254699	0.529963	0	0	0	0	1.12537	0	0	0	0	0.45	0.355556	0.616667	0	0	0.414706	0	0.678445	0
Overlap	Atp2a3	Q64518	Sarcoplasmic/endoplasmic reticulum calcium ATPase 3 OS=Mus musculus GN=Atp2a3 PE=2 SV=3	11.2347	1038	27	1697	15	0.0554044	0.0171992	0.0113413	0.0334204	0.00854765	0	0	0	0	0	0	0	0	0	0	0	0	0	0.216667	0	0	0	0	0	0	0	0	0	0	0	0	0	0	0	0	0	0	0	0	0	0
Overlap	Atp2b4	E9Q828	Protein Atp2b4 OS=Mus musculus GN=Atp2b4 PE=1 SV=1	8.39592	1172	18	1736	2	0	0	0	0.0109797	0	0	0	0	0	0	0	0	0	0	0	0	0	0	0	0	0	0	0	0	0	0	0	0	0	0	0	0	0	0	0	0	0	0	0	0	0
Overlap	Atp5a1	Q03265	ATP synthase subunit alpha, mitochondrial OS=Mus musculus GN=Atp5a1 PE=1 SV=1	100.472	553	49	23705	49	12.2843	10.1738	11.8933	10.6446	10.7424	9.12374	11.0861	23.2479	15.1643	13.0966	11.1528	11.3889	10.1714	11.0397	10.5901	16.0684	12.2693	9.97468	9.20927	10.8459	9.18431	9.27826	10.8068	11.1111	19.3548	12.4074	9.98478	10.1481	11.1	12.5394	9.00943	13.3056	10.65	8.62963	9.88889	11.2431	12.4848	8.64706	9.29032	14.841	25.4601
Overlap	Atp5b	P56480	ATP synthase subunit beta, mitochondrial OS=Mus musculus GN=Atp5b PE=1 SV=2	185.383	529	52	36215	52	20.679	19.0811	22.1812	21.9203	20.3164	16.1929	16.8539	37.9487	35.2582	19.3182	19.3029	20.2778	22.2857	21.5501	17.1396	25.2567	17.4683	16.4821	13.4346	17.2896	14.8512	16.7424	18.2147	20.1754	38.0306	21.1111	21.9178	18.1639	21	25.5692	21.2264	23.0556	16.75	20.3704	14.4444	16.5746	18.1818	17.0588	20.9677	18.7279	40.7975
Overlap	Atp5c1	Q91VR2	ATP synthase subunit gamma, mitochondrial OS=Mus musculus GN=Atp5c1 PE=1 SV=1	12.3634	298	15	2719	15	0.775216	0.615516	1.19937	1.22218	0.891532	1.10342	0.5	1.11111	0.375587	0.471591	0.450402	0.554167	1.2	0.31758	1.01686	2.0428	1.36522	1.42277	1.06782	1.1114	1.18389	1.29361	1.37315	0.388889	0.641766	0.805556	0.561644	0	0.37	0.977233	0.806604	0.9125	0.5575	0.733333	0.741667	0.426796	0.859091	0.273529	0.895161	0.853357	1.18098
Overlap	Atp5d	Q9D3D9	ATP synthase subunit delta, mitochondrial OS=Mus musculus GN=Atp5d PE=1 SV=1	11.5868	168	6	2428	6	2.38052	1.74254	1.96257	2.23834	1.85893	1.59832	2.58427	7.28205	3.09859	3.75	3.64611	2.29167	1.06571	2.77883	1.66952	2.53322	1.74881	1.87535	1.31427	1.7678	1.73984	1.64724	1.82693	3.20175	3.55178	1.13889	3.10502	4.26456	4.1	3.25744	2.46698	4.08333	0	2.22222	3.33333	1.74033	2.45455	0.617647	1.73226	3.71025	4.01534
Overlap	Atp5f1	Q9CQQ7	ATP synthase F(0) complex subunit B1, mitochondrial OS=Mus musculus GN=Atp5f1 PE=1 SV=1	4.46566	256	10	1311	10	0.773019	0.506415	0.541758	0.35823	0.591068	0.499607	0.958801	2.05128	1.21596	0.909091	1.10098	1.05556	0	1.02079	0.456274	0.732813	0.787737	0.591124	0.559863	0.173333	0.324928	0	0.526147	0.871345	1.42615	0.638889	0.849315	1.15301	1.36667	0.756567	0.877358	0.545833	0.8325	0.811111	0.870833	0.718232	0.639394	0	0.887097	1.33569	1.33436
Overlap	Atp5h	Q9DCX2	ATP synthase subunit d, mitochondrial OS=Mus musculus GN=Atp5h PE=1 SV=3	20.717	161	13	4426	2	0.00648177	0	0.00570844	0	0.00302885	0	0	0	0	0	0	0	0	0	0	0	0	0	0	0	0	0	0	0	0	0	0	0.343534	0	0	0	0	0	0	0	0	0	0	0	0	0
Overlap	Atp5j	P97450	ATP synthase-coupling factor 6, mitochondrial OS=Mus musculus GN=Atp5j PE=1 SV=1	0.478518	108	5	170	5	0.313845	0	0.52629	0	0	0	0	1.4359	2.57746	1.10795	0.900804	0	0	0	0	0	0	0	0	0	0	0	0	0	0.865874	0	0	0	0	0	0	1.83333	0.57	0	0	2.07182	0	0	0	0	1.19632
Overlap	Atp5l	Q9CPQ8	ATP synthase subunit g, mitochondrial OS=Mus musculus GN=Atp5l PE=1 SV=1	-0.268134	103	3	30	3	0.0723684	0	0.0109201	0	0.0142593	0	0	0	0	0	0	0	0	0	0	0.433333	0	0	0	0	0	0	0	0	0	0	0	0	0	0	0	0	0.5625	0	0	0	0	0	0	0	0
Overlap	Atp5o	Q9DB20	ATP synthase subunit O, mitochondrial OS=Mus musculus GN=Atp5o PE=1 SV=1	10.6299	213	13	2162	13	1.63281	1.25417	1.46586	1.28467	1.47355	1.03095	1.64794	3.31624	1.88028	1.98864	1.82306	1.63889	1.30286	1.5879	1.4619	2.16552	1.4672	1.47489	1.3524	1.29743	0.982882	1.3512	1.43373	1.84211	2.47878	1.44444	1.58295	1.97433	1.86667	1.78634	1.66274	1.03056	1.2775	1.48519	1.47222	1.42265	1.51515	1.05882	1.22581	1.21201	2.33129
Overlap	Atp6v0d1	P51863	V-type proton ATPase subunit d 1 OS=Mus musculus GN=Atp6v0d1 PE=1 SV=2	-0.380271	351	5	23	5	0.0484139	0	0.0191033	0	0.00441416	0	0	0	0	0	0	0	0	0	0	0	0	0	0.341667	0	0	0	0	0	0	0	0	0	0	0	0	0	0.42	0.277778	0.391667	0	0	0	0	0	0
Overlap	Atp6v1a	P50516	V-type proton ATPase catalytic subunit A OS=Mus musculus GN=Atp6v1a PE=1 SV=2	6.03939	617	20	1148	20	0.670694	0.217807	0.490182	0.226384	0.419995	0.232537	0.44382	0.437607	0.633803	0.477273	0.775693	0.9	1.22	0.646503	0.611078	0.532233	0.226667	0.634703	1.08486	0.626885	0.227317	0.552196	0.552181	0.488304	0.285229	0.35	0.590563	0.521224	0.816667	0.90718	0.443396	0.816667	0.7875	0.996296	0.675	0.953039	0.804545	0.286765	0.412903	1.01767	0.56135
Overlap	Atp6v1b2	P62814	V-type proton ATPase subunit B, brain isoform OS=Mus musculus GN=Atp6v1b2 PE=1 SV=1	2.47264	511	17	501	17	0.488305	0.0670406	0.493674	0.145107	0.301367	0.180411	0	0	0.887324	0.732955	0.439678	0.916667	0.802857	0.827977	0.425982	0.516749	0.298429	0.441926	1.24576	0.54153	0.259819	0.428071	0.94927	0	0.682513	0.516667	0.712329	0	0.92	0	0.226415	0	0	1.38889	1.08333	0.0994475	0	0	1.12258	2.22615	0
Overlap	Atp6v1e1	P50518	V-type proton ATPase subunit E 1 OS=Mus musculus GN=Atp6v1e1 PE=1 SV=2	0.398988	226	4	90	4	0.0639105	0.0164297	0.125238	0	0.056018	0.0243648	0	0	0	0	0.47185	0	0	0	0.296073	0.289655	0.274869	0.730466	0.366667	0.313333	0	0.277027	0.229508	0	0	0	0	0	0	0	0	0	0	0	0	0	0	0	0	0.137809	0
Overlap	Atp6v1h	Q8BVE3	V-type proton ATPase subunit H OS=Mus musculus GN=Atp6v1h PE=1 SV=1	0.444116	483	4	166	4	0.139462	0.0135842	0.0807539	0.0164335	0.0487839	0.00348837	0	0	0	0	0	0.225	0.411429	0.192817	0	0.05	0	0	0.290996	0.0721311	0	0	0.138874	0	0	0	0.100457	0	0.15	0	0	0	0	0.466667	0.708333	0	0.390909	0	0.677419	0.360424	0
Overlap	Atxn10	P28658	Ataxin-10 OS=Mus musculus GN=Atxn10 PE=1 SV=2	0.139775	475	2	56	2	0.0384496	0.00512295	0.0287997	0	0.0454272	0.00369611	0	0	0	0.28125	0.33244	0	0	0	0.09	0	0.0766667	0.127273	0	0	0	0	0	0	0	0	0	0	0	0	0	0	0	0	0	0	0	0	0	0	0
Overlap	Azgp1	Q64726	Zinc-alpha-2-glycoprotein OS=Mus musculus GN=Azgp1 PE=1 SV=2	-0.27547	307	7	53	7	0.13546	0.036138	0.0198721	0.00876437	0	0	0	0.574359	0.507042	0.690341	0.654155	0	0	0	0	0	0	0	0	0.366667	0.519547	0.613974	0	0	0.275042	0	0.60274	0.343534	0	0.357268	0	0	0.6975	0.666667	0	0	0	0	0	0	0
Overlap	B2m	P01887	Beta-2-microglobulin OS=Mus musculus GN=B2m PE=1 SV=2	4.32204	119	6	956	6	2.20149	1.37781	2.18244	1.44969	1.50263	1.08755	2.52809	3.07692	3.38028	2.64205	3.21716	3	1.24286	3.1758	2.22125	1.75558	2.80881	2.85997	3.45657	2.65137	2.82871	2.83185	1.9432	2.32456	2.39389	1.025	2.32877	2.7542	2.8	2.46935	2.77358	1.33333	1.6	2.82222	1.26389	2.65193	1.42424	1.23529	1.8871	3.0636	1.33436
Overlap	Bag3	Q9JLV1	BAG family molecular chaperone regulator 3 OS=Mus musculus GN=Bag3 PE=1 SV=2	2.8337	577	9	751	9	0.166162	0.299383	0.309271	0.515555	0.393305	0.414149	0	0	0	0	0	0	0	0.521739	0.138973	0.147783	0.180628	0.186969	0.152542	0.166667	0.187311	0	0	0.605263	0.672326	0	0.417047	0	0.405	0.483363	0.396226	0	0	0	0	0	0	0	0.348387	0	0
Overlap	Banf1	O54962	Barrier-to-autointegration factor OS=Mus musculus GN=Banf1 PE=1 SV=1	9.41691	89	8	2114	8	1.16919	1.15457	0.859771	1.28648	1.36933	0.869909	1.27715	1.50769	1.00939	1.69602	1.38338	1.40833	1.58571	1.66352	1.1462	1.1532	1.18745	1.05619	0.742467	1.50967	1.16636	1.09091	0.53656	1.54386	1.33447	0.805556	1.89041	0.750247	1.13	1.66725	1.01415	1.5	1.0125	0.888889	0.977778	1.36464	1.26364	1.10735	1.4	0.459364	0.527607
Overlap	Basp1	Q91XV3	Brain acid soluble protein 1 OS=Mus musculus GN=Basp1 PE=1 SV=3	0.669017	226	7	170	7	0.24319	0	0.18675	0	0.0297229	0	0.247191	0.369231	0.316901	0.434659	0.511171	0.333333	0	0	0	0	0	0.371156	1.0718	0.123333	0	0	0	0.263158	0	0	0	0.29615	0	0	0	0.916667	0.6425	0.966667	0.425	0.596685	0.731818	0.286765	0	0	0
Overlap	Bax	Q07813	Apoptosis regulator BAX OS=Mus musculus GN=Bax PE=1 SV=1	-0.107073	192	2	40	2	0.0134241	0.00160035	0.0348702	0.0235402	0.0261885	0.00967262	0.202247	0	0	0	0	0	0	0	0.14	0	0	0	0	0	0	0	0	0	0	0	0	0	0	0	0	0	0	0	0	0	0	0	0	0	0
Overlap	Bcam	Q9R069	Basal cell adhesion molecule OS=Mus musculus GN=Bcam PE=2 SV=1	22.6756	622	28	6221	28	1.37305	2.84067	2.18564	3.67083	3.20145	2.37747	1.59551	0.774359	2.01408	1.20739	1.40483	1.75	0.525714	2.45747	1.06307	1.27824	1.18829	0.739943	0.0833333	0.583279	0.920354	0.578424	1.86588	2.5731	2.24109	2.62963	2.89193	1.9151	2.35	2.10158	2.30189	0.716667	0	0	0	0.837017	0.295455	0.897059	1.77419	1.12721	1.58896
Overlap	Bcap31	Q61335	B-cell receptor-associated protein 31 OS=Mus musculus GN=Bcap31 PE=1 SV=4	8.80576	245	9	1699	9	0.928385	0.54559	0.71534	0.54151	0.617501	0.573721	1.15356	1.19658	1.83099	1.16761	1.11528	1.03889	0.702857	0.990548	0.774411	0.788845	0.740826	0.814027	0.701248	0.725847	0.502173	0.449493	0.665586	1.11988	1.0764	1	1.13851	1.1846	1.32667	0.875657	0.551887	1.45833	0.56625	1.14444	0.586111	0.491713	0.630303	1.41176	2.03226	0.897527	1.18712
Overlap	Bckdha	Q3U3J1	2-oxoisovalerate dehydrogenase subunit alpha, mitochondrial OS=Mus musculus GN=Bckdha PE=1 SV=1	2.1873	446	16	500	16	0.146709	0.049788	0.395447	0.205518	0.0989477	0.0216233	0.376404	0.717949	0.732394	0.643466	0.954424	0.55	0	0	0.573078	0.834833	0.163333	0	0	0	0.170849	0	0.375592	0	0.37691	0	0	0	0	0	0	0	0	0	0	0	0	0	0	0	0
Overlap	Bgn	P28653	Biglycan OS=Mus musculus GN=Bgn PE=2 SV=1	124.052	369	48	29117	48	10.0988	8.43062	10.0346	9.39776	10.4208	7.43619	12.3596	9.60684	15.493	14.4886	14.6559	11.3889	9.85714	10.4726	6.26073	5.42928	6.73967	7.28088	6.61017	7.13625	8.9392	9.66216	6.39755	10.5263	10.8659	6.42593	11.5677	11.6881	12.6667	9.98249	9.85849	12.3056	12.25	9.44444	9.11111	12.0718	12.7273	8.08824	9.06452	11.3781	14.4172
Overlap	Bin1	O08539	Myc box-dependent-interacting protein 1 OS=Mus musculus GN=Bin1 PE=1 SV=1	2.24076	588	5	333	5	0.438939	0.0896766	0.245482	0.217713	0.364221	0.101108	0.483146	0.605128	0.492958	0.588068	0.697051	0.65	0.505714	0.465028	0.291269	0.439606	0.433002	0.61128	0.457698	0.393443	0.641055	0.625	0.284061	0.54386	0.906621	0	0.703196	0.698914	0.71	0.74606	0.721698	0	0	0	0	0	0	0	0	1.03887	0
Overlap	Bin2	S4R270	Bridging integrator 2 OS=Mus musculus GN=Bin2 PE=1 SV=1	0.129629	505	12	73	12	0.0487526	0.0148414	0.0305129	0	0.0899089	0.0088141	0	0	0	0	0	0	0	0	0	0	0	0	0	0	0	0	0	0	0	0	0	0	0	0	0	0	0	0	0	0	0	0	0	0	0
Overlap	Blmh	Q8R016	Bleomycin hydrolase OS=Mus musculus GN=Blmh PE=1 SV=1	1.30949	455	13	339	13	0.323953	0.396022	0.277503	0.427828	0.465641	0.282935	0	0	0	0	0.836461	0	1.02857	0.499055	0.205438	0	0	0.382436	0.737288	0.576503	0	0	0.67383	0.736842	0	0.55	0	0.331688	0.59	0.630473	0	0	0	0	0.916667	0	0	0	0	0	0
Overlap	Blvra	Q9CY64	Biliverdin reductase A OS=Mus musculus GN=Blvra PE=2 SV=1	1.92098	295	8	368	8	0.51253	0.234964	0.318214	0.107756	0.223696	0.0681647	0.646067	0.564103	0.507042	0.852273	0	0.608333	0.497143	0.748582	0.785453	0.627808	0.33	0.813456	0.857345	0.51929	0	0.303409	0.31878	0	0	0.4	0	0	0.35	0.504378	0.466981	0	0.76125	0.833333	0.980556	0	0.581818	0.794118	0.958065	0	0.855828
Overlap	Blvrb	Q923D2	Flavin reductase (NADPH) OS=Mus musculus GN=Blvrb PE=2 SV=3	27.5393	206	17	6511	17	2.49728	2.05059	2.97575	2.39767	1.43494	1.33124	3.22097	2.5641	2.44131	2.21591	2.50223	2.72222	3.71429	3.21361	3.69738	2.60952	3.16126	3.85321	2.26436	3.39927	3.42892	4.1636	3.89487	1.49123	2.0034	1.83333	1.91781	1.89536	1.96667	2.8021	4.15094	1.33333	1	1.59259	2.05556	1.90608	1.9697	2.61765	1.32258	1.95053	1.28834
Overlap	Bola2	Q8BGS2	BolA-like protein 2 OS=Mus musculus GN=Bola2 PE=1 SV=1	-0.777087	86	2	5	2	0	0	0.0187608	0	0.00505875	0	0	0	0	0	0	0	0	0	0	0	0	0	0	0	0	0	0	0	0	0	0	0	0	0	0	0	0	0	0	0	0	0	0	0	0
Overlap	Bpgm	P15327	Bisphosphoglycerate mutase OS=Mus musculus GN=Bpgm PE=2 SV=2	10.092	259	18	2369	18	1.64809	1.53903	1.53518	1.52012	0.967862	1.12514	2.10112	1.45299	1.91549	1.22727	1.41555	1.80556	2.48	2.05293	2.79144	1.92348	2.70611	2.25376	1.62611	2.22204	2.01783	2.6252	2.71909	1.40351	1.83362	1.13333	1.20852	1.11352	1.20667	1.43958	2.57547	0.333333	1.1025	0.622222	1.37917	0.737569	0.236364	0.877941	1.05968	0.915194	0
Overlap	Bpnt1	Q9Z0S1	3'(2'),5'-bisphosphate nucleotidase 1 OS=Mus musculus GN=Bpnt1 PE=1 SV=2	0.700828	308	8	143	8	0.0861737	0.128608	0.07819	0.103542	0.170379	0.019111	0	0	0	0	0	0	0.171429	0	0.31	0.4	0.433333	0	0	0.360656	0	0	0	0	0	0	0	0	0	0	0	0	0	0	0	0	0	0.811765	0	0	0
Overlap	Bsg	P18572	Basigin OS=Mus musculus GN=Bsg PE=1 SV=2	3.62591	389	4	790	4	0.659037	0.267886	0.908357	0.468639	0.315422	0.334083	0.808989	0.953846	1.01408	1.10795	0.761394	0.708333	0.681429	0.691871	0.389728	1.43454	0.703101	0.786885	0.650494	0.673443	0.933366	0.334459	0.817697	0	0.662139	0.805556	0.52968	0.722606	0.72	0.609457	0.580189	0.658333	0.61125	0.261111	1.25	0.994475	0	0	0	0	0.920245
Overlap	Btf3l4	Q9CQH7	Transcription factor BTF3 homolog 4 OS=Mus musculus GN=Btf3l4 PE=2 SV=1	0.680179	158	2	261	2	0.248986	0.0675683	0.323871	0.0520952	0.127135	0.0787225	0	0	0	0	0	0	0	0	0	0	0.5	0.658048	0	0.622951	0	0.681818	0	0	0	0.216667	0	0	0	0	0	1.25	0	0	0	0.812155	1.36364	0	1.06452	0	1.28834
Overlap	Bub3	Q9WVA3	Mitotic checkpoint protein BUB3 OS=Mus musculus GN=Bub3 PE=2 SV=2	-0.615138	326	3	12	3	0.011605	0	0	0	0.0201381	0	0	0	0	0.170455	0	0	0	0	0	0	0	0	0.0916667	0	0	0	0	0	0	0	0	0	0	0	0	0	0	0	0	0	0	0	0	0	0
Overlap	Bzw1	Q9CQC6	Basic leucine zipper and W2 domain-containing protein 1 OS=Mus musculus GN=Bzw1 PE=1 SV=1	-0.563692	419	2	10	2	0	0	0.0100373	0	0.0134872	0	0	0	0	0	0	0	0	0	0	0	0	0	0	0	0	0	0	0	0	0	0	0	0	0	0	0	0	0	0	0	0	0	0	0	0
Overlap	C1qa	P98086	Complement C1q subcomponent subunit A OS=Mus musculus GN=C1qa PE=1 SV=2	0.129125	245	4	84	4	0.225977	0	0.0261086	0	0.105329	0.0464276	0.724719	0	0.366197	0	0	0	0	0.612476	0.1	0	0	0	0.625636	0	0	0	0	0.377193	0	0	0	0	0	0	0	0.291667	0.765	0.581481	0.583333	0	0	0	0.348387	0	1.10429
Overlap	C1qb	P14106	Complement C1q subcomponent subunit B OS=Mus musculus GN=C1qb PE=1 SV=2	1.64472	253	5	348	5	0.448675	0	0.277523	0.0358353	0.251955	0.143433	0.606742	0.348718	0	0.247159	0.507596	0.325	0.12	0.328922	0.59857	0.378539	0.522269	0.564242	1.16857	0.613989	0.102719	0.0567568	0.258669	0.311404	0	0	0.584475	0.556762	0.45	0	0	0	1.3675	0.661111	1.05833	0.414365	0.481818	0	0.551613	0.59364	1.15951
Overlap	C1qbp	Q8R5L1	Complement component 1 Q subcomponent-binding protein, mitochondrial OS=Mus musculus GN=C1qbp PE=1 SV=1	-0.86205	279	2	2	2	0.00592992	0	0	0	0	0	0	0	0	0	0	0	0	0	0	0	0	0	0	0	0	0	0	0	0	0	0	0	0	0	0	0	0	0	0	0	0	0	0	0	0
Overlap	C1qc	Q02105	Complement C1q subcomponent subunit C OS=Mus musculus GN=C1qc PE=2 SV=2	0.291005	246	5	122	5	0.257872	0	0.141131	0	0.165739	0.0816244	0	0	0	0	0.707775	0	0.351429	0	0.575227	0	0	0	1.29896	0.541202	0.185328	0	0	0	0	0	0.392694	0	0	0	0	0	0.835	1.07778	0.466667	0	0	0	0	0.75265	1.10429
Overlap	C1ra	Q8CG16	Complement C1r-A subcomponent OS=Mus musculus GN=C1ra PE=1 SV=1	-0.783391	707	3	4	3	0.0046937	0	0.00717767	0	0	0	0	0	0	0	0	0	0	0	0	0	0	0	0	0	0	0	0	0	0	0	0	0.248766	0	0	0	0	0	0	0	0	0	0	0	0	0
Overlap	C1s1	E9Q6C2	Protein C1s1 OS=Mus musculus GN=C1s1 PE=3 SV=1	-0.552911	694	4	12	4	0.00697634	0	0.0269329	0	0.0320033	0	0	0	0	0	0	0	0	0	0	0	0	0	0.0847458	0	0	0	0	0	0	0	0	0	0	0	0	0	0.285	0	0	0	0	0	0	0	0
Overlap	C3	P01027	Complement C3 OS=Mus musculus GN=C3 PE=1 SV=3	78.089	1663	117	18539	117	3.30549	1.48176	3.6704	1.82808	2.10629	3.34536	3.5206	2.94017	3.42723	3.40909	4.18231	4.88889	3.25714	3.36484	4.67247	3.3451	4.46469	2.6516	7.3717	4.77304	3.04578	4.67332	3.36459	2.19298	1.62988	3.74074	3.95738	2.80355	2.7	2.38179	2.07547	2.63889	8.25	8.59259	3.11111	2.07182	2.69697	3.94118	3.3871	3.85159	2.26994
Overlap	C4b	P01029	Complement C4-B OS=Mus musculus GN=C4b PE=1 SV=3	5.86572	1738	39	1310	39	0.669642	0.390358	0.359023	0.245708	0.597333	0.35945	0.808989	0.700855	0.57277	0.928977	1.02949	1.11111	0.522857	0.725898	0.477778	0.288333	0.724729	0.436673	2.10664	0.757231	0.721372	0.444932	0.280905	0.520468	0.417657	0.294444	0.616438	0.350247	0.473333	0.462347	0.537736	1.13889	1.4	1.96296	0.997222	0.832873	0.645455	0	0.541935	0.530035	0.648773
Overlap	C4bpa	P08607	C4b-binding protein OS=Mus musculus GN=C4bpa PE=1 SV=3	1.86347	469	12	563	12	0.665828	0.0577521	0.409068	0.00558874	0.740661	0.319207	0.730337	0	0	0	1.00804	0	0	0	0.273756	0.645649	0.366667	0	5.34087	1.05661	0.376448	0.111486	0	0	0	0	0.986301	0.307996	0.655	0	0	2.94444	3.6	1.88889	1.16667	0	0	0	1.06452	1.06007	1.17331
Overlap	C5	P06684	Complement C5 OS=Mus musculus GN=C5 PE=1 SV=2	-0.134253	1680	20	63	20	0.0552139	0.00304825	0.0488753	0.00421569	0.010943	0	0	0	0	0	0	0	0	0	0.153333	0	0	0	0.951012	0	0	0	0	0	0	0	0	0	0	0	0	0	0.665	0.555556	0	0	0	0	0	0	0
Overlap	C6	E9Q6D8	Protein C6 OS=Mus musculus GN=C6 PE=4 SV=1	-0.188861	931	8	29	8	0.067862	0	0.00920937	0.00133523	0	0	0	0	0	0.417614	0	0	0	0	0	0	0	0	0.508192	0.369508	0.177241	0.0878378	0	0	0	0	0	0	0	0	0	0	1.2	0	0	0	0	0	0	0	0
Overlap	C7	D3YXF5	Oxidation resistance protein 1 OS=Mus musculus GN=C7 PE=4 SV=2	0.949021	845	12	200	12	0.0871605	0.240894	0.0498376	0.22012	0.18964	0.0997946	0	0	0	0	0	0	0	0	0	0	0	0	0.364583	0.59623	0.955027	0.108108	0.480802	0	0	0	0	0	0	0	0	0	0	0	0	0	0.672727	0	0	0	0
Overlap	C8a	Q8K182	Complement component C8 alpha chain OS=Mus musculus GN=C8a PE=2 SV=1	1.08326	587	7	195	7	0.171304	0.0100501	0.0874794	0.0119757	0.0403187	0	0.438202	0.328205	0	0	0.353887	0.216667	0.188571	0.396975	0.260841	0.240427	0.278761	0	0.739713	0.293005	0.199807	0.239558	0.190636	0	0	0.433333	0.525114	0.201382	0	0	0.108962	0.258333	0.6525	0.781481	0.316667	0	0	0.348529	0	0	0
Overlap	C8b	Q8BH35	Complement component C8 beta chain OS=Mus musculus GN=C8b PE=1 SV=1	1.58572	589	11	331	11	0.567434	0.149421	0.259057	0.0907225	0.209363	0.0738338	1.01685	1.12821	1.04225	1.53409	0.970509	0.730556	0	1.47448	0.761992	0.567488	0.295812	0.365439	1.52542	0.193333	0	0.1875	0.451528	0	0.713073	1.55556	1.18721	0.94768	0.645	1.05079	0.877358	0	2.175	1.51111	0	0	0	1.85294	0	0	0
Overlap	C8g	Q8VCG4	Complement component C8 gamma chain OS=Mus musculus GN=C8g PE=1 SV=1	0.431852	202	8	140	8	0.177333	0.0441029	0.103643	0.00970233	0.0241986	0	0.483146	0.266667	0	0.349432	0.461126	0	0	0.26087	1.13273	0	0	0	1.1662	0	0	0	0	0	0	0	0	0.230997	0	0	0	0	0.48	2.35	0	0	0	0.582353	0.522581	0.180212	0.128834
Overlap	C9	P06683	Complement component C9 OS=Mus musculus GN=C9 PE=1 SV=2	0.600335	548	4	191	4	0.217669	0.0780955	0.0683672	0.0934539	0.0758375	0.00551633	0.505618	0.482051	0.403756	0.40483	0.414656	0.541667	0	0.385633	0.551279	0	0.133333	0.23796	0.671963	0.565683	0.320242	0.529238	0	0.245614	0.325976	0	0.465753	0	0	0.252189	0	0.441667	0	0.577778	0	0	0.345455	0.441176	0	0	0
Overlap	Ca1	P13634	Carbonic anhydrase 1 OS=Mus musculus GN=Ca1 PE=2 SV=4	11.8656	261	14	2682	14	2.05926	1.37257	1.61101	1.39547	0.317626	0.954117	3.59551	2.03761	0.638498	1.61932	1.99106	1.83333	1.57143	3.44045	2.55425	2.27477	3.70233	3.18499	2.18526	2.40576	2.89301	3.92516	3.7793	1.02632	0.514431	1.72222	1.68341	1.34255	1.16333	1.66375	4.5283	0.625	1.2525	0.911111	0.830556	0.994475	1.60303	0.644118	1.13548	1.37809	0
Overlap	Ca2	P00920	Carbonic anhydrase 2 OS=Mus musculus GN=Ca2 PE=1 SV=4	29.962	260	24	6683	24	8.63172	5.97604	6.84476	4.74017	2.6219	3.27344	15.618	9.40171	9.10798	12.7841	9.61573	13.5556	14	19.3573	16.8576	11.5824	16.1249	8.52331	9.53719	14.0102	14.3856	17.8563	9.36582	4.61988	4.24448	8.57407	8.40183	6.31787	5.93333	8.65149	10.9906	4.16667	5.075	5.81481	6.66111	5.35912	5.57576	4.58824	4.09677	7.13781	3.06748
Overlap	Ca3	P16015	Carbonic anhydrase 3 OS=Mus musculus GN=Ca3 PE=1 SV=3	121.485	260	32	30991	32	42.469	20.9153	45.5727	19.7626	13.7051	9.89218	71.161	109.06	78.8732	102.841	56.8365	55.2778	80.2857	58.2231	57.5371	74.0279	45.3793	42.7483	10.029	37.4208	39.7949	33.3733	34.5143	24.269	33.6163	40.7407	18.1126	38.6969	54.3333	52.1891	22.1226	52.7778	16.525	14.3333	48.0556	61.8785	30.6061	46.4706	21.9677	16.0424	26.3804
Overlap	Cacybp	Q9CXW3	Calcyclin-binding protein OS=Mus musculus GN=Cacybp PE=1 SV=1	-0.727668	229	2	7	2	0	0	0.00412797	0.00948428	0	0.0180921	0	0	0	0	0	0	0	0	0	0	0	0	0	0	0	0	0	0	0	0	0	0	0	0	0	0	0	0	0	0	0	0	0	0	0
Overlap	Cald1	E9QA15	Protein Cald1 OS=Mus musculus GN=Cald1 PE=1 SV=1	146.933	768	73	38318	16	2.12487	3.41333	2.12636	5.50018	3.51262	2.96532	2.25468	1.88376	1.53052	1.59091	1.99821	1.96111	2.54286	4.70699	1.36263	1.58213	2.1913	1.69431	0	0.564481	1.18115	0.904607	2.24111	2.98246	4.27165	3.7963	5.69254	3.05627	2.52	4.19615	5.62264	1.10833	0	0	0.591667	1.24309	1.59091	1.72059	2.32258	1.46643	1.47117
Overlap	Calr	P14211	Calreticulin OS=Mus musculus GN=Calr PE=1 SV=1	93.2043	416	44	20623	44	8.28231	4.82011	7.46117	5.40247	7.62773	4.81777	7.00375	9.74359	9.62441	10.7955	11.1886	8.36111	7.6	6.88091	6.84475	5.6792	6.24793	8.33488	8.5113	7.25683	6.71266	7.83896	4.37443	8.53801	9.33786	7.12963	9.98478	9.04245	8.43333	9.77233	7.35849	7.08333	7.4	8.77778	9.47222	9.03315	9.87879	8	12	9.89399	7.42331
Overlap	Calu	Q6XLQ8	Calumenin OS=Mus musculus GN=Calu PE=1 SV=1	19.4942	315	13	3884	2	1.3231	0.918872	1.33121	1.09549	0.916015	0.73449	0	0.738462	0.774648	0	0	1.16667	0.445714	0.89603	1.87301	1.63514	1.69721	1.36724	1.20268	1.72022	2.00924	1.73188	0.694371	1.75439	0.845501	1.11111	1.09589	0.935834	0	0.809107	0.778302	3.25	0	0	1.83333	2.90055	2.45455	0.970588	2.90323	1.59011	1.01227
Overlap	Camk2d	E9Q1T1	Calcium/calmodulin-dependent protein kinase type II subunit delta OS=Mus musculus GN=Camk2d PE=1 SV=1	8.45757	533	12	1595	9	0.465877	0.299537	0.299659	0.383211	0.470974	0.374021	0.696629	0.605128	0.633803	0	0.58445	0.55	0.291429	0.57845	0.166667	0.226667	0.26	0	0.545621	0.376612	0	0.221591	0.138874	0.710526	0.524618	0.722222	0.712329	0.379072	0.64	0.34676	0	0.345833	1.05	0.561111	0	0.994475	0.495455	0.838235	0.832258	0	0.607362
Overlap	Camk2g	Q923T9	Calcium/calmodulin-dependent protein kinase type II subunit gamma OS=Mus musculus GN=Camk2g PE=1 SV=1	5.42096	529	10	1087	5	0.0368587	0.0302304	0	0.0217164	0.121412	0.0692399	0	0	0	0.400568	0	0	0	0	0	0	0	0	0	0	0	0	0	0	0	0	0.447489	0	0	0	0	0	0	0	0	0	0	0	0	0	0
Overlap	Camp	P51437	Cathelin-related antimicrobial peptide OS=Mus musculus GN=Camp PE=2 SV=1	1.28581	173	3	223	3	0.0977202	0	0.168572	0	0.711838	0.164284	0	0	0	0	0	0	0	0	0	0	0	0	0.908192	0	0	0	0	0	0	0	0	0	0	0	0	0	0	0.577778	0	0	0	0	0	0.318021	0
Overlap	Cand1	Q6ZQ38	Cullin-associated NEDD8-dissociated protein 1 OS=Mus musculus GN=Cand1 PE=2 SV=2	1.42389	1230	11	398	11	0.228821	0.160443	0.2185	0.0669119	0.254944	0.194839	0.516854	0.267009	0.438028	0.198864	0.37891	0.25	0	0.226843	0.303333	0.0566667	0.555148	0.0154545	0.760169	0	0	0	0	0.254386	0	0	0.420091	0.213228	0.656667	0	0	0.450278	0.6	0.4	0.516667	0.35221	0.527273	0	0.493548	0.812721	0.365031
Overlap	Canx	P35564	Calnexin OS=Mus musculus GN=Canx PE=1 SV=1	20.9282	591	23	4927	23	2.32291	1.32424	2.04009	1.47274	2.10894	1.23416	2.17228	1.84615	1.73239	2.01705	2.53798	2.47222	2.34286	1.92817	1.7807	1.64877	1.44311	1.59142	2.53319	2.10674	1.63173	2.72717	1.33237	2.07602	2.07131	2.7037	2.98326	1.93485	2.43333	2.62697	1.93396	2.61111	3.175	3.07407	2.16667	3.56354	1.57576	1.99412	1.51613	2.33216	1.87117
Overlap	Cap1	P40124	Adenylyl cyclase-associated protein 1 OS=Mus musculus GN=Cap1 PE=1 SV=4	66.3545	474	46	14083	44	5.84208	5.87165	5.85268	6.1688	7.62587	4.61079	6.14232	4.92308	7.277	4.46023	6.86327	6.16667	5.6	5.67108	5.23635	4.6977	5.563	5.85261	5.94939	5.08634	3.36218	2.98004	5.45084	9.09357	8.21732	8.46296	9.1933	8.72655	6.73333	5.39405	5.42453	7.25	2.875	3	5.36111	4.94475	5.69697	5.70588	7.51613	5.61837	5.55215
Overlap	Cap2	Q9CYT6	Adenylyl cyclase-associated protein 2 OS=Mus musculus GN=Cap2 PE=1 SV=1	5.21322	476	11	1167	9	0.296184	0.83128	0.291142	0.845085	0.765591	0.475706	0.561798	0.328205	0	0	0	0	0	0.691871	0.236667	0.263333	0.276667	0.181818	0	0	0	0	0.683251	0.77193	0.794567	0.777778	0.794521	0.402764	0.52	0.457093	0.891509	0	0	0	0	0	0	0	0	0.784452	0.570552
Overlap	Capg	Q99LB4	Capping protein (Actin filament), gelsolin-like OS=Mus musculus GN=Capg PE=1 SV=1	17.4685	349	21	3494	21	2.68128	1.29156	2.35688	1.2851	2.03132	1.3843	1.87266	1.84957	3.28638	2.01705	2.7882	2.97222	2.62857	2.04159	2.18204	1.45457	1.8281	4.39076	5.10711	3.32459	2.03105	3.15694	2.06602	2.25146	2.08489	1.51852	1.88737	2.84304	2.66667	2.94221	3.11321	2.77778	3	4.51852	3.75	2.73481	3.0303	1.83235	3.32258	4.4523	2.45399
Overlap	Capn1	O35350	Calpain-1 catalytic subunit OS=Mus musculus GN=Capn1 PE=1 SV=1	0.74629	713	8	181	8	0.135398	0.0698563	0.102185	0.0453454	0.135171	0.0167078	0	0	0	0	0	0.391667	0	0	0.186667	0	0.23	0	0.216667	0	0	0.286364	0	0	0	0	0	0	0	0	0.509434	0.0741667	0.165	0.255556	0.433333	0	0.345455	0	0.41129	0.208834	0
Overlap	Capn2	O08529	Calpain-2 catalytic subunit OS=Mus musculus GN=Capn2 PE=2 SV=4	27.9344	700	39	6138	39	2.06833	2.40632	1.88047	2.19975	2.97015	2.30228	2.69663	2.18803	2.46948	2.30114	2.68097	2	1.85714	2.34405	1.92578	1.29819	2.11955	1.5779	1.54143	1.42485	0.805641	0.73105	1.866	2.69006	2.44482	2.11111	3.16591	2.9615	3.03333	2.38179	2.28302	1.91667	1.75	1.92593	1.97222	1.18785	2.57576	1.44118	1.58065	2.4735	2.60736
Overlap	Capns1	D3YW48	Calpain small subunit 1 (Fragment) OS=Mus musculus GN=Capns1 PE=4 SV=1	15.816	241	11	2790	2	0	0.00479651	0	0	0	0.0541078	0	0	0	0	0	0	0	0	0	0	0	0	0	0	0	0	0	0	0	0	0	0	0	0	0	0	0	0	0	0	0	0	0	0	0
Overlap	Caprin1	Q60865	Caprin-1 OS=Mus musculus GN=Caprin1 PE=1 SV=2	2.01638	707	7	387	7	0.291237	0.0552983	0.224554	0.0281848	0.193914	0.109685	0.365169	0.476923	0.591549	0.43892	0.541555	0.425	0	0.334594	0.273555	0.353383	0.316361	0.433016	0.409228	0.293005	0	0.219026	0	0.438596	0.651952	0	0.461187	0.485686	0.475	0.541156	0.45283	0	0	0.366667	0.204167	0.227901	0	0	0.295161	0.466431	0
Overlap	Capza1	Q5RKN9	Capping protein (Actin filament) muscle Z-line, alpha 1 OS=Mus musculus GN=Capza1 PE=1 SV=1	7.11594	286	9	1970	2	0	0	0.00980392	0	0	0	0	0	0	0	0	0	0	0	0	0	0	0	0	0	0	0	0	0	0	0	0	0	0	0	0	0	0	0	0	0	0	0	0	0	0
Overlap	Capza2	P47754	F-actin-capping protein subunit alpha-2 OS=Mus musculus GN=Capza2 PE=1 SV=3	21.8124	286	15	4215	11	1.97425	1.63253	1.60757	1.52159	2.12614	1.49106	1.68539	2.01709	5.77465	2.13068	2.07328	2.08333	2.85714	2.00378	1.53978	0.974261	1.59311	1.02566	2.06615	1.80273	1.2915	1.88841	1.32869	1.49123	1.73175	2.05556	2.07002	2.17177	1.83333	2.8021	1.48113	1.45556	2.775	1.81481	1.61111	1.5442	2.06061	1.79412	2.16129	1.20141	1.65644
Overlap	Capzb	P47757-4	Isoform 3 of F-actin-capping protein subunit beta OS=Mus musculus GN=Capzb	18.442	301	15	3989	15	2.93468	1.87145	2.01389	1.73562	2.78668	1.59884	5.13109	3.69231	2.69014	3.4375	3.53887	2.72222	2.94286	2.41966	2.12994	1.49595	2.2548	3.1707	3.45551	2.92532	1.65206	1.94226	1.8536	3.53801	3.49745	1.75926	3.25723	2.25074	5.06667	2.90718	1.93396	1.80556	2.525	3.85185	3.02778	2.26519	2.12121	1.90882	2.70968	2.54417	2.73006
Overlap	Carkd	K3W4M4	ATP-dependent (S)-NAD(P)H-hydrate dehydratase OS=Mus musculus GN=Carkd PE=1 SV=1	0.8042	365	7	200	4	0.0229772	0.0150491	0.0365121	0.0025382	0.0146548	0	0	0	0.183099	0	0.27882	0	0	0	0	0	0	0	0	0	0	0	0	0	0.142615	0	0	0	0	0	0	0	0	0	0	0.61326	0	0	0	0	0
Overlap	Cast	P51125	Calpastatin OS=Mus musculus GN=Cast PE=1 SV=2	5.43657	788	20	1776	7	0.0845594	0	0.12101	0.0817408	0.0540299	0.04583	0	0	0	0	0	0	0	0	0.143968	0.183514	0	0.204545	0	0	0	0	0	0	0	0	0.237443	0	0	0	0	0	0	0	0	0	0.363636	0	0	0	0
Overlap	Cat	P24270	Catalase OS=Mus musculus GN=Cat PE=1 SV=4	30.3293	527	33	6517	33	2.60356	1.30641	3.12521	1.71717	1.03067	0.986031	3.18352	2.59829	3.00469	2.98295	2.68097	2.66667	3.82857	3.62949	3.26472	3.18183	3.07388	3.90986	2.49247	2.90747	3.01135	3.45117	3.5246	1.84211	1.90153	2.11111	1.49163	1.61895	2.73333	2.38179	2.35849	1.47222	1.95	2	2.86111	3.53591	2.45455	2.35294	1.54839	1.59011	1.28834
Overlap	Cav1	P49817	Caveolin-1 OS=Mus musculus GN=Cav1 PE=1 SV=1	13.8747	178	11	4119	10	2.47091	3.00915	2.25616	2.97732	3.23201	2.59168	3.85768	3.28205	2.77465	3.17045	3.96783	3.41667	2.31429	3.87524	1.60819	1.99141	1.88281	2.11396	0.911511	1.55497	1.28815	1.09428	2.45212	3.62573	3.6163	3.12963	4.68798	4.38302	4.83333	3.4676	3.82075	0.970833	0	1.10556	1.64444	0.953039	2.51515	2.20588	1.01129	3.5159	1.76994
Overlap	Cbr1	P48758	Carbonyl reductase [NADPH] 1 OS=Mus musculus GN=Cbr1 PE=1 SV=3	1.77764	277	12	466	11	0.285102	0.125486	0.226344	0.204594	0.0729163	0.00925428	0.97191	0.810256	0.746479	0.911932	0.975871	0.833333	0.668571	0	0.266667	0.256667	0.106667	0.143182	0	0.134426	0.104247	0.0784091	0.129406	0	0.310696	0	0.767123	0.675222	0.77	0.640981	0.471698	0.541667	0	0	0.833333	0	0.518182	0	0	0	0.312883
Overlap	Cbr3	Q8K354	Carbonyl reductase [NADPH] 3 OS=Mus musculus GN=Cbr3 PE=2 SV=1	2.17832	277	6	511	5	0.460541	0.414935	0.572698	0.534619	0.297611	0.177163	0.258427	0	0.352113	0	0	0	1.54286	0	0.516824	0.821839	0.290576	0.653245	0.224647	0.964372	0.866136	1.12397	0.584843	1.04386	0	1.16667	0	0	0	0	1.5566	1.08333	0	0	1.91667	0	0.345455	1.67647	0	0.911661	0.423313
Overlap	Cbx3	P23198	Chromobox protein homolog 3 OS=Mus musculus GN=Cbx3 PE=1 SV=2	6.91669	183	8	1229	7	0.600597	0.384464	0.564313	0.422548	0.819858	0.475234	0.629213	0.871795	0	0.801136	1.08847	0.575	0.415714	0.340265	0.613051	0.542053	0.495375	0.87862	1.00541	0.79929	0.722626	0.719902	0.37764	0	0.855688	0.452778	0.60274	0.714709	0.94	0.551664	0.665094	0.816667	0	0.588889	0.520833	0.58011	0.177273	0	0.551613	0	0.496933
Overlap	Ccar2	Q8VDP4	Cell cycle and apoptosis regulator protein 2 OS=Mus musculus GN=Ccar2 PE=1 SV=2	-0.691277	922	2	10	2	0	0	0.00980392	0	0.010754	0	0	0	0	0	0	0	0	0	0	0	0	0	0	0	0	0	0	0	0	0	0	0	0	0	0	0	0	0	0	0	0	0	0	0	0
Overlap	Ccdc6	D3YZP9	Coiled-coil domain-containing protein 6 OS=Mus musculus GN=Ccdc6 PE=1 SV=1	-0.471526	469	2	15	2	0.00756463	0.00297619	0.0070585	0	0.0704257	0	0	0	0	0	0	0	0	0	0	0	0	0	0	0	0	0	0	0	0	0	0	0	0	0	0	0	0	0	0	0	0	0	0	0	0
Overlap	Ccdc80	Q8R2G6	Coiled-coil domain-containing protein 80 OS=Mus musculus GN=Ccdc80 PE=1 SV=2	-0.108566	949	3	39	3	0.0294868	0.00780434	0.0236578	0	0.00589659	0	0	0	0	0	0	0	0	0	0	0	0	0	0	0	0	0	0	0	0.244482	0	0.255708	0	0	0	0	0	0	0.311111	0	0	0	0	0	0	0
Overlap	Cct2	P80314	T-complex protein 1 subunit beta OS=Mus musculus GN=Cct2 PE=1 SV=4	7.96623	535	25	2503	25	1.09351	0.788681	0.844303	0.849573	1.34596	0.836185	1.0824	0.974359	1.17371	1.72727	1.50134	1.25	0.76	1.18715	0.952098	0.619037	0.925276	0.831878	1.69162	1.00951	0.724887	1.01195	0.739419	1.08187	1.11375	0.685185	1.07763	0.805528	1.18667	1.4711	0.981132	0.891667	1.075	2.2963	0.905556	0.906077	1.44848	0.964706	1.1	1.26148	0.330675
Overlap	Cct3	P80318	T-complex protein 1 subunit gamma OS=Mus musculus GN=Cct3 PE=1 SV=1	5.52675	545	29	1802	29	1.0319	0.517014	0.675006	0.46009	1.07129	0.644045	1.25468	1.22735	1.13146	1.38352	1.27614	1.51944	0.782857	0.62949	0.387936	0.574548	0.650145	0.675425	1.10028	0.936612	0.271903	0.570885	0.731819	0.776316	1.32428	0.814815	1.49163	1.46101	1.51667	0.819615	1.11085	0.655556	1.17	1.08519	1.16667	0.524862	0.736364	0.626471	1.15806	1.66078	0.852761
Overlap	Cct4	P80315	T-complex protein 1 subunit delta OS=Mus musculus GN=Cct4 PE=1 SV=3	5.25489	539	22	1120	20	0.841061	0.379601	0.578242	0.442342	0.576109	0.358451	1.04494	0.806838	0.924883	0.818182	2.38427	1.5	0.531429	0.884688	0.606702	0.759934	0.906457	0.82717	1.4322	0.929617	0.713563	0.548633	0.532037	0.833333	0.845501	0.712963	0.666667	0.896347	1.07	0.367776	0.820755	0.391667	0.605	1.72222	0.488889	0.513812	0.663636	0.644118	0.665161	0.946996	0.659509
Overlap	Cct5	P80316	T-complex protein 1 subunit epsilon OS=Mus musculus GN=Cct5 PE=1 SV=1	6.15272	541	17	1384	15	0.634559	0.336459	0.43695	0.31778	0.544226	0.306788	0.764045	0.492308	3.47418	0.636364	0.664879	0.716667	0.432857	0.491493	0.18	0.375649	0.365404	0.419405	0.780767	0.651512	0.199807	0.2668	0.289911	0.51462	0.550085	0.340741	0.712329	0.694965	0.583333	0.669002	0.372642	0.713889	0.58	1.05	0.591667	0.969613	0.372727	0.552941	0.758065	0.498233	0.874233
Overlap	Cct6a	P80317	T-complex protein 1 subunit zeta OS=Mus musculus GN=Cct6a PE=1 SV=3	4.53801	531	20	1240	12	0.0211553	0.0810315	0.235035	0.153735	0.35357	0.29054	0	0	0	0	0	0	0	0	0	0	0	0	0	0	0	0	0	0	0	0	0	0	0	0	0	0	0	0	0	0	0	0	0	0	0
Overlap	Cct7	P80313	T-complex protein 1 subunit eta OS=Mus musculus GN=Cct7 PE=1 SV=1	2.97403	544	20	658	20	0.636688	0.313224	0.361539	0.253088	0.336576	0.29395	0.910112	0.646154	0.915493	0.617898	1.01877	1	0.414286	0.862004	0.590232	0.366667	0.641536	0.539613	0.697717	0.527104	0	0.475553	0	0.859649	0.886248	0.591667	1.00457	0.758144	1.2	0.924694	0.650943	1.25	0.69375	0.62963	0.708333	0.604972	0.293333	0.776471	0.880645	0.630742	0.67638
Overlap	Cct8	P42932	T-complex protein 1 subunit theta OS=Mus musculus GN=Cct8 PE=1 SV=3	8.52266	548	20	1672	20	0.902503	0.617224	0.757796	0.567152	1.08732	0.560239	0.876404	0.806838	0.70892	0.822443	0.818588	0.997222	0.857143	0.41966	0.807956	0.776902	0.702205	0.286364	1.3597	0.811585	0.289575	0.419318	0.608209	0.561404	0.675722	1.18519	0.773212	0.5923	0.71	0.661996	0	0.720833	1.575	1.62963	1.25	1.01657	0.559091	1.5	0.777419	1.55477	0.607362
Overlap	Cd109	Q8R422	CD109 antigen OS=Mus musculus GN=Cd109 PE=2 SV=1	1.0806	1442	16	211	16	0.142404	0.026269	0.319242	0.0205151	0.0444826	0.00423851	0	0.405128	0	0	0	0.641667	0	0.714556	0	0	0	0	0	0	0	0	0	0.991228	0.743633	0	0.657534	0.568608	0.53	0	0	0	0	0	0	0	0	0	0	0	0
Overlap	Cd14	P10810	Monocyte differentiation antigen CD14 OS=Mus musculus GN=Cd14 PE=1 SV=1	-0.76274	366	3	9	3	0	0	0	0	0.0229899	0	0	0	0	0	0	0	0	0	0	0	0	0	0	0	0	0	0	0	0	0	0	0	0	0	0	0	0	0	0	0	0	0	0	0	0
Overlap	Cd163	Q2VLH6-2	Isoform 2 of Scavenger receptor cysteine-rich type 1 protein M130 OS=Mus musculus GN=Cd163	0.772232	1159	9	199	9	0.0841852	0.0442505	0.181242	0.124215	0.397829	0.281663	0	0.133333	0.267606	0.430398	0	0.3125	0.48	0.181474	0	0	0	0	0	0	0	0.128378	0	0	0	0	0.347032	0	0.23	0.304729	0	0	0	0	0	0	0	0	0.406452	0.291519	0
Overlap	Cd226	Q8K4F0	CD226 antigen OS=Mus musculus GN=Cd226 PE=2 SV=1	-0.779386	333	2	4	2	0.0110904	0	0.00807382	0	0	0	0	0	0	0	0	0	0	0	0	0	0	0	0	0	0	0	0	0	0	0	0	0	0	0	0	0	0	0	0	0	0	0	0	0	0
Overlap	Cd34	Q64314-2	Isoform Short of Hematopoietic progenitor cell antigen CD34 OS=Mus musculus GN=Cd34	1.86621	325	8	603	2	0.016295	0	0.0460824	0.110945	0.144217	0.0810201	0	0	0	0	0	0	0	0	0	0	0	0	0	0	0	0	0	0	0	0	0	0	0	0	0	0	0	0	0	0	0	0	0	0	0
Overlap	Cd36	Q08857	Platelet glycoprotein 4 OS=Mus musculus GN=Cd36 PE=1 SV=2	7.02391	472	12	1841	12	2.27377	1.01311	2.5609	1.22146	1.28804	1.05703	1.92135	4.51282	2.44131	5.11364	2.65952	2.72222	1.89143	2.6465	2.6149	3.57827	2.0968	2.13975	2.01695	1.62568	1.91102	1.32279	1.72024	1.64327	1.83362	1.8	0.762557	2.17177	3.1	1.13485	1.10849	2.98889	1.62375	2.21667	3.25	3.8674	1.69697	3.94412	2.51613	1.58657	2.05521
Overlap	Cd47	Q61735-2	Isoform 2 of Leukocyte surface antigen CD47 OS=Mus musculus GN=Cd47	5.80502	324	3	901	3	1.6215	1.16122	1.37875	1.21436	1.55681	1.2202	1.68539	1.4359	0.943662	1.19318	1.71582	1.83333	1.45714	1.81474	1.28318	1.0353	1.30279	1.58048	2.72811	2.01311	1.16753	1.73188	1.72678	1.57895	1.42615	1.38889	1.36986	1.65844	2.2	2.10158	2.26415	2.33333	0	2.77778	2.75	1.57459	2.18182	1.41176	0.774194	0	1.38037
Overlap	Cd74	P04441	H-2 class II histocompatibility antigen gamma chain OS=Mus musculus GN=Cd74 PE=1 SV=3	-0.760682	279	2	12	2	0	0	0	0	0.0871714	0	0	0	0	0	0	0	0	0	0	0	0	0	0	0	0	0	0	0	0	0	0	0	0	0	0	0	0	0	0	0	0	0	0	0	0
Overlap	Cd81	P35762	CD81 antigen OS=Mus musculus GN=Cd81 PE=1 SV=2	5.87554	236	4	988	4	2.02065	1.40629	1.71951	1.20527	2.26262	1.28082	1.79775	1.53846	0.633803	1.96023	1.02413	1.45417	2.14286	1.29301	2.07301	2.23071	2.59948	0.854751	1.71257	0	0	0	0.655738	1.79825	1.62988	3.55556	1.26332	1.02468	1.3	1.26095	1.38679	5.16667	3	2.44444	1.5	3.72928	2.63636	2.64706	5.12903	2.67668	4.23313
Overlap	Cd9	P40240	CD9 antigen OS=Mus musculus GN=Cd9 PE=1 SV=2	4.55254	226	5	747	5	0.241771	0.0803734	0.843712	0.702898	0.183978	0.450502	0	0	0	0	0.235925	0	0	0	0	0	0	0	0.94887	0	0	0	0	0	0	0	0	0.41461	0.2	0	0	0.433333	0.825	0	2.08333	0	0	0	0	0	0
Overlap	Cd97	E9QJS7	CD97 antigen OS=Mus musculus GN=Cd97 PE=4 SV=1	-0.774377	818	3	6	3	0	0.00185574	0.000781099	0.0128472	0.00282534	0.0029321	0	0	0	0	0	0	0	0	0	0	0	0	0	0	0	0	0	0	0	0	0	0	0	0	0	0	0	0	0	0	0	0	0	0	0
Overlap	Cdc37	Q61081	Hsp90 co-chaperone Cdc37 OS=Mus musculus GN=Cdc37 PE=2 SV=1	7.28499	379	11	1833	11	0.717374	0.948431	0.646582	0.923015	1.03006	0.688426	1.01124	0.907692	0.887324	1.19318	0.965147	1.08333	0.317143	0.57845	0.52142	0.393875	0.726763	0.227273	0.750071	0.734754	0.205438	0.705989	0.504435	0.690058	0.95416	1.03704	0.283105	1.17275	0.896667	1.08231	1.41509	0.4875	0.6825	0.5	0.5	0.505525	0.731818	0.547059	0.748387	1.01767	0.211656
Overlap	Cdc42	P60766	Cell division control protein 42 homolog OS=Mus musculus GN=Cdc42 PE=1 SV=2	7.28915	191	13	1836	12	1.99877	1.1512	1.7137	1.43972	2.0151	1.44094	2.47191	2.35897	2.03521	1.64915	2.7882	1.54167	2.14286	1.47448	1.76279	1.50033	1.78927	2.29524	2.53425	3.0475	2.23269	1.40875	1.63215	1.35673	1.62988	2.33333	1.55251	2.9615	2.1	0.84063	1.16038	2.33333	2.845	3.38889	3.58333	2.52762	1.2	1.67647	1.93548	2.06714	1.42638
Overlap	Cdc42ep4	Q9JM96	Cdc42 effector protein 4 OS=Mus musculus GN=Cdc42ep4 PE=1 SV=1	-0.681065	349	2	8	2	0	0	0.00863632	0.0104806	0	0	0	0	0	0	0	0	0	0	0	0	0	0	0	0	0	0	0	0	0	0	0	0	0	0	0	0	0	0	0	0	0	0	0	0	0
Overlap	Cdh11	P55288	Cadherin-11 OS=Mus musculus GN=Cdh11 PE=1 SV=1	-0.724325	796	3	5	3	0.00658183	0	0.0151144	0	0.00661058	0	0	0	0	0	0	0	0	0	0	0	0	0	0	0	0	0	0	0	0	0	0	0	0	0	0	0	0	0	0	0	0	0	0	0	0
Overlap	Cdh13	Q9WTR5	Cadherin-13 OS=Mus musculus GN=Cdh13 PE=1 SV=2	20.4701	714	17	4827	17	3.44152	4.25023	4.04131	4.94153	3.38315	3.10109	2.69663	1.64103	1.47887	1.90341	1.06166	3.63889	5.71429	6.16257	2.48553	2.50093	2.58592	1.35136	0.642726	1.39858	3.05961	5.14691	5.2935	4.59064	3.25976	4.38889	4.14003	2.68509	2.56667	7.63573	5.42453	2.61111	2.4	0.9	0	1.6989	1.80606	3.14706	2.27419	4.24028	5.55215
Overlap	Cdv3	Q4VAA2	Protein CDV3 OS=Mus musculus GN=Cdv3 PE=1 SV=2	5.60747	281	5	912	5	0.652069	0.378214	0.861269	0.617283	0.915859	0.58082	0.662921	0.697436	0	0.784091	0.975871	0.733333	0.497143	0.41966	0.532105	0.277833	0.516562	0.966134	1.27542	0.874317	0.674174	0.477273	0.443567	0.350877	1.10526	0.777778	0.972603	0.88845	0.73	0.651489	0.834906	0.166667	0.3225	0.755556	1.25	0.638122	0.927273	0.688235	0.667742	0	0
Overlap	Ces1c	P23953	Carboxylesterase 1C OS=Mus musculus GN=Ces1c PE=1 SV=4	37.2593	554	24	9184	20	2.84288	2.3345	2.37328	1.9815	1.27943	1.82877	3.14607	3.17949	3.09859	2.92614	3.50313	3.36111	3.57143	2.83554	4.37798	3.62879	3.32455	3.84531	4.74223	4.57086	5.83968	5.97133	3.63201	2.22222	2.17317	1.48148	1.94825	1.97433	2.16667	3.22242	3.06604	2.36111	5.625	3.74074	3.77778	3.12155	4.12121	4.97059	1.93548	2.29682	0.993865
Overlap	Ces1d	Q8VCT4	Carboxylesterase 1D OS=Mus musculus GN=Ces1d PE=1 SV=1	30.162	565	35	7212	31	1.98721	1.12656	3.63581	1.31699	1.15304	0.706377	2.80899	3.17949	2.09859	3.01136	1.82306	2.30556	3.68571	2.34405	3.53625	6.00203	2.84148	2.22754	0	1.97756	2.47757	1.06063	4.00008	1.75439	1.03226	5.01852	0.621005	1.57947	3.26667	1.00175	0.731132	2.5	0.6075	0	2.11111	3.95028	1.25152	1.38235	0.367742	0.519435	1.50307
Overlap	Ces1f	Q91WU0	Expressed sequence AU018778 OS=Mus musculus GN=Ces1f PE=2 SV=1	5.52698	561	15	1294	12	0.0471161	0.00595238	0.123194	0.0368991	0.00491898	0	0	0	0	0	0	0	0	0	0	0	0	0.0798867	0	0	0	0	0	0	0	0	0	0	0	0	0	0	0	0	0	0	0	0	0	0	0.460123
Overlap	Cfd	P03953	Complement factor D OS=Mus musculus GN=Cfd PE=1 SV=1	8.29841	259	4	2341	4	2.07878	1.51667	2.02118	1.28743	1.09779	1.10932	1.3633	1.87009	1.61268	2.05114	1.64433	1.86111	3.2	1.43289	2.49178	3.11221	2.74642	2.58705	1.18397	3.57923	8.28708	5.05641	2.09248	0.855263	0.453311	2.87037	0.621005	0	0.57	2.41681	1.04009	1.58333	2.525	0.933333	5.02778	4.91713	2.29394	3.015	1.16129	1.37456	0.984663
Overlap	Cfh	E9Q8I0	Complement factor H OS=Mus musculus GN=Cfh PE=1 SV=1	45.024	1252	58	9703	48	2.95665	1.35499	2.2396	1.25593	1.87271	1.58724	2.24719	2.42735	2.44131	2.78409	3.36014	1.75	1.85714	1.20227	3.47583	2.72923	3.2541	1.75848	9.46587	3.1133	2.63619	2.45567	1.22675	2.10526	1.86757	2.72222	4.62709	2.48766	1.8	0.777583	0.514151	2.97222	8.025	7.74074	4.08333	2.26519	2.24242	2.20588	2	3.10954	3.83436
Overlap	Cfi	Q61129	Complement factor I OS=Mus musculus GN=Cfi PE=1 SV=3	2.44835	603	9	646	9	0.328026	0.232394	0.33279	0.274958	0.132574	0.237041	0.426966	0.369231	0	0.434659	0.396783	0.408333	0.445714	0	0.620131	0.341429	0.26	0.624388	0.875471	0.618215	0.833154	0.621181	0.342874	0	0	0.372222	0.356164	0	0	0.378284	0	0	0.715	0.918519	0	0.493094	0	0.622059	0.319355	0.265018	0.276074
Overlap	Cfl1	P18760	Cofilin-1 OS=Mus musculus GN=Cfl1 PE=1 SV=3	54.493	166	18	12938	11	9.14769	6.23323	9.53891	8.66802	10.0229	7.62257	7.34082	6.25641	7.84038	5.42614	6.47006	10.1111	7.62857	5.51985	9.10876	8.51554	8.7719	10.3916	16.1205	13.7428	10.0177	13.3968	9.68662	5.11696	6.55348	7	5.2968	8.64758	6.73333	7.67075	7.35849	7.97222	10.5	10	11.0556	6.96133	10.9697	7.47059	10.2258	11.3781	4.57055
Overlap	Cfl2	P45591	Cofilin-2 OS=Mus musculus GN=Cfl2 PE=1 SV=1	17.8074	166	16	5719	9	0.577849	0.698605	0.556742	0.841218	0.727661	0.764623	0.41573	0.476923	0	0.417614	0.33244	0.533333	0.557143	0.691871	0.54857	0.684767	0.54886	0.240909	0.0652542	0.488142	0.706042	0.882678	0.661158	0.669591	0.60781	0.975926	1.09285	0.315893	0.35	0.858144	0.688679	0.6375	0.4275	0	0.554167	0.563536	0.281818	0.485294	0.870968	0.416961	0.739264
Overlap	Chchd3	Q9CRB9	Coiled-coil-helix-coiled-coil-helix domain-containing protein 3, mitochondrial OS=Mus musculus GN=Chchd3 PE=1 SV=1	7.31105	227	16	1360	16	0.609616	0.492133	0.871233	0.724631	0.591664	0.276857	0.764045	1.29915	1.03521	0.90625	0	0	0.66	0	0.928939	1.61762	0.737254	1.0356	0.50452	0.723279	0.812006	0.438421	0.877948	0.692982	1.37521	0.563889	0.538813	0.556762	0	0.788091	0.551887	0.729167	0	0	0.641667	0.741713	0.65	1.32353	0	0.530035	0.819018
Overlap	Chmp2b	Q8BJF9	Charged multivesicular body protein 2b OS=Mus musculus GN=Chmp2b PE=1 SV=1	0.0356345	213	2	40	2	0.0199141	0	0.0207316	0.0160065	0.0201256	0.0118735	0	0	0	0	0.246649	0	0	0	0	0	0	0.0798867	0	0.0666667	0	0	0	0	0	0.183333	0.210046	0	0	0	0.268868	0	0	0	0	0	0	0	0	0	0
Overlap	Chmp4b	Q9D8B3	Charged multivesicular body protein 4b OS=Mus musculus GN=Chmp4b PE=1 SV=2	4.57628	224	6	917	6	0.638127	0.555512	0.533253	0.618918	0.831187	0.407646	0.595506	0.676923	0.464789	0.420455	0.647006	0.480556	0.942857	0.771267	0.402311	0.47803	0.248988	0.854236	0.675247	0.493934	0.540547	0.502457	0.588189	1.14035	1.01868	0.436111	1.27854	0.675222	1.1	0.761821	0.976415	1.08333	0.45	0.272222	0	0.679558	1.27273	0	0.387097	0	0.736196
Overlap	Cisd1	Q91WS0	CDGSH iron-sulfur domain-containing protein 1 OS=Mus musculus GN=Cisd1 PE=1 SV=1	2.17916	108	7	492	7	0.337267	0.0827501	0.584785	0.188866	0.239289	0.0620155	0.550562	0.733333	0	0.485795	0.33244	0.408333	0.342857	0.328922	0.870045	0.934236	0.775044	0.696665	0	0.464262	0.505707	0.109091	0.539643	0	0.40747	0.722222	0	0	0.45	0	0	0	0.36	0	0.529167	0.314917	0.572727	0.485294	0	0	1.19632
Overlap	Ckap4	Q8BMK4	Cytoskeleton-associated protein 4 OS=Mus musculus GN=Ckap4 PE=1 SV=2	34.7158	575	52	7408	52	3.17428	1.04045	2.92741	0.991524	2.33476	1.40775	3.22097	3.48718	3.05164	3.69318	4.50402	3.11111	2.51429	1.81853	2.67513	2.363	3.05015	3.20761	4.27048	3.46849	3.62615	2.94953	1.58128	3.33333	3.49745	2.83333	3.31811	2.68509	3.6	2.45184	1.73113	2.11111	3.925	5	3.27778	3.09392	4.09091	3.17647	4.12903	4.09894	1.62577
Overlap	Ckb	Q04447	Creatine kinase B-type OS=Mus musculus GN=Ckb PE=1 SV=1	47.5336	381	29	9240	29	4.35644	7.24453	3.18995	6.43935	7.01047	2.4317	4.04494	3.11111	3.56808	2.75568	3.68186	3.5	7.25714	6.54064	6.18087	5.47789	4.65451	4.85788	3.85099	8.50273	7.90516	9.95803	7.91599	5.67251	4.68591	5.62963	4.99239	4.30405	3.7	6.83012	7.83019	1.85	2.8	1.77778	2.97222	3.25967	3.24242	3.17647	2.16129	3.21555	2.76074
Overlap	Clec11a	O88200	C-type lectin domain family 11 member A OS=Mus musculus GN=Clec11a PE=2 SV=1	-0.776085	328	2	5	2	0.0112643	0	0.0279621	0	0	0	0	0	0	0	0	0	0	0	0	0	0	0	0	0	0	0	0	0	0	0	0	0	0	0	0	0	0.3225	0	0	0	0	0	0	0	0
Overlap	Clec3b	P43025	Tetranectin OS=Mus musculus GN=Clec3b PE=1 SV=2	3.24925	202	8	715	8	0.673362	0.360067	0.600289	0.310852	0.336342	0.0799998	0.94382	0.957265	1.30986	2.21591	0.764969	1.5	0.775714	1.0775	0.13	0.750016	0.439791	0.470564	0	0.393443	1.39161	1.16318	0.347186	0.666667	0.850594	0.447222	0.913242	0.319842	1	1.15587	0.268868	0.533333	0.6975	0.177778	1.58333	1.65746	1.01515	1.12353	0.803226	0.816254	0.349693
Overlap	Clic1	Q9Z1Q5	Chloride intracellular channel protein 1 OS=Mus musculus GN=Clic1 PE=1 SV=3	13.2955	241	17	2412	17	2.00936	1.46118	2.00982	1.18304	1.72155	1.02422	1.34457	1.37094	2.39437	2.1108	2.20554	2.25	2	1.569	2.37063	1.19557	2.02942	2.13529	2.8145	2.58867	1.35705	2.30252	1.39068	1.74561	1.73514	2.33333	2.25266	2.03356	1.98	2.35377	1.20755	1.20833	2.025	3.17037	2.35833	2.32044	1.54545	1.86765	1.97097	1.9894	1.53681
Overlap	Clic4	Q9QYB1	Chloride intracellular channel protein 4 OS=Mus musculus GN=Clic4 PE=1 SV=3	22.533	253	21	4545	21	1.36871	1.8598	1.51532	1.8804	2.17661	1.65079	1.42322	1.26154	0.938967	1.25	1.3941	1	1.14286	1.12287	1.81494	1.08955	1.36038	1.16532	1.16121	1.5871	0.999687	0.941237	1.25005	1.95906	1.36842	3.24074	2.10046	0.892399	1.36667	0.903678	0.84434	0.825	0.795	1.37037	0.816667	0.646409	0.972727	0.882353	0.758065	1.21555	1
Overlap	Clint1	Q5SUH6	Clathrin interactor 1 OS=Mus musculus GN=Clint1 PE=1 SV=1	-0.0532598	641	3	59	3	0.0306858	0	0.0475338	0.0150663	0.0551256	0.0128781	0	0	0	0	0	0	0	0	0	0	0	0	0	0	0	0	0	0	0	0	0	0	0	0	0	0	0.27	0.144444	0	0	0	0	0	0	0.41411
Overlap	Clip1	F8WIA1	CAP-Gly domain-containing linker protein 1 OS=Mus musculus GN=Clip1 PE=1 SV=1	1.08899	1437	11	190	11	0.0364913	0.0381362	0.0374631	0.0934126	0.0372878	0.0174829	0	0.123077	0	0	0	0	0	0	0	0	0	0	0.0791667	0	0.0839768	0.0398649	0	0.245614	0.203735	0.127778	0	0	0	0	0	0	0	0	0	0	0	0	0	0	0
Overlap	Clta	Q6PFA2	Clathrin light chain A OS=Mus musculus GN=Clta PE=1 SV=1	4.47739	218	10	1126	8	0.554458	0.0210639	0.766362	0.13331	0.232562	0.129958	0.479401	0.601709	0.633803	0.659091	0.621984	0.388889	0.895714	0.249527	0.175	0.310005	0.358482	0.389737	0.208333	0.358798	0	0	0	0.546784	0.713073	0.666667	0.429224	0.438302	0.545	0.231173	0	0.545833	1.275	0.881481	0.804167	1.49171	0.457576	0.732353	0.583871	0.328622	0.883436
Overlap	Cltb	Q6IRU5-2	Isoform 2 of Clathrin light chain B OS=Mus musculus GN=Cltb	5.12927	211	9	901	9	0.453037	0.162912	0.663802	0.407533	0.263439	0.389221	0.460674	0.65641	0	0.519886	0.75067	0.333333	0.527143	0	0.366667	0.251667	0.451763	0.331818	0.2125	0.216284	0.127413	0	0	0	0.604414	0.198148	0.726027	0.544916	0.31	0	0	1.58333	0.30375	0.527778	0.216667	1.24309	0.618182	0.705882	0	0	0.211656
Overlap	Cltc	Q5SXR6	Clathrin heavy chain OS=Mus musculus GN=Cltc PE=1 SV=1	72.6193	1679	92	16477	92	4.03201	2.49308	3.50014	2.07624	3.45109	2.54087	4.45693	3.62393	2.8169	6.33523	4.86148	6.19444	3.11429	3.59168	3.09389	2.74286	3.76108	3.39536	5.40984	4.19964	2.01555	2.25256	2.57413	3.74269	3.4635	4.51852	4.10959	6.31787	5.13333	3.29247	2.40566	3.86111	4.525	6.59259	4.38889	4.06077	4.36364	2.76471	4.90323	7.42049	3.98773
Overlap	Clu	Q06890	Clusterin OS=Mus musculus GN=Clu PE=1 SV=1	21.4664	448	19	4631	19	4.26395	2.32189	2.85533	2.79829	2.77935	2.53747	3.07116	3.17949	3.00469	3.23864	5.50492	2.91667	1.92857	2.57089	3.94256	2.86672	3.83002	2.89338	13.9477	5.87432	4.21821	4.23157	2.57601	2.39766	3.05603	2.27778	2.61796	4.30405	3.03333	2.31173	2.07547	9.58333	22.5	12.2963	4.94444	3.20442	2.93939	1.91176	3.12903	2.20141	2.66871
Overlap	Cma1	A4QPC5	Chymase OS=Mus musculus GN=Cma1 PE=2 SV=1	3.03024	260	11	632	11	0.582205	0.27107	0.478081	0.543764	0.220825	0.468074	1.31461	0.358974	0.359155	1.07955	0.289544	1.68333	1.43571	1.24197	0.275932	0.291626	1.30253	0.458924	0	0.44	1.05524	0.967875	1.77926	0.662281	0	0	0	0.681145	1.09	1.36602	1.98113	0	0	0	0.108333	0.174033	0	0.529412	0	0.508834	0
Overlap	Cmpk1	Q9DBP5	UMP-CMP kinase OS=Mus musculus GN=Cmpk1 PE=1 SV=1	10.6372	196	17	2300	17	0.949039	0.544518	0.921891	0.48558	0.666808	0.584919	0.70412	0.820513	0.605634	1.16477	0.950849	1.10556	0.991429	0.642722	0.839137	0.93191	0.886248	1.01314	0.841102	1.07202	1.22484	1.13784	0.831029	0.94152	0.804754	1.02778	1.0137	0.47384	0.966667	1.28897	0.915094	1.15	1.245	0.907407	1.40556	1.13812	0.977273	1.01176	1.05484	0.90636	0.501534
Overlap	Cndp2	Q9D1A2	Cytosolic non-specific dipeptidase OS=Mus musculus GN=Cndp2 PE=1 SV=1	9.64697	475	24	2273	24	1.21006	0.678384	0.762525	0.654757	0.927314	0.341981	0.827715	0.905983	0.981221	0.948864	1.34406	1.275	1.28571	0.99811	1.25784	1.10673	1.08761	1.32316	2.05438	1.61191	1.07093	1.43694	0.976575	0.979532	1.02207	0.597222	0.837139	1.11352	1.16333	1.71629	0.830189	1.16667	1.3	1.36667	1.36111	1.54696	1.05152	1.26471	2.19355	2.22615	0.865031
Overlap	Cnn1	Q08091	Calponin-1 OS=Mus musculus GN=Cnn1 PE=2 SV=1	217.692	297	79	44520	78	26.4404	42.7492	34.0263	46.6721	34.5409	28.4623	24.3446	17.4359	20.6573	16.1932	21.4477	24.7222	28	41.5879	15.1813	16.8966	19.2263	16.6559	2.39242	8.8459	17.088	17.8604	30.6845	47.6608	41.7657	31.8519	60.8828	30.0099	32.6667	48.6865	58.4906	15.2778	3.4	0.818519	7.61111	9.69613	15.4545	9.61765	29.6774	38.8693	34.3558
Overlap	Cnn2	Q08093	Calponin-2 OS=Mus musculus GN=Cnn2 PE=1 SV=1	34.1724	305	25	6480	23	2.13336	2.62316	2.12649	2.87196	2.74129	1.90047	2.62172	1.88034	1.78404	1.73295	2.53798	1.1	2.17143	1.57656	1.85854	1.56979	1.72385	1.65722	1.93668	1.33097	1.5447	1.51044	1.36707	4.00585	2.54669	2.61111	3.13546	2.56663	2.7	2.24168	2.54717	2.55556	2.15	1.79259	2.58333	1.9337	2.42424	1.67647	2.93548	1.83746	0.874233
Overlap	Cnn3	Q9DAW9	Calponin-3 OS=Mus musculus GN=Cnn3 PE=1 SV=1	58.5564	330	33	10594	31	2.62762	5.66986	3.41148	6.45716	5.46024	4.73043	2.73408	1.97607	1.99061	1.81818	3.21716	1.18611	2.51429	1.98488	2.97936	2.68845	3.07708	2.96068	1.50188	2.13778	1.70602	2.11599	2.54476	6.28655	4.55008	3.38889	5.08371	1.77295	2	3.81786	3.67925	2.63889	1.7	0.455556	1.02778	2.46685	2.78788	1.25882	1.2	2.36042	4.47853
Overlap	Cnp	P16330	2',3'-cyclic-nucleotide 3'-phosphodiesterase OS=Mus musculus GN=Cnp PE=1 SV=3	-0.501621	420	3	8	3	0.0198711	0	0	0	0	0	0	0	0	0	0	0.483333	0	0	0	0	0	0	0	0	0	0	0	0	0	0	0	0	0	0	0	0	0	0	0	0	0	0	0	0	0
Overlap	Cnpy4	Q8BQ47	Protein canopy homolog 4 OS=Mus musculus GN=Cnpy4 PE=1 SV=1	-0.607091	245	5	14	5	0	0	0.039541	0	0.00276989	0	0	0	0	0	0	0	0	0	0	0	0	0	0	0	0	0	0	0	0	0	0	0	0	0	0	0	0	0	0	0	0	0	0	0	0
Overlap	Cnrip1	F7C0H6	CB1 cannabinoid receptor-interacting protein 1 (Fragment) OS=Mus musculus GN=Cnrip1 PE=4 SV=1	-0.298457	184	2	21	2	0.0502724	0	0.0136624	0	0	0	0.111236	0.328205	0	0	0	0	0	0	0	0	0.0766667	0	0	0	0	0	0	0	0	0	0	0	0	0	0	0	0.24	0	0.425	0	0.327273	0.269118	0.232258	0	0.147239
Overlap	Coasy	Q9DBL7	Bifunctional coenzyme A synthase OS=Mus musculus GN=Coasy PE=1 SV=2	-0.179286	563	6	54	6	0.0427224	0	0.0410428	0	0	0	0.0932584	0.415385	0.0535211	0.62642	0	0.3	0	0	0	0.141872	0	0	0	0	0	0	0	0	0	0	0	0	0	0	0	0	0	0	0	0	0	0	0	0	0
Overlap	Col12a1	Q60847	Collagen alpha-1(XII) chain OS=Mus musculus GN=Col12a1 PE=2 SV=3	9.1876	3120	98	1973	98	2.41834	0.0652412	1.75666	0.015076	0.482719	0.118825	0	2.22222	1.97183	2.58523	3.50313	1.25	1.02857	0.73724	0	1.37373	1.01507	3.89604	4.19915	2.26849	1.36317	0.511364	0.347186	0.236842	1.11715	0.8	0.570776	0.694965	1.4	0	0	2	9.725	5.81481	8.33333	5.74586	10.5758	3	0	0	0.496933
Overlap	Col14a1	B7ZNH7	Collagen alpha-1(XIV) chain OS=Mus musculus GN=Col14a1 PE=2 SV=1	58.1087	1794	74	11449	10	0	0	0.025982	0	0.0173958	0.0420833	0	0	0	0	0	0	0	0	0	0	0	0	0	0	0	0	0	0	0	0	0	0	0	0	0	0	0	0	0	0	0	0	0	0	0
Overlap	Col15a1	O35206	Collagen alpha-1(XV) chain OS=Mus musculus GN=Col15a1 PE=1 SV=2	22.5779	1367	24	4615	24	1.77405	0.987108	1.62634	1.3866	1.5253	1.03059	3.22097	2.46154	2.44131	2.04545	1.50849	0.677778	0	0.884688	1.82786	2.13322	2.11053	1.21098	0.796163	0.494754	0	0	0.490863	6.05263	7.19864	3.42593	7.15373	2.56663	1.44	0.315236	0.523585	0.794444	0.7725	0.781481	1.05	1.00829	1.57576	0.401471	0.822581	0.731449	3.86503
Overlap	Col18a1	E9QPX1	Collagen alpha-1(XVIII) chain OS=Mus musculus GN=Col18a1 PE=4 SV=1	74.127	1774	34	17096	34	11.4436	11.2377	11.1729	11.0847	12.4297	8.11934	23.221	11.8974	8.4507	9.46023	12.1895	8.36111	8.4	12.2873	9.01074	9.948	12.1181	5.68594	3.78531	3.57428	3.94551	3.85882	6.67549	20.7602	22.4109	23.3333	36.2253	18.1639	12.4	9.21191	11.0377	11.0556	2.3	3.88889	5.47222	6.32597	8.36364	7.23529	10.9355	8.72792	17.1779
Overlap	Col1a1	P11087	Collagen alpha-1(I) chain OS=Mus musculus GN=Col1a1 PE=1 SV=4	36.5631	1453	21	7950	21	6.38775	7.28731	4.96209	5.54423	8.34984	4.92525	6.44195	5.88034	6.43192	6.39205	10.7954	13.6667	7.48571	8.73346	3.04935	4.28851	6.2146	7.73998	4.33804	6.10091	13.7426	4.89373	4.97864	4.29825	3.93888	5.07407	2.19178	5.80454	8.63333	6.44483	6.27358	4.91667	3.75	2.40741	5.11111	4.58564	7.90909	7.47059	7.45161	6.18375	1.45092
Overlap	Col1a2	Q01149	Collagen alpha-2(I) chain OS=Mus musculus GN=Col1a2 PE=2 SV=2	18.6579	1372	24	4837	24	5.82052	5.76099	3.81639	6.45844	5.88093	5.25834	8.50187	5.47009	5.86854	5.42614	11.4745	14.1667	7.08571	9.94329	2.36469	2.84641	4.58557	6.57395	3.10923	5.2918	10.3567	3.94267	4.89403	5.11696	2.83192	4.24074	1.379	8.41066	9.13333	5.35902	6.03774	6.97222	5.325	2.81852	4.05556	5.35912	10.9394	4.47353	4.64516	4.80565	0.888037
Overlap	Col28a1	Q2UY11	Collagen alpha-1(XXVIII) chain OS=Mus musculus GN=Col28a1 PE=2 SV=1	-0.858405	1141	3	3	3	0	0	0.0157878	0	0	0	0	0	0	0	0	0	0	0	0	0	0	0	0	0	0	0	0	0	0	0	0	0	0	0	0	0	0	0	0	0	0	0	0	0	0
Overlap	Col3a1	P08121	Collagen alpha-1(III) chain OS=Mus musculus GN=Col3a1 PE=1 SV=4	2.60143	1464	9	571	9	0.50414	0.0226415	0.3503	0.00751688	0.447274	0.240717	0.404494	1.08034	1.57746	1.07955	1.03307	0.655556	0.274286	0	0.176667	0.419737	0.572976	1.07928	0.8758	0.664372	0.949828	0.521693	0	0.307018	0.757216	0.325	0.462709	0.722606	0.536667	0.399299	0	0	0.43125	0	0.4	0.505525	0.915152	0.507353	0.537097	0	0
Overlap	Col4a2	P08122	Collagen alpha-2(IV) chain OS=Mus musculus GN=Col4a2 PE=2 SV=4	2.24384	1707	10	583	10	0.348304	0.139937	0.436047	0.257299	0.258654	0.198828	0.599251	0	0	0	0	1	0.668571	0.763705	0	0.296667	0.411588	0	0.241667	0	0.167954	0	0.443615	0.947368	0.804754	0.611111	0.913242	0.544916	0.84	0.588441	0	0.341667	0	0	0	0	0	0	0	1.16608	0.331288
Overlap	Col6a1	Q04857	Collagen alpha-1(VI) chain OS=Mus musculus GN=Col6a1 PE=2 SV=1	51.4402	1025	39	10475	39	4.68584	4.01441	3.81747	3.64185	4.84289	3.93936	3.70787	3.7265	4.03756	4.17614	5.61215	6.94444	4.71429	19.8488	2.45012	3.28287	5.07673	4.54163	1.56662	4.07687	5.23462	3.37633	2.30907	6.66667	3.63328	4.22222	2.95282	4.30405	3.93333	2.97723	2.45283	6.97222	3.1	3.18519	7.91667	7.18232	10.3939	3.94118	3.58065	3.28622	5.6135
Overlap	Col6a2	Q02788	Collagen alpha-2(VI) chain OS=Mus musculus GN=Col6a2 PE=2 SV=3	43.8854	1034	36	9181	36	3.81814	2.79592	3.06584	2.61634	3.81991	3.3658	3.44569	2.59829	2.8169	3.40909	3.89634	3.94444	4.45714	2.68431	1.75243	2.27263	3.66108	2.96519	0.635358	2.92714	3.956	1.96458	1.8742	2.45614	2.47878	3.62963	2.12785	2.29023	2.7	1.9965	1.39151	5.08333	5.475	1.55556	6.77778	5.44199	7.45455	8.38235	4.93548	1.66078	2.51534
Overlap	Col6a3	E9PWQ3	Protein Col6a3 OS=Mus musculus GN=Col6a3 PE=1 SV=2	101.439	3284	125	23370	29	0.419301	0.0494486	0.117364	0.0716456	0.174972	0.0269011	0.679775	0.786325	0.985915	0.78125	0.882931	0.552778	0	0.601134	0	0	0.794415	0.431818	0	0.339344	0.297297	0	0	0.342105	0	0	0.365297	0.817374	0.53	0	0	0.608333	0.495	0.822222	1.0625	1.24586	1.42121	0.436765	0	0.625442	0
Overlap	Colgalt1	Q8K297	Procollagen galactosyltransferase 1 OS=Mus musculus GN=Colgalt1 PE=1 SV=2	0.176612	617	9	53	9	0.0593412	0	0.0460224	0	0.083426	0.00758333	0	0.215385	0.295775	0.349432	0.310992	0	0	0	0	0	0	0	0.0916667	0	0	0	0	0	0	0.411111	0.347032	0.260612	0.34	0	0	0	0	0	0	0	0	0	0	0	0
Overlap	Comp	Q9R0G6	Cartilage oligomeric matrix protein OS=Mus musculus GN=Comp PE=1 SV=2	0.486891	755	14	158	12	0.178243	0	0.191727	0	0	0	0	0.717949	0.71831	0.460227	0	0	0	0	0	0	0	0.159091	0.166667	0	0	0	0	0	0.692699	0	0	0	0	0	0	0	1.625	1.01111	1.13889	0.828729	0.377273	0	0	0	0
Overlap	Comt	O88587	Catechol O-methyltransferase OS=Mus musculus GN=Comt PE=1 SV=2	2.87117	265	8	825	8	0.591923	0.301072	0.614711	0.374776	0.559033	0.278397	1.57303	1.23077	0	0	1.28686	1	1.28571	0.215501	0.917986	0.743719	0.503333	0.636364	1.03491	0.600656	0.461906	0.445393	0.460219	1.31579	0	0.919444	0.374429	0.0461994	1.3	0.635727	0	0.713889	0.345	0.611111	0	0.389503	0.660606	0.476471	0.386774	0.832155	0.522699
Overlap	Copa	F8WHL2	Coatomer subunit alpha OS=Mus musculus GN=Copa PE=1 SV=1	5.32671	1233	35	1157	15	0.0215749	0	0.0731759	0.0197227	0.0937767	0.0453024	0	0	0	0	0	0	0	0	0	0	0	0.212465	0.161017	0	0	0	0	0	0	0	0	0.76999	0	0	0	0	0	0	0	0	0	0	0	0	0
Overlap	Copb1	Q9JIF7	Coatomer subunit beta OS=Mus musculus GN=Copb1 PE=1 SV=1	3.20018	953	15	795	15	0.583179	0.175303	0.404316	0.11523	0.389646	0.186161	0.696629	0.538462	0.640845	0.96875	0.446828	0.570833	0.514286	0.555766	0.496349	0.446076	0.610349	0.441257	0.68072	0.674863	0	0.192614	0	0	0.580645	0.888889	0.547945	0.379072	0.525	0.462347	0	0.483333	0.60375	0.966667	0.633333	1.16022	0.363636	0.520588	0.629032	0.660777	0.644172
Overlap	Copb2	O55029	Coatomer subunit beta' OS=Mus musculus GN=Copb2 PE=2 SV=2	3.03319	905	19	687	19	0.557748	0.0275626	0.288356	0.0975754	0.275621	0.109056	0.82397	0.519658	0.596244	0.741477	1.17962	0.616667	0.3	0.408318	0.447946	0.379787	0.472647	0.562409	0.674953	0.578142	0.383333	0.222973	0.132562	0.289474	0.305603	0.522222	0.593607	0.671273	0.58	0.288967	0	0.711111	0.8175	0.72963	0.805556	1.01105	0.984848	0.423529	0.362903	0.30212	0.616564
Overlap	Cope	O89079	Coatomer subunit epsilon OS=Mus musculus GN=Cope PE=2 SV=3	1.41691	308	6	360	6	0.311361	0.0194106	0.243367	0.152868	0.287465	0.0784069	0	0.384615	0.478873	0.421875	0.65773	0.641667	0	0	0	0	0.103333	0.216667	0.588489	0	0.277992	0.530405	0.270069	0.5	0.611205	0	0.584475	0.65153	0.81	0.69352	0	0.75	0	0	0.391667	0	0.7	0.520588	0.609677	0.254417	0
Overlap	Copg1	Q9QZE5	Coatomer subunit gamma-1 OS=Mus musculus GN=Copg1 PE=2 SV=1	3.64161	874	21	929	19	1.06742	0.339991	0.999177	0.280683	0.959538	0.371274	1.12921	1.00171	1.17371	1.19318	1.19392	0.983333	0.968571	1.12287	1.04256	1.12611	1.66387	0.997682	1.16081	0.974317	0.980621	1.02488	0.907861	0.842105	1.03905	1.07037	1.13242	0.937019	2.2	0	0.806604	0.583333	0.1425	1.31481	0.833333	1.74033	1.81818	0.317647	1.20968	0	0.837423
Overlap	Cops2	P61202-2	Isoform 2 of COP9 signalosome complex subunit 2 OS=Mus musculus GN=Cops2	-0.160091	450	4	46	4	0.0148088	0.109857	0.00712551	0.00959654	0	0	0	0	0	0	0	0	0	0	0	0	0	0	0	0	0	0	0	0	0	0	0	0	0	0	0	0	0	0	0	0	0	0	0	0.137809	0
Overlap	Cops3	O88543	COP9 signalosome complex subunit 3 OS=Mus musculus GN=Cops3 PE=1 SV=3	0.612202	423	7	154	7	0.036239	0.00953998	0.0712517	0.00817906	0.0748523	0.018401	0	0.215385	0	0.221591	0	0	0.222857	0	0.106667	0	0.08	0.147727	0	0	0	0.0715909	0.0606557	0	0	0.272222	0	0	0	0	0	0	0	0	0	0	0	0	0	0	0
Overlap	Cops4	O88544	COP9 signalosome complex subunit 4 OS=Mus musculus GN=Cops4 PE=1 SV=1	1.05255	406	7	277	7	0.09775	0.0312627	0.109868	0.121115	0.117712	0.0747189	0.213483	0	0.352113	0	0.364611	0.241667	0	0.283554	0.199396	0	0	0.0727273	0.177966	0.1	0.233279	0.231143	0	0.359649	0	0	0.3379	0.213228	0.19	0.231173	0	0	0	0.277778	0	0	0	0	0	0	0
Overlap	Cops5	O35864	COP9 signalosome complex subunit 5 OS=Mus musculus GN=Cops5 PE=1 SV=3	-0.774681	334	3	6	3	0	0	0.0172116	0	0	0	0	0	0	0	0	0	0	0	0	0	0	0	0	0	0	0	0	0	0	0	0	0	0	0	0	0	0	0	0	0	0	0	0	0	0
Overlap	Cops6	O88545	COP9 signalosome complex subunit 6 OS=Mus musculus GN=Cops6 PE=1 SV=1	-0.493118	324	4	13	4	0.0128528	0	0.00927878	0	0.0053899	0.0123802	0	0	0	0	0	0	0	0	0	0	0	0	0	0	0	0	0	0	0	0	0	0	0	0	0	0	0	0.388889	0	0	0	0	0	0	0
Overlap	Cops7a	Q9CZ04-2	Isoform 2 of COP9 signalosome complex subunit 7a OS=Mus musculus GN=Cops7a	-0.296692	277	2	20	2	0.0300638	0.00907716	0.00620321	0	0.0173156	0	0	0	0	0	0	0.658333	0	0	0	0	0.18	0.177273	0	0	0	0	0	0	0	0	0	0	0	0	0	0	0	0.277778	0	0	0	0	0	0	0
Overlap	Cops8	Q8VBV7	COP9 signalosome complex subunit 8 OS=Mus musculus GN=Cops8 PE=1 SV=1	2.31094	209	3	350	3	0.314546	0.303955	0.439258	0.344487	0.315319	0.113285	0.910112	0	1.09859	0.579545	0	0.75	0.445714	0	0	0.08867	0.366667	0	0	0	0.376448	0.293182	0.618902	0.649123	0.876061	0.455556	0.584475	0.852912	0.79	0.735552	0.636792	0	0	0	0	0	0	0	0	0.583039	0
Overlap	Copz1	P61924	Coatomer subunit zeta-1 OS=Mus musculus GN=Copz1 PE=2 SV=1	1.83942	177	5	389	5	1.23024	0.217741	0.494861	0.585044	0.566153	0.377617	0	0	2.53521	2.72727	2.46649	1.83333	0	0	1.0863	1.00624	1.00646	1.10082	1.75565	1.1518	0.543807	1.01843	0.336066	1.66667	0.926995	2.11111	2.19178	1.89536	0	2.31173	1.06132	1.33333	1.5	2.22222	2	1.8232	1.18182	0	0.648387	1.90813	0
Overlap	Coro1a	O89053	Coronin-1A OS=Mus musculus GN=Coro1a PE=1 SV=5	7.16722	461	23	1940	22	1.42406	0.131426	0.990269	0.0321777	2.37591	0.636282	1.02996	0.878632	0.788732	1.23295	1.77659	0.908333	0.965714	0.550095	1.00732	0.460011	0.828732	0.901082	3.62006	1.80798	0.959815	2.16636	0.4615	0.561404	0.685908	0.555556	1.03805	1.89536	2.16667	1.77233	0.382075	2.83333	1.95	2.11111	0.980556	1.05525	1.30606	1.91765	1.28387	1.37102	0.920245
Overlap	Coro1b	Q9WUM3	Coronin-1B OS=Mus musculus GN=Coro1b PE=1 SV=1	6.47916	484	14	1679	14	0.817638	0.770356	0.966123	0.819573	0.942654	0.805887	0.797753	0.598291	0.685446	0.78125	0.89723	0.955556	0.994286	0.812854	0.53285	0.681149	0.292295	0.560398	1.35052	1.13038	0.887124	0.879576	0.188525	0.991228	0.797963	1.23148	0.745814	0.892399	0.94	1.13485	0.573113	0.833333	1.27	0.837037	1.17778	1.62983	0.869697	0.308824	0.512903	0.519435	0.687117
Overlap	Coro1c	Q9WUM4	Coronin-1C OS=Mus musculus GN=Coro1c PE=1 SV=2	28.8644	474	25	5852	24	1.24935	1.69393	1.49264	1.99154	2.55995	1.7306	1.09738	0.589744	0.356808	0.536932	0.836461	0.966667	4.77143	1.27788	0.949211	0.787198	1.10716	1.04687	1.05508	0.641093	0.828655	0.830928	1.10829	1.16959	1.05942	1.92593	1.46119	0.841066	0.983333	0.977233	1.03302	1.32222	1.45	1.01111	1.36111	1.87845	1.04545	1.23529	1.19355	1.22615	1.77914
Overlap	Coro7	Q9D2V7	Coronin-7 OS=Mus musculus GN=Coro7 PE=2 SV=2	0.0539627	922	6	60	6	0.035572	0	0.0313816	0	0.118021	0.00758333	0	0	0.197183	0.434659	0	0	0	0	0	0.186667	0	0	0	0	0.275097	0.218182	0	0	0	0	0	0	0	0	0	0	0	0	0	0	0	0.573529	0	0	0
Overlap	Cotl1	Q9CQI6	Coactosin-like protein OS=Mus musculus GN=Cotl1 PE=1 SV=3	3.50524	142	15	986	15	1.39618	0.239034	0.799559	0.0984122	0.918855	0.465042	0.808989	0.820513	0.619718	0.997159	1.20107	1.55556	1.56	1.41777	1.22286	0.793103	0.799476	1.15597	2.98376	2.55406	1.35446	1.92822	0.758059	1.31579	0.804754	0.488889	0.821918	1.59921	1.16	1.59019	0.693396	0.658333	2.9	3.81481	3.52778	2.48619	2.72727	2.73529	1.12581	1.49117	0.621166
Overlap	Cox4i1	P19783	Cytochrome c oxidase subunit 4 isoform 1, mitochondrial OS=Mus musculus GN=Cox4i1 PE=1 SV=2	15.819	169	16	5950	16	4.86004	2.83381	7.60198	3.43844	3.64424	2.72618	7.19101	10.8718	7.04225	9.51705	5.71939	6.69444	3.88571	5.2552	8.0809	12.5211	6.22723	5.20504	2.63112	3.61566	4.81583	1.47144	6.98216	5.23392	9.06621	6.27778	3.92694	4.38302	7.56667	3.01226	2.87736	5.11111	1.55	4.03704	3.97222	6.96133	3.81818	3.73529	2.32258	0.699647	6.31902
Overlap	Cox5a	P12787	Cytochrome c oxidase subunit 5A, mitochondrial OS=Mus musculus GN=Cox5a PE=1 SV=2	27.2801	146	10	7122	10	5.22553	3.31746	8.81711	4.60795	3.96303	2.77879	5.99251	11.9316	6.94836	11.8182	5.43342	5.55556	4.88571	4.38563	9.21705	15.0164	6.34776	5.5397	3.19539	4.71694	6.48761	2.76249	5.57521	5.26316	9.64346	5.66667	3.95738	3.51431	5.66667	2.78109	2.52358	5.25	2.4	2.88889	4.36111	5.46961	3.9697	3.5	1.6129	1.65371	8.80368
Overlap	Cox6c	Q9CPQ1	Cytochrome c oxidase subunit 6C OS=Mus musculus GN=Cox6c PE=1 SV=3	4.12546	76	8	1634	8	1.11228	0.474586	1.67582	0.579192	0.682913	0.281651	1.55431	2.39316	0.971831	2.01705	1.23324	1.14722	0.751429	0.793951	1.81793	3.68139	2.07877	1.45611	0.665207	1.03273	0.94431	0	1.56073	0.900585	1.66384	1.81481	0.694064	0	1.74333	0.619965	0.608491	0.9	0.91875	0.722222	1.05278	1.24309	0.659091	0.970588	0.3	0.985866	1.04908
Overlap	Cp	G3X8Q5	Ceruloplasmin OS=Mus musculus GN=Cp PE=4 SV=1	37.5532	1085	34	7619	2	0	0	0.0105654	0.00691613	0	0	0	0	0	0	0	0	0	0	0	0	0	0	0	0	0	0	0	0	0	0	0	0	0	0	0	0	0	0	0	0	0	0	0	0	0
Overlap	Cpa3	P15089	Mast cell carboxypeptidase A OS=Mus musculus GN=Cpa3 PE=2 SV=1	1.99597	417	11	401	11	0.385946	0.332718	0.184361	0.246571	0.0770174	0.0219391	0.805243	1.12821	0.359155	0.880682	0.868633	1.17778	0.84	1.04348	0	0.360591	0.823909	0	0	0	0.101351	0.256818	0.315623	0.850877	0	0.555556	0	0	1	1.26095	0.622642	0	0	0	0	0	0	0	0	0.59364	0
Overlap	Cpb2	Q9JHH6	Carboxypeptidase B2 OS=Mus musculus GN=Cpb2 PE=1 SV=1	-0.638569	422	2	6	2	0.0400509	0	0	0	0	0	0	0	0	0	0	0	0	0	0	0	0	0	0.524364	0	0	0	0	0	0	0	0	0	0	0	0	0.733333	0.555	0	0	0	0	0	0	0	0
Overlap	Cpn1	Q9JJN5	Carboxypeptidase N catalytic chain OS=Mus musculus GN=Cpn1 PE=2 SV=1	-0.783207	457	2	6	2	0.0120989	0	0	0	0	0	0	0	0	0	0	0	0	0	0	0	0	0	0.374576	0	0	0	0	0	0	0	0	0	0	0	0	0	0	0.266667	0	0	0	0	0	0	0
Overlap	Cpn2	Q9DBB9	Carboxypeptidase N subunit 2 OS=Mus musculus GN=Cpn2 PE=1 SV=2	1.08832	547	10	222	10	0.274142	0.12779	0.0740262	0.0626948	0.0601718	0.0776038	0.292135	0.25641	0.28169	0.298295	0.568365	0	0.317143	0	0.707009	0.277783	0.301667	0.339145	1.75038	0.822732	0.66397	0.743397	0.284061	0.192982	0.122241	0	0.283105	0.260612	0.23	0.262697	0	0.283333	0.74	0.733333	0.3	0	0.281818	0	0.270968	0.29682	0.312883
Overlap	Cpne1	Q8C166	Copine-1 OS=Mus musculus GN=Cpne1 PE=1 SV=1	3.1181	536	8	732	8	0.711389	0.610983	0.837558	0.616426	0.727865	0.373723	0.662921	0.774359	0.704225	0.549716	0.739946	0.552778	0.668571	0	0.82004	0.8133	0.243333	0.936389	0.753814	0.968197	0.70752	1.04607	0.585361	0.811404	0.514431	1.38889	0.666667	0.438302	0.75	0.625219	0.891509	0.516667	0	0.677778	0.783333	0.441989	0.845455	0	0.793548	0	0.48773
Overlap	Cpne3	Q8BT60	Copine-3 OS=Mus musculus GN=Cpne3 PE=2 SV=2	0.92763	533	7	310	6	0.228159	0.162699	0.0610982	0.0617018	0.315654	0.0597578	0.0449438	0.14359	0	0.46875	0	0.216667	0.608571	0.448015	0.103333	0.029	0.113333	0.187819	0.329167	0.0819672	0.046332	0	0.0315623	0.236842	0.173175	0	0.210046	0	1	0.357268	0	0.308333	0.645	0.355556	0.583333	0.290055	0.381818	0.379412	0.483871	0.275618	0.340491
Overlap	Cpq	Q9WVJ3	Carboxypeptidase Q OS=Mus musculus GN=Cpq PE=2 SV=1	0.966163	470	8	192	8	0.463716	0.0313023	0.327405	0.0277122	0.0570175	0.0257572	0	0.635897	0	0.9375	0	0.65	0	0.589792	0.605448	0.333333	0.665096	0.555254	0.279661	0.760656	0.885027	0.252273	0.201999	0.52193	0	0	0.511416	1.05429	0	0	0.268868	1	1.125	1.22222	0.741667	0	0.395455	1.58824	0.445161	0.90106	0
Overlap	Cpt1a	P97742	Carnitine O-palmitoyltransferase 1, liver isoform OS=Mus musculus GN=Cpt1a PE=1 SV=4	0.627492	773	4	158	4	0.279544	0.0433105	0.113127	0.00280612	0.241704	0.029959	0.516854	0	0.478873	0.605114	0.600536	0.508333	0	0	0	0	0.173333	0	0.566172	0	0	0	0	0.315789	0.448217	0.427778	0.520548	0	0.59	0.514886	0	0	0.975	0.533333	0	0	0	0.617647	0	0.911661	0
Overlap	Cpt2	P52825	Carnitine O-palmitoyltransferase 2, mitochondrial OS=Mus musculus GN=Cpt2 PE=1 SV=2	7.97204	658	27	1983	27	0.827269	0.36097	1.24395	0.327892	0.409498	0.179213	1.61049	1.81197	1.59155	2.13068	1.10456	1.02222	0.92	1.18336	1.37694	1.81182	0.748051	0.629659	0.1	0.419672	0.527217	0	0.90863	1.37427	1.42615	1.53704	0.885845	0.951629	1.33	0.535902	1.24528	0.705556	0	0.544444	1.11111	0.961326	0	0.917647	0	0	1.96319
Overlap	Cpxm2	Q9D2L5	Inactive carboxypeptidase-like protein X2 OS=Mus musculus GN=Cpxm2 PE=2 SV=1	0.536608	764	3	128	2	0.0123814	0	0.00164884	0	0	0	0	0	0	0	0	0	0	0	0	0	0	0	0	0	0	0	0	0	0	0	0	0	0	0	0	0	0	0	0.275	0.381215	0	0	0	0	0
Overlap	Creld1	Q91XD7	Cysteine-rich with EGF-like domain protein 1 OS=Mus musculus GN=Creld1 PE=2 SV=1	-0.447705	420	2	17	2	0.00521643	0.00336022	0.00565875	0.0113282	0.00766296	0	0	0	0	0	0	0	0	0	0	0	0	0	0	0	0	0	0	0	0	0	0	0	0	0	0	0	0	0	0	0	0	0	0	0	0
Overlap	Crip2	Q9DCT8	Cysteine-rich protein 2 OS=Mus musculus GN=Crip2 PE=1 SV=1	34.5927	208	16	7673	16	5.39413	8.74178	5.75073	9.88993	8.24891	7.42968	3.61798	4.54701	4.15493	4.28977	4.9866	4.04167	5.65714	5.38752	4.83978	5.44877	4.35468	3.35188	2.79755	4.07541	3.96693	5.78552	3.91705	7.10526	6.99491	8.75926	9.16286	3.98815	4.43333	6.56743	6.15566	6.77778	4.375	4.33333	5.375	3.09392	7.90909	3.73529	6.87097	5.58304	10.7055
Overlap	Crk	Q64010	Adapter molecule crk OS=Mus musculus GN=Crk PE=1 SV=1	1.64916	304	5	264	5	0.386384	0.427813	0.402125	0.452017	0.649951	0.0563616	0.764045	0.666667	0	0	0	0.758333	0.848571	0	0.605035	0.366667	0.32	0.418182	0.283333	0.393443	0.513505	0.409091	0.41031	0.72807	0	0	0.86758	0	0	1.15587	0	0	0	0	0	0	0.690909	0	0.580645	0.996466	0.773006
Overlap	Cryab	P23927	Alpha-crystallin B chain OS=Mus musculus GN=Cryab PE=1 SV=2	5.56914	175	14	1657	14	1.12972	0.52461	1.15715	0.737309	0.604207	0.246506	0.820225	3.86325	2.46479	2.1875	1.10813	1.14444	1.34286	1.00945	0.698993	1.178	0.855928	0.259091	0	0.266667	0.770143	0.968182	0.771436	0.925439	2.98812	1.05556	2.07002	0.694965	1.11	1.24694	1.01179	0	0	1.66667	0	0.792818	0.709091	0.758824	1.00645	0.636042	1.13497
Overlap	Cryl1	Q99KP3	Lambda-crystallin homolog OS=Mus musculus GN=Cryl1 PE=2 SV=3	0.0871192	319	6	69	6	0	0.0288829	0.00942101	0.0658662	0.0369964	0.0236537	0	0	0	0	0	0	0	0	0	0	0	0	0	0	0	0	0	0	0	0	0	0	0	0	0	0	0	0	0	0	0	0	0	0	0
Overlap	Cryz	P47199	Quinone oxidoreductase OS=Mus musculus GN=Cryz PE=1 SV=1	-0.0011434	331	4	91	4	0.0262639	0.0794176	0.108692	0.037206	0.0908634	0	0.460674	0	0	0	0	0	0	0	0	0.15	0	0.359091	0	0	0	0	0	0	0	0.422222	0	0	0	0	0	0	0	0	0	0	0	0	0	0	0
Overlap	Cs	Q9CZU6	Citrate synthase, mitochondrial OS=Mus musculus GN=Cs PE=1 SV=1	16.9341	464	34	3931	34	4.97113	3.05082	6.10641	2.88731	3.41494	2.70697	5.01873	6.76923	6.66667	7.92614	5.11171	5.55556	2.97143	4.38563	6.71843	9.51188	4.88678	4.37038	2.42691	3.7267	3.49101	1.1044	4.87456	7.41228	6.21392	4.01852	6.30137	4.64758	6.83333	3.2049	3.11321	8.54167	1.8375	2.61111	6.375	6.40331	4.22727	5.64706	3.67742	2.01413	10.9202
Overlap	Csde1	Q91W50	Cold shock domain-containing protein E1 OS=Mus musculus GN=Csde1 PE=2 SV=1	-0.180862	798	4	30	4	0.00640043	0.00270833	0.0104447	0.00227093	0.0525909	0	0	0	0	0	0	0	0	0	0	0	0	0	0	0	0	0	0	0	0	0	0	0	0	0	0	0	0	0	0	0	0	0	0	0.339223	0
Overlap	Cse1l	Q9ERK4	Exportin-2 OS=Mus musculus GN=Cse1l PE=2 SV=1	0.00689542	971	5	231	5	0.0179416	0	7.17394	2.61988	28.5245	9.31698	0	0	0	0	0	0.116667	0	0	0	0	0	0	0	0	0	0	0	0	0	0	0	0	0	0	0	0	0	0	0	0	0	0	0	0	0
Overlap	Csk	P41241	Tyrosine-protein kinase CSK OS=Mus musculus GN=Csk PE=1 SV=2	-0.324492	450	6	38	6	0.0327567	0	0.0163399	0.00305659	0.0621639	0.00108333	0	0	0	0	0.364611	0	0	0	0	0	0	0	0.23637	0	0	0	0	0	0	0	0	0	0	0.231173	0	0	0	0.333333	0	0	0	0	0	0	0
Overlap	Csnk2a1	Q60737	Casein kinase II subunit alpha OS=Mus musculus GN=Csnk2a1 PE=1 SV=2	0.227076	391	5	227	5	0.163706	0.0323055	0.113329	0.0693198	0.165151	0.0333235	0	0.246154	0	0.336648	0.47185	0.375	0.188571	0	0	0	0	0.152975	0.475353	0	0	0	0	0	0.275042	0.144444	0.465753	0.390918	0	0	0	0	0	0.433333	0.533333	0	0.245455	0.317647	0	0.137809	0.460123
Overlap	Csnk2b	G3UZX4	Casein kinase II subunit beta OS=Mus musculus GN=Csnk2b PE=4 SV=1	-0.85393	257	2	2	2	0	0	0.00224458	0.00330713	0	0	0	0	0	0	0	0	0	0	0	0	0	0	0	0	0	0	0	0	0	0	0	0	0	0	0	0	0	0	0	0	0	0	0	0	0
Overlap	Cspg4	Q8VHY0	Chondroitin sulfate proteoglycan 4 OS=Mus musculus GN=Cspg4 PE=1 SV=3	30.8493	2327	62	7042	62	1.13069	1.45069	1.35583	1.54791	1.38485	1.24589	1.38577	0.998291	1	1.05114	1.14388	0.794444	0.905714	1.30435	0.863578	0.92277	0.97836	0.734934	0.467408	0.559235	0.372526	0.396233	0.80212	1.90058	1.7657	2.98148	2.46575	1.34255	1.36667	1.03678	1.04245	1.33333	0.5325	0.388889	0.311111	0.610497	0.99697	0.611765	1.12903	1.53357	1.62577
Overlap	Csrp1	P97315	Cysteine and glycine-rich protein 1 OS=Mus musculus GN=Csrp1 PE=1 SV=3	78.7384	193	21	18279	21	34.6686	69.0082	45.8092	80.3095	60.227	45.5192	24.7191	17.094	17.9343	15.0568	24.3074	22.5	37.4286	40.4537	30.1333	31.4745	31.025	29.8296	9.129	17.4102	29.757	31.8008	58.2991	44.4444	49.236	50	58.7519	32.3791	33.3333	47.2855	63.2075	18.3333	8.725	8.96296	19.7222	16.8508	24.5455	22.6471	54.8387	79.8587	58.8957
Overlap	Csrp2	P97314	Cysteine and glycine-rich protein 2 OS=Mus musculus GN=Csrp2 PE=1 SV=3	84.9122	193	26	17964	26	19.8443	28.3261	33.2383	37.158	29.1813	23.218	20.5993	14.0855	9.10798	10.7955	20.0179	10.5	21.7143	21.172	26.0081	21.9781	19.7894	20.77	6.85829	10.8685	13.9775	14.5823	24.1427	45.9064	38.0306	36.1111	31.9635	24.4817	20.3333	27.6708	30.6604	14.4444	6.5	3.33333	11.3889	7.26519	15.1515	12.9412	13.871	25.4417	31.5951
Overlap	Cstb	Q62426	Cystatin-B OS=Mus musculus GN=Cstb PE=1 SV=1	2.50926	98	9	1753	9	1.91935	1.35583	0.982025	1.51403	1.48852	0.868519	2.27528	1.78462	2.65493	2.16051	2.17694	2.52778	2.35714	2.72212	1.16428	1.29502	1.03711	1.85248	1.1975	2.00131	1.158	3.46949	1.72983	2.33918	2.95416	0.722222	2.69406	2.63574	3.05	3.53765	2.78302	1.41667	1.275	1.9963	2.5	1.66575	1.60606	0.814706	2.03226	3.5689	1.5092
Overlap	Ctbp1	O88712	C-terminal-binding protein 1 OS=Mus musculus GN=Ctbp1 PE=1 SV=2	-0.859036	441	2	3	2	0	0	0.00222065	0	0.0149042	0	0	0	0	0	0	0	0	0	0	0	0	0	0	0	0	0	0	0	0	0	0	0	0	0	0	0	0	0	0	0	0	0	0	0	0
Overlap	Ctgf	P29268	Connective tissue growth factor OS=Mus musculus GN=Ctgf PE=2 SV=3	1.18575	348	14	279	14	0.22687	0	0.162795	0.00341015	0.0208462	0.00363964	0.550562	0	0	0	0	0	0	0	0.225428	0.216847	0.199721	0	0.1625	0	0	0	0	0.359649	0.34635	0.411111	0.926941	0.604146	0.3	0	0	0.4	0	0.133333	0.191667	0	0	0	0.387097	0.402827	0.349693
Overlap	Ctnna1	P26231	Catenin alpha-1 OS=Mus musculus GN=Ctnna1 PE=1 SV=1	0.514436	906	11	138	10	0.217603	0	0.148106	0.0198399	0.11373	0.0578524	0	0	0	0.664773	0.353887	0	0	0	0	0	0	0.122727	0.846751	0.459016	0	0.477273	0	0	0	0	0	0.130306	0	0	0	0	0.975	0.455556	0	0.165746	0	1.05882	0.251613	0	0
Overlap	Ctnnb1	Q02248	Catenin beta-1 OS=Mus musculus GN=Ctnnb1 PE=1 SV=1	0.227443	781	6	67	5	0.0326316	0.00994318	0.0658757	0.00880572	0.0494189	0.0119254	0	0	0	0	0.353887	0	0	0	0.116465	0	0.0933333	0	0.233333	0	0	0	0	0.201754	0	0	0	0	0	0	0.325472	0	0	0	0	0	0	0	0	0	0
Overlap	Ctnnd1	E9Q8Z8	Catenin delta-1 OS=Mus musculus GN=Ctnnd1 PE=1 SV=1	-0.159755	967	8	48	8	0.0714234	0	0.111855	0	0.0531402	0	0	0	0	0	0	0	0	0	0	0	0	0	0.833333	0	0	0	0	0	0	0	0	0	0	0	0	0	0	1.02222	0	0	0	0	0	0	0.644172
Overlap	Ctsa	G3X8T3	Lysosomal protective protein OS=Mus musculus GN=Ctsa PE=4 SV=1	2.87103	492	10	553	10	0.716909	0.019352	0.437093	0.0117728	0.236663	0.128963	0.955056	0.784615	0.746479	0.832386	0.829312	0.666667	0.655714	0	0.437412	0.282159	0.472042	0.637699	1.12712	0.65388	0.580609	0.736947	0.252499	0.671053	0.621392	0	0.630137	0.876604	0.733333	0.735552	0	1.16667	1.04	1.55556	1.5	1.34254	0.990909	0.564706	0	0.855124	0.717791
Overlap	Ctsb	P10605	Cathepsin B OS=Mus musculus GN=Ctsb PE=1 SV=2	17.8113	339	19	3994	19	5.84083	1.48727	3.22248	1.43798	2.83161	1.13575	3.93258	4.44444	3.89671	4.94318	5.86238	6.75	8.28571	5.33081	6.92947	6.80854	4.73455	8.56679	12.4812	8.00036	5.21911	5.57811	6.7449	4.76608	4.78778	2.55556	4.65753	4.69891	6.9	7.04028	4.15094	4.5	5.425	5.77778	8.77778	7.1547	6.48485	2.94118	8.70968	11.3781	4.41718
Overlap	Ctsc	P97821	Dipeptidyl peptidase 1 OS=Mus musculus GN=Ctsc PE=2 SV=1	1.7853	462	9	327	9	0.680929	0.0671321	0.301129	0.103254	0.321698	0.0275493	0	0.779487	1.04225	0.767045	0.868633	0.558333	0	0.465028	0	0	0	0.818182	0.847917	0.803279	0.214286	1.06044	0	0	0.825127	0	0.894977	1.30306	0.62	1.4711	0.90566	0	0.9275	1.50556	0.594444	0.899171	0.763636	0.238235	1.25806	0.545936	0.375
Overlap	Ctsd	P18242	Cathepsin D OS=Mus musculus GN=Ctsd PE=1 SV=1	32.903	410	26	8236	26	6.69178	1.56095	5.14936	1.98114	3.57206	2.12785	3.37079	3.04274	3.56808	4.0625	5.25469	5	7.82857	2.79773	5.15441	3.72939	3.88557	7.32368	12.1822	7.10783	4.80238	7.78563	3.9682	3.56725	2.98812	2.42593	3.25723	4.42251	5	4.37828	2.78302	5.55556	11	15.4815	16.6667	15.4696	8.66667	7.91176	6.32258	13.4276	5.03067
Overlap	Ctsg	P28293	Cathepsin G OS=Mus musculus GN=Ctsg PE=1 SV=2	-0.84669	261	2	5	2	0	0	0	0	0.0172119	0	0	0	0	0	0	0	0	0	0	0	0	0	0	0	0	0	0	0	0	0	0	0	0	0	0	0	0	0	0	0	0	0	0	0	0
Overlap	Ctsh	P49935	Pro-cathepsin H OS=Mus musculus GN=Ctsh PE=2 SV=2	4.58993	333	7	752	7	0.873967	0.190533	0.555089	0.187442	1.07327	0.0887202	0	0	1.33333	1.19318	1.6622	1.5	1.02857	0.816635	1.74164	1.55616	1.31335	1.11881	2.94809	1.68332	2.31519	2.43182	0.667707	0.754386	0.916808	0.944444	1.09589	1.08391	1.3	0.977233	0	0	1.8	0	0	0	0	1.23529	0.309677	0	0.699387
Overlap	Ctss	F6WR04	Cathepsin S OS=Mus musculus GN=Ctss PE=3 SV=1	-0.866667	341	2	2	2	0.00863238	0	0.00750052	0	0	0	0	0	0	0	0	0	0	0	0	0	0	0	0	0	0	0	0	0	0	0	0	0	0	0	0	0	0	0	0	0	0	0	0	0	0
Overlap	Ctsz	Q9WUU7	Cathepsin Z OS=Mus musculus GN=Ctsz PE=2 SV=1	2.60043	306	8	474	8	0.97856	0.16222	0.592373	0.234923	0.497978	0.191558	0.921348	1.33333	1.5493	1.27841	1.3941	1.25	1.2	0	0.717432	1.09015	0.725829	1.57614	1.41914	1.59749	1.17962	1.15418	1.02714	1.14035	1.12054	0.611111	1.00457	1.1076	1.4	1.57618	1.21698	0.45	0.36	1.22778	0.795833	0.754144	0.827273	0.697059	1.16129	1.4841	0.773006
Overlap	Cttn	Q60598	Src substrate cortactin OS=Mus musculus GN=Cttn PE=1 SV=2	13.1641	546	21	2312	21	1.37195	1.42648	1.65567	1.52259	1.73626	1.38961	0.988764	1.78462	0.760563	1.36364	1.53709	0.75	2.01429	1.33459	1.21581	1.27537	1.03757	0.834149	1.19042	1.63273	1.23438	1.32171	0.941849	1.78363	1.90153	1.82963	2.03957	0.781836	1.18	1.39755	1.24528	1.44167	1.9425	0.605556	2.54167	0.455801	1.12727	2.11765	1.68387	0.959364	1.1135
Overlap	Cul3	Q9JLV5	Cullin-3 OS=Mus musculus GN=Cul3 PE=1 SV=1	-0.790575	768	2	3	2	0	0	0	0	0.00668073	0	0	0	0	0	0	0	0	0	0	0	0	0	0	0	0	0	0	0	0	0	0	0	0	0	0	0	0	0	0	0	0	0	0	0	0
Overlap	Cuta	Q9CQ89	Protein CutA OS=Mus musculus GN=Cuta PE=2 SV=3	8.51497	177	3	1811	3	1.16746	1.99174	1.14031	2.13887	1.6663	1.31719	1.68539	1.53846	1.83099	1.70455	1.50134	1.33333	1.71429	1.92817	0.475227	0.186667	1.20489	0	0	0.688525	0.487934	0.784091	0.347186	2.2807	2.54669	1.16667	1.90411	1.65844	1.6	1.76532	1.5	1.83333	0.825	0	0.691667	1.11464	0.736364	1.14706	0.643548	0.858657	1.43098
Overlap	Cyb5b	Q9CQX2	Cytochrome b5 type B OS=Mus musculus GN=Cyb5b PE=1 SV=1	0.0144187	146	2	74	2	0.0109235	0.0204715	0.117456	0	0.0646461	0.067222	0	0	0	0	0	0	0	0	0	0	0	0	0	0	0	0	0	0.578947	0	0	0	0	0	0	0	0	0	0	0	0	0	0	0	0	0
Overlap	Cyb5r3	F2Z456	NADH-cytochrome b5 reductase 3 OS=Mus musculus GN=Cyb5r3 PE=1 SV=1	24.1964	313	18	5504	18	2.83248	1.95355	2.40521	1.88082	2.27674	2.00213	4.41948	2.18803	3.00469	2.52841	3.14567	2.91667	2.42857	3.10019	2.5327	1.4272	3.10169	1.47553	1.42053	1.46135	0.775354	1.58661	1.82147	4.67836	3.4635	6.5	6.27093	2.80355	3.96667	2.62697	2.35849	2.5	2.8	1.62222	2.22222	3.37017	2.75758	1.97059	3.25806	3.14488	3.68098
Overlap	Cybb	Q61093	Cytochrome b-245 heavy chain OS=Mus musculus GN=Cybb PE=1 SV=1	-0.311709	570	6	49	6	0.00777676	0	0.00190508	0	0.146141	0.0191712	0	0	0	0	0	0	0	0	0	0	0	0	0.188912	0	0	0	0	0	0	0	0	0	0	0	0	0	0	0	0	0	0	0	0	0	0
Overlap	Cyc1	Q9D0M3	Cytochrome c1, heme protein, mitochondrial OS=Mus musculus GN=Cyc1 PE=1 SV=1	14.737	325	12	3204	12	2.29429	1.64207	3.3856	1.95287	2.03473	1.58234	2.89513	4.2735	1.78404	3.4375	1.90527	2.27778	1.75714	1.96219	4.03142	6.05506	2.82531	2.04249	1.16565	1.84787	2.09995	0.930498	2.80747	2.49708	3.12733	3.2963	2.14612	1.4768	2.69667	1.31349	1.5566	2.65	0.91125	1.14074	2.02778	2.12707	1.84242	2.38235	0.948387	1.03887	2.91411
Overlap	Cyfip1	Q7TMB8	Cytoplasmic FMR1-interacting protein 1 OS=Mus musculus GN=Cyfip1 PE=1 SV=1	0.0214816	1253	7	64	6	0.0319086	0	0.0214435	0	0.0622975	0	0	0	0	0	0	0	0	0	0	0	0	0	0.126836	0	0	0	0	0	0	0	0.173516	0	0	0	0	0	0	0	0	0	0	0	0	0.243816	0
Overlap	Dab2	P98078	Disabled homolog 2 OS=Mus musculus GN=Dab2 PE=1 SV=2	0.927244	766	12	315	12	0.331802	0.00977994	0.3556	0.0153123	0.212955	0.0726359	0	0.697436	0.849765	0.636364	0.782842	0.175	0	0	0	0.23	0.136667	0.218182	0.591737	0.564918	0.233108	0.577703	0	0.561404	0.634975	0	0.429224	0	0.7	0	0	1	0.645	0.322222	0.547222	0	0.645455	0.75	1.06452	0.699647	0.358896
Overlap	Dag1	Q62165	Dystroglycan OS=Mus musculus GN=Dag1 PE=1 SV=4	4.36445	893	10	1018	10	0.799568	1.48783	0.532257	1.74044	1.39635	1.06939	0	0.338462	0	0	0.386059	0	0	0.226843	0	0	0	0	0	0	0.1361	0.126136	0	1.39766	3.66723	0.968519	1.78387	0.331688	1.35	1.83888	1.15094	0	0	0	0.35	0.290055	0	0	2.03226	1.18728	1.47699
Overlap	Dapk3	O54784	Death-associated protein kinase 3 OS=Mus musculus GN=Dapk3 PE=1 SV=1	-0.713627	448	2	6	2	0	0.00548246	0	0.00227273	0	0	0	0	0	0	0	0	0	0	0	0	0	0	0	0	0	0	0	0	0	0	0	0	0	0	0	0	0	0	0	0	0	0	0	0	0
Overlap	Dars	Q922B2	Aspartate--tRNA ligase, cytoplasmic OS=Mus musculus GN=Dars PE=2 SV=2	2.7267	501	19	824	19	0.497718	0.15895	0.525075	0.372405	0.359339	0.293448	0.932584	0.475214	0.323944	0.625	0.536193	0	0.162857	0.533081	0.659199	0.608251	0.421798	0.55179	0.761464	1.16689	0.34749	0.332386	0.165702	0	0	1	0.882801	0.722606	0.563333	0.252189	0.650943	0	1.3125	0.737037	0.608333	0.348066	0	0.370588	0.967742	0.434629	0.381902
Overlap	Dbi	Q4VWZ5	Acyl-CoA-binding protein OS=Mus musculus GN=Dbi PE=1 SV=1	21.0886	135	9	5097	6	3.93635	2.23466	3.07858	2.04378	2.11648	1.76643	7.07865	11.0427	13.5211	9.03409	8.00715	5.47222	2.6	5.33081	2.76193	4.06634	3.6738	2.9891	2.39195	3.61907	2.03459	1.6567	2.05409	5.96491	7.36842	1.23333	3.65297	5.52813	7.03333	5.14886	3.07075	4.5125	2.26	5.44444	2.68333	2.3011	2.1	3.29412	0	3.64134	3.53988
Overlap	Dbn1	Q9QXS6	Drebrin OS=Mus musculus GN=Dbn1 PE=1 SV=4	-0.470709	706	3	12	3	0.0179195	0	0.00186275	0	0.0135417	0.0141667	0	0	0	0	0	0	0	0	0	0	0	0	0.329167	0	0	0	0	0	0	0	0	0	0	0.336252	0	0	0	0	0	0	0	0	0	0	0
Overlap	Dclk1	Q9JLM8	Serine/threonine-protein kinase DCLK1 OS=Mus musculus GN=Dclk1 PE=1 SV=1	-0.0965955	756	3	38	3	0.0557304	0	0.0319039	0	0.074785	0.0233333	0	0	0	0	0	0	0	0	0	0	0	0	0.503531	0	0	0.105682	0	0	0	0	0	0.331688	0	0	0	0	0.33	0.3	0	0	0	0	0	0	0
Overlap	Dcn	P28654	Decorin OS=Mus musculus GN=Dcn PE=2 SV=1	101.668	354	39	24953	39	9.8072	16.7402	12.4177	18.2003	12.7251	9.69316	6.14232	6.87179	7.74648	7.55682	10.1519	13.3333	18	15.0473	4.99604	5.32408	6.60896	9.77037	2.15654	8.1643	20.9444	16.2991	11.6363	7.22222	7.33447	6.09259	6.0274	10.5824	12	16.8126	17.9245	8.75	4.125	3.44444	7	15.4696	12.4242	16.7647	10.2258	10.8834	6.59509
Overlap	Dcps	Q9DAR7	m7GpppX diphosphatase OS=Mus musculus GN=Dcps PE=1 SV=1	0.377555	338	5	134	5	0.103743	0.0896673	0.0372596	0.0745385	0.187215	0	0	0.112821	0.746479	0	0.697051	0	0	0	0	0	0	0	0	0	0	0	0	0.508772	0.112054	0	0.56621	0.306811	0	0	0	0	0.3075	0	0	0	0	0.626471	0	0	0.423313
Overlap	Dctn1	O08788	Dynactin subunit 1 OS=Mus musculus GN=Dctn1 PE=1 SV=3	1.08718	1281	11	235	11	0.154792	0.288206	0.0568544	0.0283843	0.157902	0.0587584	0.280899	0.287179	0.197183	0.1875	0.439678	0.270833	0.197143	0	0	0.0366502	0.0633333	0	0	0	0	0	0	0.311404	0.264856	0.244444	0.255708	0.47384	0.285	0.19965	0	0.411111	0.18375	0.188889	0	0.223757	0.0809091	0.264706	0	0	0.202454
Overlap	Dctn2	Q99KJ8	Dynactin subunit 2 OS=Mus musculus GN=Dctn2 PE=1 SV=3	4.37386	402	18	971	18	0.46049	0.440117	0.587967	0.626684	0.675475	0.427202	0	0	0.387324	0.477273	0.761394	0.425	0.685714	0.487713	0	0	0.268333	0.220963	0	0.751257	0.712309	1.00706	0.347186	0	0.750424	1.11111	1.23288	0.894373	0.64	0.651489	0.311321	0	0.42	0.422222	0	0	0.609091	0.591176	0.33871	0	0.542945
Overlap	Dctn3	Q9Z0Y1	Dynactin subunit 3 OS=Mus musculus GN=Dctn3 PE=2 SV=2	-0.579996	186	2	15	2	0.00649895	0	0.0121218	0.0222128	0	0.00725	0	0	0	0	0	0	0	0	0	0	0	0	0	0	0	0	0	0	0	0	0	0	0	0	0	0	0	0.344444	0	0	0	0	0	0	0
Overlap	Dctn6	D3Z4E5	Dynactin subunit 6 OS=Mus musculus GN=Dctn6 PE=4 SV=1	0.280826	195	2	71	2	0.0310888	0.0299319	0.0816438	0.0739385	0.0295125	0.00558333	0	0	0	0	0	0	0	0	0	0	0	0	0	0	0	0	0	0	0.315789	0	0	0	0	0	0	0	0	0	0	0	0	0	0	0	0.294479
Overlap	Ddah1	Q9CWS0	N(G),N(G)-dimethylarginine dimethylaminohydrolase 1 OS=Mus musculus GN=Ddah1 PE=1 SV=3	-0.139047	285	4	63	3	0.0206953	0	0.050046	0	0.0199608	0	0	0	0.15493	0	0	0	0	0	0	0.0666667	0	0	0.194915	0	0	0	0	0	0	0	0	0	0	0	0	0	0	0.511111	0	0	0	0	0	0	0
Overlap	Ddah2	Q99LD8	N(G),N(G)-dimethylarginine dimethylaminohydrolase 2 OS=Mus musculus GN=Ddah2 PE=1 SV=1	18.1349	285	14	3429	13	1.16586	1.10931	1.204	1.18405	1.13808	0.892684	1.07491	1.07692	2.30047	1.02273	1.25112	1.33333	1.65714	1.36106	1.11957	0.874696	1.01768	1.41085	0.763347	1.40725	1.85062	1.77457	1.26035	1.22807	1.08319	1.03704	1.09589	1.18065	1.33333	1.36602	1.75	1.44444	0.975	0.82963	1.16667	0.859116	1.45455	1.52941	1.25806	1.19435	0.726994
Overlap	Ddb1	Q3U1J4	DNA damage-binding protein 1 OS=Mus musculus GN=Ddb1 PE=1 SV=2	0.466737	1140	8	137	8	0.0795379	0.0461764	0.1945	0.0738528	0.106043	0.00855208	0	0	0	0.400568	0	0	0	0	0	0.3	0.26	0	0	0	0	0.197727	0.302998	0	0	0.722222	0	0	0	0	0	0	0	0	0	0	0	0	0	0	0
Overlap	Ddi2	A2ADY9	Protein DDI1 homolog 2 OS=Mus musculus GN=Ddi2 PE=1 SV=1	1.18868	399	6	237	6	0.27843	0.0812785	0.161746	0.0537985	0.13691	0.0177672	0.752809	0.717949	0.366197	0	0.75067	0.666667	0	0	0	0.223333	0	0.101983	0.55798	0.19	0.253412	0.101351	0	0.877193	0.692699	0	0	0	1	0.882662	0	0	0	0.122222	0	0	0	0.264706	0	0	0.294479
Overlap	Ddost	O54734	Dolichyl-diphosphooligosaccharide--protein glycosyltransferase 48 kDa subunit OS=Mus musculus GN=Ddost PE=1 SV=2	4.74915	441	15	1125	15	0.797849	0.209022	0.618119	0.125564	0.67407	0.454141	0.865169	0.912821	1.13146	1.22159	1.1975	1.15833	0.484286	0.306238	0.561558	0.350449	0.749378	0.711422	1.2088	0.766776	0.556614	0.533385	0.300312	0.921053	0.943973	0.711111	0.788432	0.995064	1.14	0.711033	0.431604	1.17222	1.275	1.02222	1.05556	1.11878	0.636364	1	0.9	0.681979	1.01227
Overlap	Ddx1	Q91VR5	ATP-dependent RNA helicase DDX1 OS=Mus musculus GN=Ddx1 PE=1 SV=1	1.72786	740	13	467	13	0.31679	0.106789	0.377814	0.214171	0.218348	0.0402753	0.314607	0.476923	0.457746	0.448864	0.461126	0	0	0.510397	0.206667	0	0.376963	0	0.600282	0.585792	0.138996	0	0.298264	0.517544	0.285229	0.161111	0.547945	0.509378	0.56	0	0	0.533333	0.6075	0.538889	0.133333	0	0.336364	0.75	0	0	0.432515
Overlap	Ddx17	Q3U741	DEAD (Asp-Glu-Ala-Asp) box polypeptide 17, isoform CRA_a OS=Mus musculus GN=Ddx17 PE=2 SV=1	4.96902	652	15	932	9	0.290364	0.0424651	0.246866	0.0778847	0.285545	0.110485	0	0.420513	0.408451	0.430398	0.536193	0.291667	0.171429	0	0.191667	0.247915	0.21863	0.620397	1.46949	0.411658	0.364545	0.338483	0.119937	0.315789	0.471986	0.3	1.06393	0.556762	0.41	0.415061	0.339623	0.483333	0.405	0.433333	0.420833	0	0.345455	0.441176	0	0	0
Overlap	Ddx19b	Q8BZY3	Protein Ddx19b OS=Mus musculus GN=Ddx19b PE=2 SV=1	-0.109631	494	3	41	2	0	0	0.0241119	0.0111667	0.00796336	0	0	0	0	0	0	0	0	0	0	0	0	0	0	0	0	0	0	0	0	0	0	0	0	0	0	0	0	0	0	0	0	0	0	0	0
Overlap	Ddx39b	Q9Z1N5	Spliceosome RNA helicase Ddx39b OS=Mus musculus GN=Ddx39b PE=1 SV=1	3.18594	428	12	941	5	0.510803	0.276361	0.690594	0.500156	0.580226	0.595358	0	0.194872	0	0	0.525469	0.4875	0.544286	0.354442	1.13318	0.281667	1.06928	0.736651	0.485028	1.21066	1.30423	1.09871	0.743315	0.578947	0	0	0.584475	0	0	0.756567	0.396226	0	1.575	1.44444	2	0	1.18182	0.414706	0	0.667845	0
Overlap	Ddx3x	Q62167	ATP-dependent RNA helicase DDX3X OS=Mus musculus GN=Ddx3x PE=1 SV=3	13.3654	662	23	2257	22	1.51206	0.515607	1.59105	0.828032	2.93183	1.02393	0.752809	0.673504	1.12207	4.61364	1.16533	0.780556	0.631429	1.04348	0.680195	0.555118	0.832013	0.593725	0.823211	1.85483	0.441385	0.558354	0.595843	0.710526	0.95416	0.962963	12.3288	8.86871	1.00667	0.942207	0.886792	0.669444	0.2175	1.12963	0.541667	0.604972	0.604545	0.5	0.754839	1.0318	1.04294
Overlap	Ddx5	Q8BTS0	DEAD (Asp-Glu-Ala-Asp) box polypeptide 5 OS=Mus musculus GN=Ddx5 PE=1 SV=1	3.55558	615	20	902	14	0.278463	0.00452696	0.188509	0.0327608	0.308823	0.0172427	0.393258	0.379487	0	0.370739	0	0	0	0.272212	0.311057	0.0945813	0.235428	0.337162	0.536088	0.365792	0.0752896	0.156818	0.195686	0.403509	0.397284	0.205556	0.356164	0.410661	0.32	0.399299	0.353774	0.566667	0.47	0.333333	0.233333	0.61326	0.477273	0.291176	0.270968	0.30742	0
Overlap	Ddx6	P54823	Probable ATP-dependent RNA helicase DDX6 OS=Mus musculus GN=Ddx6 PE=1 SV=1	-0.371573	483	3	30	3	0.0160927	0.00129552	0.0195629	0	0.0547325	0	0	0	0	0	0	0	0	0	0	0	0	0	0	0	0	0	0	0	0	0	0	0.852912	0	0	0	0	0	0	0	0	0	0	0	0	0
Overlap	Decr1	Q9CQ62	2,4-dienoyl-CoA reductase, mitochondrial OS=Mus musculus GN=Decr1 PE=1 SV=1	37.3811	335	24	7847	24	4.08486	2.9554	6.08955	3.21071	2.86158	2.07747	6.21723	7.7265	6.47887	9.0625	4.53977	4.97222	3.34286	4.27221	5.88708	9.61467	5.16318	4.2465	1.6815	2.95191	3.71089	1.32075	5.9918	5	6.21392	5	2.73973	3.75123	6.13333	2.8021	2.83019	3	1.45	2.16296	4.19444	3.81215	3.54545	3.55882	1.39032	1.54417	8.43558
Overlap	Dek	Q7TNV0	Protein DEK OS=Mus musculus GN=Dek PE=1 SV=1	-0.707065	380	2	6	2	0	0	0.0147717	0	0.0231664	0	0	0	0	0	0	0	0	0	0	0	0	0	0	0	0	0	0	0	0	0	0	0	0	0	0	0	0	0	0	0	0	0	0	0	0
Overlap	Des	P31001	Desmin OS=Mus musculus GN=Des PE=1 SV=3	89.1757	469	53	17012	46	1.33603	1.59681	1.08216	1.17152	0.930814	0.7236	0	0.435897	0.107042	0	0.9437	1.72222	3.22857	4.38563	0	0.198333	0.109948	0	0.578484	0.612605	1.21713	1.24068	2.59093	0.359649	0.862479	0.516667	0.794521	1.01876	1.96667	2.8021	2.59434	0.608333	0	0	0	0.107735	0.890909	0.867647	3.58065	2.36749	0.493865
Overlap	Dhrs1	Q99L04	Dehydrogenase/reductase SDR family member 1 OS=Mus musculus GN=Dhrs1 PE=2 SV=1	-0.0268078	313	2	34	2	0.0213458	0	0.0356386	0.0109856	0.0169114	0.00584524	0	0	0	0	0	0	0	0	0	0	0	0	0.386582	0.133333	0	0	0	0	0	0	0	0	0	0	0	0	0	0	0	0	0	0	0	0	0
Overlap	Dhrs4	Q99LB2	Dehydrogenase/reductase SDR family member 4 OS=Mus musculus GN=Dhrs4 PE=1 SV=3	-0.411257	279	3	17	3	0.00176101	0.0067402	0.0347188	0	0.00298482	0	0	0	0	0	0	0	0	0	0	0	0	0	0	0.0933333	0	0	0	0	0	0	0	0	0	0	0	0	0	0	0	0	0	0	0	0	0
Overlap	Dhrs7	Q9CXR1	Dehydrogenase/reductase SDR family member 7 OS=Mus musculus GN=Dhrs7 PE=2 SV=2	-0.20997	338	4	59	4	0.00792453	0	0.0949252	0.0187286	0	0	0	0	0	0	0	0	0	0	0.166667	0.253333	0	0	0	0	0	0	0	0	0	0	0	0	0	0	0	0	0	0	0	0	0	0	0	0	0
Overlap	Dhx15	O35286	Putative pre-mRNA-splicing factor ATP-dependent RNA helicase DHX15 OS=Mus musculus GN=Dhx15 PE=1 SV=2	-0.49229	795	4	11	4	0.00268211	0.000863095	0	0	0.00342882	0	0	0	0	0	0	0	0	0	0	0	0	0	0	0	0	0	0	0	0	0	0	0.142152	0	0	0	0	0	0	0	0	0	0	0	0	0
Overlap	Dhx9	E9QNN1	ATP-dependent RNA helicase A OS=Mus musculus GN=Dhx9 PE=1 SV=1	0.422667	1384	8	112	8	0.0455197	0	0.0267424	0.0282591	0.105516	0.0562549	0	0	0	0	0	0	0	0	0	0	0	0	0	0	0	0	0	0	0	0	0	0.426456	0	0	0	0.275	0	0.188889	0	0	0	0.970588	0.551613	0	0
Overlap	Dlat	Q8BMF4	Dihydrolipoyllysine-residue acetyltransferase component of pyruvate dehydrogenase complex, mitochondrial OS=Mus musculus GN=Dlat PE=1 SV=2	16.7114	642	26	3877	26	1.22816	0.678793	1.52395	0.791375	0.773445	0.552879	1.45318	2.80342	3.66667	2.84091	1.28329	1.33333	0.782857	1.17391	1.49869	2.69797	1.18609	0.929286	0.458121	0.589009	1.19775	0.211364	1.47416	1.37427	1.80985	1.07407	1.00457	1.20829	1.64	0.54641	0.584906	0.988889	0.895	0.777778	1.75	1.40884	0.690909	0.823529	0.348387	0.376325	2.88344
Overlap	Dld	O08749	Dihydrolipoyl dehydrogenase, mitochondrial OS=Mus musculus GN=Dld PE=1 SV=2	31.5008	509	23	5934	23	1.58531	1.23165	1.85678	1.44301	1.74908	0.758348	1.63296	3.11111	2.39437	4.03409	1.8588	1.61111	1.42857	1.92817	3.17516	5.22469	1.86579	2.26878	0.473305	1.71614	2.21483	0.562254	2.7065	1.87135	1.52801	1.46296	1.63166	1.0385	2.06667	1.00525	0.59434	1	0.6675	0.372222	1.52222	1.68508	0.942424	1.35294	0.454839	0	2.79141
Overlap	Dlg1	Q811D0-3	Isoform 3 of Disks large homolog 1 OS=Mus musculus GN=Dlg1	-0.841195	927	2	5	2	0	0	0.0101146	0	0	0	0	0	0	0	0	0	0	0	0	0	0	0	0	0	0	0	0	0	0	0	0	0	0	0	0	0	0	0	0	0	0	0	0	0	0
Overlap	Dlst	Q9D2G2	Dihydrolipoyllysine-residue succinyltransferase component of 2-oxoglutarate dehydrogenase complex, mitochondrial OS=Mus musculus GN=Dlst PE=1 SV=1	21.2687	454	19	4227	19	1.76649	1.37844	2.57959	1.67596	1.40348	1.29133	2.57303	2.90598	2.31455	3.23864	1.6765	1.58333	1.20286	1.50473	2.56636	4.80881	1.97499	2.03043	0.529379	1.86791	2.24341	0.714885	2.6539	2.1345	2.98812	1.90741	1.1933	1.1846	1.85333	0.945709	1.3066	1.70556	1.1625	0.444444	3.33333	1.54696	1.81818	1.5	0.532258	1.10777	3.58896
Overlap	Dmd	P11531	Dystrophin OS=Mus musculus GN=Dmd PE=1 SV=3	7.58545	3678	56	2077	42	0.0921869	0.456964	0.107165	0.402003	0.598297	0.445888	0.359551	0	0	0	0	0	0	0.340265	0	0	0	0	0	0	0	0	0	0.368421	0.285229	0.377778	0.630137	0	0.31	0	0	0	0	0	0	0	0	0	0	0	0.726994
Overlap	Dmtn	Q9WV69	Dematin OS=Mus musculus GN=Dmtn PE=1 SV=1	0.173054	405	3	92	3	0.124709	0.0831184	0.0344203	0.00970323	0.0265107	0	0	0	0	0	0	0.358333	0	0.351607	0.166667	0.283333	0	0.363636	0	0	0.225869	0.197727	0	0	0	0.394444	0	0	0.47	0	0.45283	0	0	0	0	0	0	0	0	0	0
Overlap	Dnaja1	P63037	DnaJ homolog subfamily A member 1 OS=Mus musculus GN=Dnaja1 PE=1 SV=1	-0.0626749	397	5	35	5	0.129921	0	0.0484538	0.00457974	0.0424623	0.00508333	0	0.902564	0.309859	0.681818	1.28686	0	0	0	0	0	0	0	0.0389831	0.170492	0	0	0	0	0	0	0	0	0	0	0	0.833333	0	0	0.508333	0	0	0	0	0	0
Overlap	Dnaja2	Q9QYJ0	DnaJ homolog subfamily A member 2 OS=Mus musculus GN=Dnaja2 PE=1 SV=1	2.1571	412	2	384	2	0.193666	0.0608037	0.186201	0.24545	0.311353	0.156454	0	0	0	0	0.268097	0	0	0	0.298348	0.363695	0.276614	0.433608	0.444915	0.376175	0.289301	0.319349	0	0	0.34635	0	0	0	0	0	0	0	0.375	0	0	0	0.318182	0	0.319355	0.222615	0
Overlap	Dnajb11	Q99KV1	DnaJ homolog subfamily B member 11 OS=Mus musculus GN=Dnajb11 PE=1 SV=1	0.374914	358	5	66	5	0.0783719	0	0.066598	0.00150862	0.12557	0	0	0.317949	0.309859	0.409091	0.461126	0	0	0	0	0	0	0	0.254237	0	0	0	0	0	0	0	0	0	0	0.325744	0	0	0	0	0	0.372928	0	0	0	0	0
Overlap	Dnajb4	Q9D832	DnaJ homolog subfamily B member 4 OS=Mus musculus GN=Dnajb4 PE=2 SV=1	0.863194	337	8	212	8	0.0824895	0.0362185	0.12085	0.0928002	0.188555	0.0227885	0	0	0	0.200284	0	0.183333	0	0.340265	0	0	0	0	0	0	0	0	0	0	0	0	0.328767	0.142152	0	0	0.283019	0	0	0	0	0	0	0	0.174194	0.169611	0.239264
Detected in Mouse alone	Dnajc3	Q91YW3	DnaJ homolog subfamily C member 3 OS=Mus musculus GN=Dnajc3 PE=1 SV=1	0.0628861	504	5	41	5	0.0765625	0	0.0181176	0.00735294	0.0661659	0.0133333	0	0.25641	0.830986	0.221591	0.364611	0.283333	0	0	0	0	0	0	0	0	0	0	0	0	0	0	0.292237	0	0	0	0	0.316667	0	0	0	0	0	0	0	0	0
Overlap	Dnajc8	Q6NZB0	DnaJ homolog subfamily C member 8 OS=Mus musculus GN=Dnajc8 PE=2 SV=2	0.29125	253	2	101	2	0.0628087	0.0504257	0.0925195	0.0428144	0.10771	0.00833333	0	0	0	0	0	0	0.0942857	0	0.13	0.14	0	0	0.2875	0.213115	0.241692	0.256757	0	0	0	0	0	0	0	0	0	0.3	0	0	0.458333	0	0	0	0	0	0
Overlap	Dnm1l	E9PUD2	Dynamin-1-like protein OS=Mus musculus GN=Dnm1l PE=1 SV=1	0.763832	712	11	191	10	0.0403228	0.0203167	0.0690268	0.0112056	0.0500993	0.00825757	0	0	0	0	0	0	0	0	0	0	0	0	0.25	0	0	0	0	0	0.203735	0	0	0	0	0	0	0	0	0.366667	0	0	0	0	0	0	0
Overlap	Dnm2	F8WIV5	Dynamin-2 OS=Mus musculus GN=Dnm2 PE=1 SV=2	1.23028	870	16	292	12	0.187193	0.0366618	0.0965414	0.0210067	0.0764521	0.0493283	0.314607	0.574359	0.309859	0.605114	0.546917	0.541667	0	0	0.260634	0.0945813	0.202574	0.1688	0.381992	0.0983607	0	0	0	0.359649	0.285229	0.0555556	0.56621	0.485686	0	0.273205	0.311321	0.283333	0.6375	0.5	0	0	0.436364	0	0	0	0
Overlap	Dnpep	Q9Z2W0	Aspartyl aminopeptidase OS=Mus musculus GN=Dnpep PE=2 SV=2	4.78201	473	12	943	12	0.45384	0.276098	0.361594	0.186871	0.340104	0.117641	0.606742	0.639316	0.544601	0.838068	0.629133	0.688889	0.265714	0.635161	0.651769	0.731995	0.590436	0.496197	0.632768	0.526667	0.422961	0.1125	0.254098	0.450292	0.427844	0.211111	0.575342	0.432379	0.683333	0.54641	0	0.139167	0	0.4	0.704167	0	0.627273	0.414706	0	0.473498	0.446319
Overlap	Dock2	Q8C3J5	Dedicator of cytokinesis protein 2 OS=Mus musculus GN=Dock2 PE=1 SV=3	-0.925044	1828	2	2	2	0	0	0	0	0.00128205	0	0	0	0	0	0	0	0	0	0	0	0	0	0	0	0	0	0	0	0	0	0	0	0	0	0	0	0	0	0	0	0	0	0	0	0
Overlap	Dpp3	Q99KK7	Dipeptidyl peptidase 3 OS=Mus musculus GN=Dpp3 PE=2 SV=2	1.80795	738	9	313	9	0.480851	0.248805	0.28221	0.0943011	0.254403	0.0302356	0.550562	0.461538	6.05634	0.5625	0.664879	0.691667	0.668571	0.555766	0.306667	0	0.138333	0.177273	0	0.252459	0	0.255682	0.172433	0	0.529711	0.583333	0.767123	0.65153	0.78	0.725044	0.580189	0.833333	0	0.755556	0.825	0.820442	0	0	0	0	0
Overlap	Dpp7	Q9ET22	Dipeptidyl peptidase 2 OS=Mus musculus GN=Dpp7 PE=2 SV=2	1.05967	506	5	208	5	0.129376	0.0095384	0.0784022	0.00247367	0.0323029	0.0167759	0.094382	0.241026	0.25493	0.264205	0.262735	0.188889	0.137143	0.115123	0.103333	0	0.027	0.300206	0.200353	0.0754098	0.170849	0.1125	0	0.192982	0.162988	0	0.109589	0.248766	0.14	0	0	0.133333	0.2175	0.255556	0.266667	0.232044	0.236364	0	0.116129	0.0699647	0.0579755
Overlap	Dpysl2	O08553	Dihydropyrimidinase-related protein 2 OS=Mus musculus GN=Dpysl2 PE=1 SV=2	86.3251	572	39	18009	33	5.67113	6.83846	6.4286	6.96037	7.514	5.5906	4.83146	7.1453	6.05634	4.74432	5.36193	7.33333	5.17143	4.91493	6.37529	5.50646	6.43362	6.00481	4.53296	6.44444	6.09072	7.46744	6.52584	7.30994	5.02547	4.07407	4.35312	5.52813	5.1	6.90018	4.71698	5.16667	5.2	3.11111	6.86111	5.96685	5.06061	6.08824	6.35484	5.65371	5.88957
Overlap	Dpysl3	E9PWE8	Dihydropyrimidinase-related protein 3 OS=Mus musculus GN=Dpysl3 PE=1 SV=1	107.175	683	55	22319	16	0.93684	0.784571	1.08805	1.07216	1.47542	0.547484	0	2.25641	2.11268	1.96023	0.47185	1.33333	2.31429	0	0.845921	1.30014	0.966667	0.131818	0.932203	0.733333	1.27025	0.743243	0.883745	2.54386	2.24109	1.91667	2.73973	1.16091	1.9	2.10158	0	0.916667	0.5475	0	0	0	0	0	1.54839	0	0
Overlap	Dsg1b	Q7TSF1	Desmoglein-1-beta OS=Mus musculus GN=Dsg1b PE=1 SV=1	-0.671013	1060	3	10	3	0.0228702	0	0	0	0.0896557	0	0	0	0	0	0	0	0	0	0	0	0	0	0	0	0	0	0	0	0	0	0	0	0	0	0	0	0	0	0	0	0	0	0	0	0
Overlap	Dsp	E9Q557	Desmoplakin OS=Mus musculus GN=Dsp PE=1 SV=1	-0.263881	2883	58	90	58	0.0327806	0.010771	0	0	0.152026	0.000575397	0	0	0	0	0	0	0	0	0	0	0	0	0	0	0	0	0	0	0	0	0	0	0	0	0	0	0	0	0	0	0	0	0	0	0
Overlap	Dstn	Q9R0P5	Destrin OS=Mus musculus GN=Dstn PE=1 SV=3	95.9468	165	38	24408	32	17.0395	38.8733	21.4733	48.5007	37.846	30.2758	17.2285	10.8718	10.1878	10.9091	12.9401	11.2778	20	23.4405	15.0903	13.2895	13.9628	13.3904	3.66502	9.34353	12.3198	18.3088	29.6214	27.4854	24.1087	23.5185	39.2694	16.4659	20.3333	28.6865	36.7925	8.88889	4.85	3.62963	8.13889	8.45304	10.2727	8.05882	14	22.8269	26.0736
Overlap	Dtna	Q9D2N4	Dystrobrevin alpha OS=Mus musculus GN=Dtna PE=1 SV=2	3.48512	746	13	626	2	0	0	0	0	0	0.0112847	0	0	0	0	0	0	0	0	0	0	0	0	0	0	0	0	0	0	0	0	0	0	0	0	0	0	0	0	0	0	0	0	0	0	0
Overlap	Dusp3	B1AQF4	Dual-specificity protein phosphatase 3 OS=Mus musculus GN=Dusp3 PE=4 SV=1	11.4295	210	9	1706	9	1.21543	1.47411	1.2479	1.53834	1.32928	1.23737	1.79775	0.94359	1	1.10795	0.772118	1.58333	1.06571	1.06616	1.26047	1.2197	1.31841	1.18729	0.952684	1.16186	1.3187	1.62377	1.70752	1.39912	1.0034	1.94444	1.41248	1.23791	0.9	1.83888	1.91038	1	0	0	1.25	1.42541	1.63636	1.76471	1.46613	1.69611	0.796012
Overlap	Dync1h1	Q9JHU4	Cytoplasmic dynein 1 heavy chain 1 OS=Mus musculus GN=Dync1h1 PE=1 SV=2	23.6813	4644	102	5292	102	1.25625	0.849563	1.48736	0.754854	1.32278	0.947947	1.55056	0.950427	1.09859	1.59091	1.64433	1.69444	1	1.33837	0.935112	0.854132	1.06859	0.885995	1.35852	0.850492	0.453477	0.472123	0.638672	1.57895	1.05263	1.53704	1.70472	1.05429	1.63333	1.05429	0.660377	1.52778	1.6	1.37037	1.52778	1.29282	1.66364	1.47059	1.64516	1.59011	1.59509
Overlap	Dync1i2	A2BFF9	Cytoplasmic dynein 1 intermediate chain 2 OS=Mus musculus GN=Dync1i2 PE=4 SV=1	6.68562	638	8	1243	8	0.619155	0.393283	0.534869	0.439995	0.560161	0.437371	0.666667	0.557265	0.619718	0.960227	1.60143	0.529167	0.591429	0.612476	0.404184	0.430361	0.416033	0.593098	0.551177	0.40929	0.404937	0.438544	0.477626	0.74269	0.689304	0.580556	0.684932	1.16091	0.63	0.54641	0.587264	0.733333	1.0125	0.588889	0.747222	0.58011	0.9	0.630882	0.33871	0.503534	0.892638
Overlap	Dync1li1	Q8R1Q8	Cytoplasmic dynein 1 light intermediate chain 1 OS=Mus musculus GN=Dync1li1 PE=1 SV=1	2.6231	523	12	509	11	0.267603	0.260422	0.277544	0.303397	0.356382	0.148507	0.662921	0	0.676056	0.571023	0.61126	0	0.222857	0.487713	0.405227	0.315205	0.350628	0.243291	0.194915	0.126667	0	0	0.290231	0	0.72326	0.344444	0.748858	0.746298	0.56	0.483363	0.438679	0	0	0	0.308333	0	0	0	0	0	0
Overlap	Dync1li2	Q6PDL0	Cytoplasmic dynein 1 light intermediate chain 2 OS=Mus musculus GN=Dync1li2 PE=1 SV=2	0.265822	492	5	86	4	0.0698407	0.0091924	0.0329902	0.00568052	0.0397021	0.0187228	0	0	0	0	0.353887	0	0	0	0.07	0	0	0	0.285311	0.214426	0.0608108	0	0	0	0	0	0	0	0	0.325744	0	0	0	0	0.291667	0	0	0.463235	0	0	0
Overlap	Dynll2	Q9D0M5	Dynein light chain 2, cytoplasmic OS=Mus musculus GN=Dynll2 PE=1 SV=1	0.391369	89	5	229	3	0.0280373	0.014881	0.00573888	0	0	0	0	0	0.408451	0	0	0	0	0	0	0	0	0	0	0	0	0	0	0	0	0	0	0	0.34	0	0	0	0	0	0	0	0	0	0	0	0.303681
Overlap	Dynlrb1	A2AVR9	Dynein light chain roadblock-type 1 OS=Mus musculus GN=Dynlrb1 PE=4 SV=1	1.97678	104	6	487	6	0.274305	0.397699	0.674165	0.835129	0.323541	0.529377	0	0	0	0	0	0	0	1.12287	0.477341	0	0.715497	0	0.457627	0.5	0.44713	0.513514	0	0	0	0	0	1.27937	0	0	0	0.533333	1.275	0	0	0	0.581818	0	0	0.540636	0
Overlap	Dysf	Q9ESD7-2	Isoform 2 of Dysferlin OS=Mus musculus GN=Dysf	0.374344	2100	3	108	2	0	0	0.00378925	0	0.00104037	0.00178571	0	0	0	0	0	0	0	0	0	0	0	0	0	0	0	0	0	0	0	0	0	0	0	0	0	0	0	0	0	0	0	0	0	0	0
Overlap	Ech1	O35459	Delta(3,5)-Delta(2,4)-dienoyl-CoA isomerase, mitochondrial OS=Mus musculus GN=Ech1 PE=1 SV=1	8.51746	327	20	1605	20	0.610685	0.399254	1.11542	0.743965	0.538703	0.423507	0	0.909402	0.633803	0.997159	0.938338	0.666667	1.11429	1.36106	1.2863	1.64379	1.24074	0.457593	0.1875	0.26	0.731803	0.73231	1.64519	0	0.964346	1.16667	0.639269	0.53307	1.1	0.735552	0.67217	0.858333	0	0	0.8	0.696133	0	0.661765	0	0	1.43098
Overlap	Echdc1	Q9D9V3	Ethylmalonyl-CoA decarboxylase OS=Mus musculus GN=Echdc1 PE=1 SV=2	0.206161	322	6	95	6	0.044203	0	0.163258	0.012412	0.00376157	0.00449219	0.314607	0.389744	0	0.494318	0	0.3	0	0	0	0.28	0	0	0	0	0	0	0.224093	0	0	0	0	0	0.34	0	0	0	0	0	0	0	0	0	0	0	0
Overlap	Echs1	Q8BH95	Enoyl-CoA hydratase, mitochondrial OS=Mus musculus GN=Echs1 PE=1 SV=1	21.8628	290	18	5483	18	1.95694	1.49794	2.91464	1.92772	1.74877	1.53838	2.28464	3.31624	3.09859	3.92045	2.10903	2.05556	1.65714	2.23062	3.30849	4.93563	2.24316	2.57979	1.01201	1.8612	2.01973	0.747512	3.64661	1.92982	3.12394	1.57407	1.18721	2.09674	2.8	1.50613	1.51415	0.913889	0.975	1.36667	1.36111	3.0663	2.06061	1.88235	1.16129	0.586572	4.6319
Overlap	Eci1	P42125	Enoyl-CoA delta isomerase 1, mitochondrial OS=Mus musculus GN=Eci1 PE=1 SV=2	24.7083	289	16	4437	16	4.76742	2.79446	7.23785	3.31091	2.89831	2.00374	6.59176	9.23077	7.55869	9.94318	5.11171	5.94444	4.57143	5.93573	8.59416	12.9365	5.56696	5.57593	1.18837	3.27053	4.98076	1.57279	7.4132	6.08187	6.96095	6.85185	2.73973	4.42251	7.73333	2.94221	3.39623	4.36111	1.6125	1.64815	5.83333	7.65193	4.0303	4.97059	1.6129	2.54417	8.71166
Overlap	Ecm1	Q61508	Extracellular matrix protein 1 OS=Mus musculus GN=Ecm1 PE=1 SV=2	4.22805	559	15	1154	15	0.598768	0.239499	0.603291	0.389404	0.408354	0.165114	0.752809	1.23077	1.1831	0.775568	0.661305	0.566667	0	0.476371	0.3471	0.610235	0.915404	0.855893	0.302778	0.12459	0.28668	0.27027	0	0.80117	1.39219	1.33333	1.18721	0.722606	0.64	0.420315	0	0.558333	0.79	0.696296	0.425	0.828729	0.390909	0.648529	0	0.636042	0.492331
Overlap	Eea1	Q8BL66	Early endosome antigen 1 OS=Mus musculus GN=Eea1 PE=1 SV=2	1.13577	1411	19	290	19	0.048192	0.0172052	0.115052	0.108451	0.0585896	0.084823	0	0.194872	0.28169	0.28125	0	0	0	0	0	0.121166	0	0.29745	0	0	0	0.139251	0	0	0	0.127778	0.283105	0	0	0.157618	0	0	0	0	0	0	0	0	0	0	0
Overlap	Eef1a1	P10126	Elongation factor 1-alpha 1 OS=Mus musculus GN=Eef1a1 PE=1 SV=3	160.902	462	44	36976	31	36.4966	19.9324	26.1898	18.7988	27.7467	23.793	31.6479	28.9231	18.2629	37.2159	10.7954	42.2222	57.7143	13.7618	36.5151	34.9429	39.3741	25.9942	42.404	48.882	34.0709	40.7105	28.3333	30.4386	20.8829	36.8519	19.1172	20.2172	12.3667	17.0928	12.8302	54.1667	62.75	68.5185	45.5556	62.9834	36.9697	55.8824	51.9355	43.8163	35.8896
Overlap	Eef1g	Q9D8N0	Elongation factor 1-gamma OS=Mus musculus GN=Eef1g PE=1 SV=3	19.2116	437	16	4109	16	2.37249	1.02542	1.92273	0.896929	2.17467	1.3817	2.80899	2.76923	2.53521	3.69318	3.61037	2.41667	2.34286	1.77694	1.86492	1.63164	2.23927	2.33715	3.49035	2.55228	1.27531	1.43571	1.10845	2.19298	2.75042	2.62963	2.80061	3.27739	3.9	1.92644	1.13679	2.08333	2.2	3.14815	2.16667	2.54144	2.54545	2.08824	2.12903	1.73145	1.80982
Overlap	Eef2	P58252	Elongation factor 2 OS=Mus musculus GN=Eef2 PE=1 SV=2	56.6771	858	57	12990	56	3.97972	2.24663	3.3016	2.14427	3.7839	2.49318	4.53184	4	5.91549	5.39773	4.75424	4.69444	3.65714	2.91115	3.20154	3.0162	3.56033	2.90128	4.99506	3.50528	2.32146	2.6379	2.26902	3.50877	3.39559	4.2963	4.07915	3.43534	4.16667	3.4676	2.26415	4.02778	4.65	6.14815	5.77778	4.72376	5.18182	4.23529	5	5.33569	3.31288
Overlap	Efemp1	Q8BPB5	EGF-containing fibulin-like extracellular matrix protein 1 OS=Mus musculus GN=Efemp1 PE=2 SV=1	27.7633	493	21	4792	21	1.77078	2.341	1.66659	2.4094	3.02826	1.82561	1.87266	0.97094	1.1784	0.928977	1.71582	1.44444	2	2.15501	2.68416	1.16623	1.08057	1.15516	1.77943	1.13614	1.00975	1.9009	1.94772	3.53801	1.18846	1.53704	1.55251	1.50049	1.66667	2.20665	2.68868	2.11389	1.125	2.26667	0.908333	0.955801	1.72727	1.26471	2.03226	4.24028	3.71166
Overlap	Efemp2	G5E8D6	EGF-containing fibulin-like extracellular matrix protein 2 OS=Mus musculus GN=Efemp2 PE=4 SV=1	9.14961	462	10	1612	10	0.933267	0.791696	0.783111	1.02552	1.35694	0.937	0.812734	0.692308	0.908451	0.869318	0.983021	0	0.685714	0	0.93185	0.454444	1.18019	0.912967	1.71384	1.18798	1.05278	0.74309	0.581217	1.69591	0.811545	0.82037	0.872146	1.30306	0.66	0	0	1.83333	1.465	1.27778	0.972222	1.05801	1.50606	0.758824	0.629032	0	1.28834
Overlap	Efhd1	Q9D4J1	EF-hand domain-containing protein D1 OS=Mus musculus GN=Efhd1 PE=2 SV=1	0.872201	240	4	187	3	0.105127	0.188109	0.0918068	0.438973	0.452969	0.105077	0	0	0	0	0	0	0	0.41966	0	0	0	0	0	0	0	0	0	0	0	0	0.474886	0	0	0	0	0	0	0	0	0	0	0	0.541935	0	0
Overlap	Efhd2	Q8C845	EF-hand domain-containing protein D2 OS=Mus musculus GN=Efhd2 PE=1 SV=1	1.65311	240	9	350	8	0.156815	0.156298	0.2563	0.26365	0.511703	0.235998	0	0.215385	0	0	0	0	0.454286	0	0	0.1	0	0.188636	0.424929	0.590164	0.228764	0.0743243	0	0.508772	0	0	0.675799	0	0.55	0.425569	0	0	0.3075	0	0	0	0	0	0	0	0
Overlap	Eftud2	A2AH85	116 kDa U5 small nuclear ribonucleoprotein component OS=Mus musculus GN=Eftud2 PE=4 SV=1	2.64443	972	5	711	4	0	0	0.0100309	0	0.03478	0	0	0	0	0	0	0	0	0	0	0	0	0	0	0	0	0	0	0	0	0	0	0	0	0	0	0	0	0	0	0	0	0	0	0	0
Overlap	Egfr	Q01279	Epidermal growth factor receptor OS=Mus musculus GN=Egfr PE=1 SV=1	1.20751	1210	14	329	14	0.18809	0.235086	0.115482	0.073761	0.119931	0.00529568	0	0.379487	0.366197	0.485795	0.391421	0.433333	0	0.31758	0.898171	0.628057	0.643909	0.619783	1.03978	0.725647	0.735566	0.722789	0.589444	0	0	0	0	0	0	0.514886	0	0	0	0	0	0	0	0	0	0	0
Overlap	Ehd1	Q9WVK4	EH domain-containing protein 1 OS=Mus musculus GN=Ehd1 PE=1 SV=1	8.23857	534	23	2496	16	1.04043	0.910705	1.00989	0.976129	0.891286	0.791603	1.61049	0.902564	0.676056	1.34375	0.595174	1.43611	2.31429	1.92817	0.751977	1.12375	0.764782	0.669882	0.72008	0.780765	0.683085	0.994011	0.793924	0.947368	0.809847	1.43704	1.06849	0.912142	0.926667	1.45009	0.783019	1.41667	1.08	0.803704	0.566667	0	0.722727	1.23529	1.03871	0.954064	0.680982
Overlap	Ehd2	Q8BH64	EH domain-containing protein 2 OS=Mus musculus GN=Ehd2 PE=1 SV=1	120.579	543	59	24019	57	5.44659	6.50664	6.58169	7.46924	7.30986	7.5958	5.16854	3.38462	1.87793	3.49432	2.96693	5.19444	8.28571	7.33459	5.47385	6.90323	5.81966	2.71221	1.05146	4.37268	5.17039	4.9657	5.91863	5.23392	3.87097	11.2963	7.51903	4.7384	4.63333	6.05954	3.53774	5.33333	2.625	1.88519	7.63889	6.71271	4.24242	7.05882	4.87097	5.22968	6.68712
Overlap	Ehd4	Q9EQP2	EH domain-containing protein 4 OS=Mus musculus GN=Ehd4 PE=1 SV=1	13.2856	541	23	2654	20	1.04553	1.11522	0.720677	0.831864	1.02712	0.743248	1.32959	1.36752	0.812207	0.875	1.11528	0.830556	0.894286	0.956522	0.631829	0.625452	0.908377	0.888892	1.0419	0.727322	0.545632	0	0.820994	1.22807	1.22241	1.33333	1.2481	1.01876	1.26667	1.0613	1.07547	1.025	1.02	1.44444	1.41667	0.79558	0.893939	0.948529	1.06452	1.4841	1.62577
Overlap	Eif2s1	Q6ZWX6	Eukaryotic translation initiation factor 2 subunit 1 OS=Mus musculus GN=Eif2s1 PE=1 SV=3	3.4255	315	9	655	9	0.666427	0.234607	0.51372	0.279017	0.409326	0.0995589	0.668539	0.697436	0.666667	0.792614	0.686327	0.625	0.6	0.691871	0.632528	0.654187	0.69651	0.604075	0.581474	0.732732	0.486577	0.543305	0.315623	0.687135	0.998302	0.572222	0.6621	1.30306	1	0.751313	0.820755	0.820833	0.775	0.796296	0.822222	0.575967	0.718182	0.394118	0.496774	0.625442	0.481595
Overlap	Eif2s3x	Q9Z0N1	Eukaryotic translation initiation factor 2 subunit 3, X-linked OS=Mus musculus GN=Eif2s3x PE=1 SV=2	0.785973	472	5	185	5	0.368744	0.00226449	0.198734	0.0137367	0.170645	0	0.539326	0.338462	1.5493	0.545455	0.418231	0.525	0	0	0	0.18	0	0	0.82154	0.190164	0	0	0	0.315789	0	0	0	0.165844	0.45	0	0	0.258333	0	0.772222	0.65	0.223757	0.522727	0.511765	0.33871	0.508834	0.579755
Overlap	Eif3a	P23116	Eukaryotic translation initiation factor 3 subunit A OS=Mus musculus GN=Eif3a PE=1 SV=5	0.4868	1344	13	152	13	0.103232	0.00509868	0.061582	0.0162154	0.106271	0.0180601	0.353933	0.287179	0.370892	0.400568	0.439678	0.383333	0	0.589792	0	0	0	0	0	0	0	0	0	0	0.183362	0.316667	0	0.307996	0.35	0	0	0	0	0.488889	0	0	0	0	0	0	0
Overlap	Eif3b	Q8JZQ9	Eukaryotic translation initiation factor 3 subunit B OS=Mus musculus GN=Eif3b PE=1 SV=1	3.34215	803	12	687	12	0.47761	0.124901	0.43089	0.125564	0.326865	0.173381	0.580899	0.738462	1.04225	0.732955	0.61126	0.725	0.355714	0.385633	0.422521	0.424319	0.488473	0.535887	0.651883	0.432678	0.1571	0.300107	0.147541	0.504386	0.626486	0.518519	0.447489	0.687068	0.846667	0.803853	0.410377	0.25	0	0.544444	0.25	0	0	0.688235	0.459677	0	0.455521
Overlap	Eif3d	O70194	Eukaryotic translation initiation factor 3 subunit D OS=Mus musculus GN=Eif3d PE=1 SV=2	0.502815	548	7	134	7	0.110615	0.0119033	0.198227	0.0117759	0.157831	0.0113095	0	0	0	0	0	0	0	0	0.366667	0.333333	0	0.486969	0.771186	0.360656	0	0.218182	0	0	0	0	0	0	0	0	0	0.720833	0.4425	0	0	0.58011	0.518182	0	0	0	0
Overlap	Eif3e	P60229	Eukaryotic translation initiation factor 3 subunit E OS=Mus musculus GN=Eif3e PE=1 SV=1	0.208073	445	4	61	4	0.0486636	0.0120294	0.0641829	0.00362193	0.147403	0.0217857	0	0.246154	0	0	0	0	0	0	0	0	0	0	0.0694915	0	0	0	0	0	0	0	0	0	0	0	0	0	0	0	0	0	0	0	0	0	0.542945
Overlap	Eif3f	Q9DCH4	Eukaryotic translation initiation factor 3 subunit F OS=Mus musculus GN=Eif3f PE=1 SV=2	-0.135756	361	4	47	4	0.0532981	0.00446429	0.0714921	0.00854965	0.0181029	0	0	0	0.71831	0	0.353887	0	0	0	0	0	0	0	0.0677966	0	0	0	0	0	0	0	0	0.272458	0	0.262697	0	0	0	0	0.325	0	0	0	0.241935	0	0.349693
Overlap	Eif3g	Q9Z1D1	Eukaryotic translation initiation factor 3 subunit G OS=Mus musculus GN=Eif3g PE=1 SV=2	0.0034967	320	2	112	2	0.164162	0.0270785	0.202252	0.12767	0.439939	0.0966349	0	0	0	0	0	0	0.942857	0	0	0	0	0.636364	0	0.557377	0	0	0	0	0	0	0	0	0	0	0	0	0	0	0	0	0	0.882353	0	0	0
Overlap	Eif3h	Q91WK2	Eukaryotic translation initiation factor 3 subunit H OS=Mus musculus GN=Eif3h PE=1 SV=1	2.50247	352	6	452	6	0.192119	0.030545	0.184135	0.116892	0.189061	0.0883757	0.308989	0.471795	0.535211	0.370739	0	0.366667	0	0.374291	0.206888	0.106404	0.264695	0.326294	0.373658	0.279672	0	0.129545	0.0631148	0	0.264856	0	0.356164	0.41461	0	0.409807	0.226415	0	0	0.488889	0.404167	0.190608	0	0	0.3	0.164311	0
Overlap	Eif3i	Q9QZD9	Eukaryotic translation initiation factor 3 subunit I OS=Mus musculus GN=Eif3i PE=1 SV=1	1.83092	325	8	465	8	0.317557	0.0487913	0.321673	0.127374	0.30895	0.106245	0.325843	0.430769	0.239437	0.698864	0.595174	0.4625	0.291429	0.249527	0.413761	0.316248	0.303281	0.369572	0.465042	0.329836	0.253298	0.288851	0	0.460526	0.397284	0.572222	0.465753	0.438302	0.515	0	0	0.825	0.7425	0.688889	0.391667	0.30663	0	0	0	0	0.427914
Overlap	Eif3l	Q8QZY1	Eukaryotic translation initiation factor 3 subunit L OS=Mus musculus GN=Eif3l PE=1 SV=1	0.293393	564	6	83	6	0.0651036	0	0.0334303	0	0.051646	0.00443916	0	0.174359	0	0.208807	0	0.15	0	0.110019	0	0.0533333	0	0.0818182	0	0.0557377	0	0	0	0	0	0.105556	0.146119	0.189536	0.24	0	0	0.0691667	0.2175	0	0	0	0	0	0	0.169611	0
Overlap	Eif4a1	P60843	Eukaryotic initiation factor 4A-I OS=Mus musculus GN=Eif4a1 PE=1 SV=1	23.556	406	25	5007	13	1.4674	0.614687	1.28193	0.730028	1.14579	0.846844	1.98502	1.74359	1.83099	1.78977	1.82306	1.72222	1.62857	1.25898	1.37076	1.16022	1.31524	1.582	2.08922	1.57246	1.04882	1.0195	1.04791	1.63743	1.50085	1.22222	1.61339	1.10168	2.2	1.9965	1.26887	0.888889	1.0725	1.55556	1.31667	1.32597	1.31818	1.05294	1.17742	1.74205	1.74847
Overlap	Eif4a2	P10630-2	Isoform 2 of Eukaryotic initiation factor 4A-II OS=Mus musculus GN=Eif4a2	16.4022	408	16	3360	4	0.177713	0.0636718	0.352583	0.767755	0.122042	0.0944543	0	0.451282	0	0.664773	1.07239	1	0	0	0	0	0	0	0	0	0.11583	0	0.378748	0	0	1.05556	0.748858	0.971372	0.835	0	0	0	0	0	0	0	0.872727	0	0	0	0
Overlap	Eif4b	Q8BGD9	Eukaryotic translation initiation factor 4B OS=Mus musculus GN=Eif4b PE=1 SV=1	1.62376	611	7	279	7	0.0875448	0.0102529	0.114518	0.0789687	0.0851937	0.00308914	0	0.328205	0	0.09375	0.310992	0	0.351429	0	0.0725076	0.144269	0.07	0.127273	0.190996	0.0733333	0.101351	0	0	0.276316	0.356537	0	0.283105	0	0	0	0.127358	0.175	0	0	0	0	0	0	0	0	0
Overlap	Eif4g1	Q6NZJ6	Eukaryotic translation initiation factor 4 gamma 1 OS=Mus musculus GN=Eif4g1 PE=1 SV=1	1.36886	1600	14	494	14	0.179458	0.0246306	0.207059	0.0428636	0.271302	0.104172	0.0674157	0.447521	0.450704	0.673295	0	0	0	0	0.0906344	0.141872	0.137435	0.211074	0.764548	0.101639	0	0	0	0.0491228	0	0.611111	0	0.497532	0	0	0	0	0.12	0	0	0	0	0	0.329032	0	0.363497
Overlap	Eif4g2	G3XA17	Eukaryotic translation initiation factor 4 gamma 2 OS=Mus musculus GN=Eif4g2 PE=1 SV=1	-0.0296739	906	4	37	4	0.0183498	0.0101626	0.0174029	0.00359848	0.0418531	0	0	0	0	0	0	0	0	0	0	0	0	0	0.291667	0.147541	0	0	0	0	0	0.533333	0	0	0	0	0	0	0	0	0	0	0	0	0	0	0
Overlap	Eif4h	Q9WUK2	Eukaryotic translation initiation factor 4H OS=Mus musculus GN=Eif4h PE=1 SV=3	0.759295	248	6	564	6	1.1612	0.974704	1.63186	1.32506	1.73759	0.557806	1.57303	1.44615	1.78873	1.26989	1.49062	1.25	1.18714	0.499055	0.733333	0.666667	0	1.84709	1.65855	0.737705	0.637066	0	0.41031	1.36842	1.88455	1.44444	1.4277	1.89536	1.9	1.57618	1.14623	1.83333	1.24125	1.87222	1.70833	1.63674	1.18182	1.57059	2.90323	0	0
Overlap	Eif5	P59325	Eukaryotic translation initiation factor 5 OS=Mus musculus GN=Eif5 PE=1 SV=1	0.946392	429	5	302	5	0.211126	0.0297755	0.121062	0.0261649	0.0879655	0.00404457	0.179775	0.487179	0.43662	0.075	0.589812	0.158333	0	0	0.402533	0.61468	0.241667	0.67256	0.295833	0.360656	0.296815	0.264205	0.0568122	0.149123	0.173175	0.127778	0.191781	0.142152	0.16	0.19965	0.141509	0.15	0	0.0433333	0.208333	0.132597	0	0	0	0.137809	0.156442
Overlap	Eif5a	P63242	Eukaryotic translation initiation factor 5A-1 OS=Mus musculus GN=Eif5a PE=1 SV=2	19.2858	154	14	4063	14	2.64915	2.26358	2.90778	2.95786	3.07251	1.96647	2.62172	3.24786	3.47418	2.75568	2.82395	2.58333	2.2	1.48582	3.10849	2.83886	2.6541	3.60683	3.41714	3.15993	2.83677	2.85094	2.94628	3.24561	3.29372	2.18519	3.19635	2.21125	3.16667	2.90718	3.06604	1.62778	1.21875	3	1.43333	2.59669	2.60606	1.32353	2.80645	3.18021	2.80675
Overlap	Eif5b	Q05D44	Eukaryotic translation initiation factor 5B OS=Mus musculus GN=Eif5b PE=1 SV=2	-0.557348	1216	3	11	3	0.0108805	0	0	0	0.0101496	0	0	0	0	0	0	0.216667	0	0	0	0	0	0	0	0	0	0	0	0	0	0	0	0	0	0	0	0	0.36	0	0	0	0	0	0	0	0
Overlap	Eif6	O55135	Eukaryotic translation initiation factor 6 OS=Mus musculus GN=Eif6 PE=1 SV=2	0.125421	245	5	78	5	0.00957547	0.00548246	0.0381143	0.0214356	0.0972861	0.0429837	0	0	0	0	0	0	0	0	0	0	0	0	0.3875	0.12	0	0	0	0	0	0	0	0	0	0	0	0	0	0	0	0	0	0	0	0	0
Overlap	Elavl1	P70372	ELAV-like protein 1 OS=Mus musculus GN=Elavl1 PE=1 SV=2	1.79247	326	7	348	7	0.436138	0.310212	0.325469	0.196179	0.365007	0.366065	0.719101	0	1.01408	0	0.986595	0	0.608571	0	0.366667	0.366667	0	0	0.783192	0	0	0	0	0.877193	0.896435	0	0.630137	0.995064	0.85	0.924694	0.948113	0.783333	0.09	0.911111	0.508333	0.820442	0.836364	0	0.764516	0.689046	0.460123
Overlap	Emc1	Q8C7X2	ER membrane protein complex subunit 1 OS=Mus musculus GN=Emc1 PE=1 SV=1	-0.647316	997	3	5	3	0	0	0.00211798	0.0010195	0.00145235	0	0	0	0	0	0	0	0	0	0	0	0	0	0	0	0	0	0	0	0	0	0	0	0	0	0	0	0	0	0	0	0	0	0	0	0
Overlap	Emd	O08579	Emerin OS=Mus musculus GN=Emd PE=1 SV=1	0.360805	259	7	324	7	0.616037	0.596027	0.547741	0.787889	1.19141	0.546477	0	1.12821	1.69014	1.36364	0	1.16667	0.351429	0	0.8	0	0	0.730878	0	0	0	0.675676	0	1.84211	0	1.88889	0	1.7769	0	2.10158	0	0	0	0	2.08333	1.49171	1.54545	0	0	0	1.65644
Overlap	Emilin1	Q99K41	EMILIN-1 OS=Mus musculus GN=Emilin1 PE=1 SV=1	-0.717269	1017	4	6	4	0	0	0	0	0.0185272	0	0	0	0	0	0	0	0	0	0	0	0	0	0	0	0	0	0	0	0	0	0	0	0	0	0	0	0	0	0	0	0	0	0	0	0
Overlap	Eml1	Q05BC3-3	Isoform 3 of Echinoderm microtubule-associated protein-like 1 OS=Mus musculus GN=Eml1	4.18723	831	17	879	7	0.0189541	0.00638138	0	0.00147532	0.00627854	0.0180806	0	0	0	0	0	0	0	0	0	0	0	0	0	0	0	0	0	0	0	0	1.00457	0	0	0	0	0	0	0	0	0	0	0	0	0	0
Overlap	Eml2	E9QK48	Echinoderm microtubule-associated protein-like 2 OS=Mus musculus GN=Eml2 PE=4 SV=1	12.9461	841	24	2406	24	1.02392	1.61062	0.981019	1.55875	1.51084	1.38859	1.68539	1.23077	0.908451	1.27841	0.852547	0.945833	1.08429	1.34405	0.949849	0.655791	0.741422	0.587664	0.579661	0.673989	0.702732	1.09337	0.83475	1.66667	0.95416	1.80556	1.57078	0.813425	1.19	1.41856	1.07547	0.683333	0.675	0.644444	0.95	0.633978	1.18182	0.683824	1.08387	1.16608	1.65644
Overlap	Enah	E9QLZ9	Protein enabled homolog OS=Mus musculus GN=Enah PE=1 SV=1	8.39345	804	17	2503	17	0.468823	1.03174	0.484113	1.14952	0.969499	0.711832	0.531835	0.317949	0.464789	0.28125	0.589812	0.320833	0.274286	0.540643	0.321893	0.441872	0.266667	0.345455	0	0	0	0	0.433439	1.08187	1.01188	0.575926	1.30898	0.846989	0.58	0.711033	0.726415	0.472222	0	0	0	0	0.472727	0	0.716129	0.371025	0.690184
Overlap	Endod1	Q8C522	Endonuclease domain-containing 1 protein OS=Mus musculus GN=Endod1 PE=1 SV=2	6.92725	501	8	1349	8	0.608583	0.839576	0.605046	0.865006	0.998684	0.806105	0.808989	0	0.309859	0.801136	0.517426	1	1.02857	1.0775	0	0	0.84171	0.665632	0.432698	0	0.188224	0.148295	0.754997	1.07456	1.22241	1.09259	1.25114	1.01876	0.81	1.26095	0.820755	1	0	0.266667	0.575	0	0	0	1.06452	0.275618	0.906442
Overlap	Eno1	P17182	Alpha-enolase OS=Mus musculus GN=Eno1 PE=1 SV=3	131.875	434	51	28158	42	13.6648	10.252	16.3397	12.3204	12.7562	9.08724	10.1873	13.6752	11.5493	18.1818	13.3691	11.1944	15.2857	10.775	17.1883	20.7663	13.8319	12.1993	15.0306	16.2801	14.8116	16.1138	18.2763	10.5848	13.1409	16.2963	13.7595	10.3455	11.6	12.3643	11.2264	12.7778	11.175	17.1852	13.9722	17.1271	12	10.0882	9.70968	7.20848	13.8344
Overlap	Eno2	P17183	Gamma-enolase OS=Mus musculus GN=Eno2 PE=1 SV=2	11.3923	434	9	2181	3	0.00121532	0.00177083	0.0223106	0	0	0	0	0	0	0	0	0	0	0	0	0	0	0	0	0	0	0	0	0	0	0	0	0	0	0	0	0	0	0	0	0	0	0.0644118	0	0	0
Overlap	Enpp1	P06802	Ectonucleotide pyrophosphatase/phosphodiesterase family member 1 OS=Mus musculus GN=Enpp1 PE=1 SV=4	0.018871	906	6	56	6	0.0498565	0.00659318	0.0363403	0.0126964	0.00708315	0	0.0797753	0	0.211268	0	0.257373	0.225	0	0	0	0	0	0	0.204167	0	0	0	0	0.315789	0	0	0.310502	0	0	0	0	0	0	0	0.308333	0	0	0	0	0.201413	0.243865
Overlap	Entpd1	P55772	Ectonucleoside triphosphate diphosphohydrolase 1 OS=Mus musculus GN=Entpd1 PE=2 SV=1	6.70357	510	10	1272	3	0.0515878	0.0783222	0	0.0381956	0.0567549	0.277335	0	0	0	0	0	0	0	0	0	0	0	0	0	0	0	0	0	0	0	0.272222	0.56621	0.438302	0.37	0	0	0	0	0	0	0	0	0	0	0	0.395706
Overlap	Epb41l2	O70318	Band 4.1-like protein 2 OS=Mus musculus GN=Epb41l2 PE=1 SV=2	13.7458	988	31	3226	31	1.44886	1.02902	1.59674	1.2913	1.29368	0.915977	1.54307	1.60684	1.57277	1.61932	2.28776	1.97222	1.79143	1.73913	1.66536	1.14061	1.30401	1.78543	1.53931	1.99271	1.79985	1.8406	1.55123	1.78363	1.62988	1.53704	1.61339	2.25074	2	1.85639	1.98113	1.37778	1.2	1.01111	1.27778	1.46409	1.18182	0.620588	1.06774	1.08481	1.38037
Overlap	Epb42	P49222	Erythrocyte membrane protein band 4.2 OS=Mus musculus GN=Epb42 PE=2 SV=3	-0.202036	691	11	54	10	0.040642	0	0.0190485	0.00271226	0	0	0	0.584615	0	0	0	0	0	0	0	0	0	0	0	0	0	0	0	0	0	0	0	0	0	0	0	0	0	0	0	0	0	0	0	0	0
Overlap	Ephx1	Q9D379	Epoxide hydrolase 1 OS=Mus musculus GN=Ephx1 PE=1 SV=2	6.42616	455	21	2424	21	1.5298	1.09792	0.97807	0.867477	1.13477	0.586398	3.48315	1.98291	1.89671	2.15341	2.3235	2.52778	1.62857	2.0189	1.13547	1.30673	1.13853	0.775303	0	0.4	0	0	0.465189	3.24561	2.07131	1.61111	2.95282	2.34156	2.53333	1.61471	1.62264	1.52778	1.475	1.26111	2.13889	1.40608	2.47273	1.67647	1.19355	1.33216	3.34356
Overlap	Ephx2	P34914	Bifunctional epoxide hydrolase 2 OS=Mus musculus GN=Ephx2 PE=1 SV=2	6.54674	554	27	1647	27	1.17233	0.284942	1.10523	0.266515	0.318813	0.172411	1.53933	2.90598	1.34742	1.44886	1.73727	1.77778	1.15429	1.33837	1.262	1.17132	1.00785	0.737308	0.468538	0.780109	0.718271	0.593704	1.10352	0.921053	0.539898	1.12963	0.356164	0.687068	1.75	1.01926	0.431604	1.91667	1.525	1.36296	2.02778	0.977901	0.878788	2.14706	1.03065	0.55477	2.39571
Overlap	Epn2	J3QNT7	Epsin-2 OS=Mus musculus GN=Epn2 PE=1 SV=1	0.303459	640	5	152	5	0.101032	0.159146	0.0436838	0.265864	0.117531	0.0629471	0	0	0	0	0	0	0	0	0	0	0	0	0	0	0	0	0	0.877193	0	0.722222	0.739726	0	0	0.598949	0	0	0	0	0	0	0	0	0.541935	0.466431	0.680982
Overlap	Eppk1	Q8R0W0	Epiplakin OS=Mus musculus GN=Eppk1 PE=1 SV=2	0.837248	6548	6	234	4	0.0119401	0.144661	0.000698265	0	0.0211589	0	0	0	0	0	0	0	0	0	0	0	0	0	0	0	0	0	0	0	0	0	0	0	0	0.14711	0	0	0	0	0	0	0	0	0	0	0
Overlap	Eprs	Q8CGC7	Bifunctional glutamate/proline--tRNA ligase OS=Mus musculus GN=Eprs PE=1 SV=4	9.25373	1512	25	1694	25	0.61221	0.245494	0.514512	0.188767	0.605733	0.350741	0.876404	0.830769	0.85446	0.889205	1.06166	0.711111	0.362857	0.465028	0.345643	0.515829	0.473042	0.497511	0.774835	0.549253	0.316617	0.301751	0	0.74269	0.855688	0.831481	0.721461	0.841066	0.96	0.504378	0.29717	0.591667	0.825	0.5	0	0.707182	0.45	0.414706	0.470968	0.439929	0.592025
Overlap	Eps15	H3BK65	Epidermal growth factor receptor substrate 15 OS=Mus musculus GN=Eps15 PE=1 SV=1	-0.787438	933	3	4	3	0	0	0	0.00241477	0	0	0	0	0	0	0	0	0	0	0	0	0	0	0	0	0	0	0	0	0	0	0	0	0	0	0	0	0	0	0	0	0	0	0	0	0
Overlap	Epx	P49290	Eosinophil peroxidase OS=Mus musculus GN=Epx PE=1 SV=2	-0.337312	716	12	50	10	0.00628931	0	0.00765251	0	0.0467356	0.031994	0	0	0	0	0	0	0	0	0	0	0	0	0	0	0	0	0	0	0	0	0	0	0	0	0	0.333333	0	0	0	0	0	0	0	0	0
Overlap	Erap1	Q9EQH2	Endoplasmic reticulum aminopeptidase 1 OS=Mus musculus GN=Erap1 PE=2 SV=2	0.189101	930	4	69	4	0.093537	0.00075	0.0627049	0	0.0811727	0.0320833	0	0.523077	0.492958	0	0.493298	0.558333	0	0.453686	0	0	0	0	0.0354167	0	0	0	0	0.535088	0	0.488889	0	0.130306	0	0.54641	0	0	0	0	0	0	0	0	0	0	0
Overlap	Erh	G3UW85	Enhancer of rudimentary homolog OS=Mus musculus GN=Erh PE=4 SV=1	1.39814	123	2	191	2	0.125791	0.0680942	0.330194	0.224116	0.248691	0.309868	0	0	0	0.767045	0	0	0	0	0.717321	0.254187	0	0	0.950847	0.283333	0.318533	0.95731	0	0	0	0	0.502283	0	0	0	0	0	0	0	0	0.994475	0	0	0	0	0
Overlap	Erlin2	Q8BFZ9	Erlin-2 OS=Mus musculus GN=Erlin2 PE=1 SV=1	0.119209	340	5	51	5	0.0262963	0.0187225	0.0366491	0.006372	0.00387446	0.00916667	0	0	0	0.289773	0.418231	0	0	0	0	0	0	0	0.179167	0	0	0	0	0	0	0	0	0	0	0	0	0	0	0.288889	0	0	0	0	0	0	0
Overlap	Ero1l	Q8R180	ERO1-like protein alpha OS=Mus musculus GN=Ero1l PE=1 SV=2	1.11473	464	3	176	3	0.215168	0.0473887	0.0871986	0.0524981	0.0587791	0.0205826	0	0	0.197183	0	0	0	0.18	0.226843	0.163333	0.13	0.14	0.109091	0.390678	0.0819672	0	0	0	0.394737	0.40747	0.411111	0.474886	0.35538	0.33	0.304729	0.283019	0	0	0.766667	0	0.198895	0	0.264706	0.0870968	0.487633	0
Overlap	Erp29	P57759	Endoplasmic reticulum resident protein 29 OS=Mus musculus GN=Erp29 PE=1 SV=2	4.06803	262	9	955	9	0.693659	0.267474	0.532628	0.290297	0.678451	0.250026	0.247191	0.974359	1.15493	1.13352	1.12243	0.966667	1.11429	0.431002	0.516581	0.343251	0.547522	0.382436	0.734958	1.0471	0.625573	1.08606	0.627993	0.590643	0.93039	0.483333	0.789954	0.773939	0.956667	1.04028	0.481132	0.4	0.7525	0.922222	0.625	0.861878	0.839394	0.626471	0.822581	0.90106	0.469325
Overlap	Erp44	Q9D1Q6	Endoplasmic reticulum resident protein 44 OS=Mus musculus GN=Erp44 PE=1 SV=1	7.48448	406	14	1291	12	1.27819	0.535091	1.26589	0.673264	0.938888	0.315103	1.1985	1.4359	1.65728	1.47727	1.89455	1.08333	1.41429	0.78828	1.21078	1.14729	1.18365	1.09051	1.28079	1.10557	1.01773	1.21407	0.912384	1.16959	1.62988	0.816667	1.79604	1.60711	1.10333	1.32049	0.877358	1.21944	1.5375	1.68148	1.69444	1.07735	1.59091	0.820588	1.30161	0.929329	0.579755
Overlap	Esd	H3BKH6	S-formylglutathione hydrolase OS=Mus musculus GN=Esd PE=1 SV=1	18.7389	295	16	3490	16	2.46226	2.78556	2.5174	2.56554	2.77803	2.86729	2.76404	2.61197	0.950704	2.57102	2.54155	2.61111	3.64286	3.45936	2.71803	2.09154	2.37784	1.54491	2.89164	1.22856	0.99904	1.43271	2.43789	2.9386	2.56706	2.54815	2.73059	2.5311	2.89	3.61996	2.48113	0.666667	1.47	2.17037	2.76667	2.73204	2.42424	1.93235	2.36774	2.4417	1.59816
Overlap	Esyt1	Q3U7R1	Extended synaptotagmin-1 OS=Mus musculus GN=Esyt1 PE=1 SV=2	20.7196	1092	36	4249	36	1.4702	1.21579	0.988999	0.825166	1.30699	0.950929	1.87266	1.2	0.849765	1.29261	1.50134	2	1.85714	2.00378	0.815509	0.948057	1.10628	0.596528	0.670198	0.958142	0.34556	0.945332	0.977425	1.31579	1.08998	2.42593	2.25266	1.10563	1.5	1.71629	1.36792	1.33333	1.375	0.266667	1.27778	2.56906	1.73636	1.04559	1.52258	1.36749	1.52147
Overlap	Esyt2	Q3TZZ7	Extended synaptotagmin-2 OS=Mus musculus GN=Esyt2 PE=1 SV=1	4.83513	845	22	1270	22	0.671925	0.702582	0.766347	0.555275	0.681562	0.69495	0.370787	0.394872	0.174648	1.16335	0.997319	0.297222	0.985714	1.01701	0.954189	0.311716	0.487016	0.611563	0	0.921858	0.951492	0.121622	0.871368	1.90643	0.767402	1.05556	1.26636	0.426456	0.503333	1.62872	0.346698	0.583333	0.15	0	0	1.49171	0.3	0.445588	0.996774	0.561837	1.22393
Overlap	Etf1	Q8BWY3	Eukaryotic peptide chain release factor subunit 1 OS=Mus musculus GN=Etf1 PE=1 SV=4	-0.0295481	437	3	37	3	0.0162	0.0353542	0.0236346	0.00353064	0.0986911	0	0	0	0	0	0	0	0	0	0	0	0	0	0	0	0	0	0	0	0	0	0	0	0	0	0	0	0	0	0	0	0	0	0	0	0
Overlap	Etfa	Q99LC5	Electron transfer flavoprotein subunit alpha, mitochondrial OS=Mus musculus GN=Etfa PE=1 SV=2	74.6829	333	31	14877	31	6.47783	4.50119	9.69379	5.52691	4.64237	3.81803	16.8539	17.4359	10.1408	14.2045	6.36282	6.72222	4.82857	6.8431	10.5206	15.8714	7.54666	6.70049	2.2693	5.31002	7.24469	3.11128	9.56633	11.6374	10.798	6.27778	4.04871	5.60711	7.56667	3.4676	4.29245	6.13889	2.825	3.48148	6.97222	8.20442	5.18182	4.85294	2.35484	1.87279	10.1227
Overlap	Etfb	Q9DCW4	Electron transfer flavoprotein subunit beta OS=Mus musculus GN=Etfb PE=1 SV=3	68.3903	255	30	13412	30	5.92564	4.209	8.97245	5.28861	4.57953	3.32633	9.40075	13.641	7.93427	9.97159	5.96962	6.88889	4.37143	7.25898	11.1977	17.4308	7.15643	7.38295	2.28131	5.32678	6.54606	2.53481	9.91211	8.27485	7.8438	5.83333	3.34855	8.17374	7.43333	3.64273	5.84906	4.69444	2.175	3.18519	3.94444	9.47514	5.36364	4.38235	2.70968	2.22615	9.11043
Overlap	Ethe1	Q9DCM0	Persulfide dioxygenase ETHE1, mitochondrial OS=Mus musculus GN=Ethe1 PE=1 SV=2	0.359208	254	7	109	7	0.022172	0.115329	0.0383307	0.16301	0.191126	0.0799512	0	0	0	0	0	0	0	0	0	0	0	0	0	0	0	0	0	0	0.34635	0	0.328767	0	0	0	0	0	0	0	0	0	0	0	0	0	0
Overlap	Ewsr1	Q5SUS9	RNA-binding protein EWS OS=Mus musculus GN=Ewsr1 PE=1 SV=1	0.192356	661	5	160	5	0.403331	0.0988825	0.169703	0.102682	0.111652	0.0375	0.651685	0.615385	0.915493	0.673295	0.836461	0.65	0.565714	0.351607	0.28	0.21	0.293333	0	0.4125	0.298361	0.269305	0	0	0.403509	0.366723	0	0.593607	0.793682	0.71	0.483363	0	0	0.4425	0.872222	0.595833	0.505525	0.681818	0	0.406452	0	0.239264
Overlap	Exoc4	O35382	Exocyst complex component 4 OS=Mus musculus GN=Exoc4 PE=1 SV=2	-0.713066	975	2	4	2	0.00142168	0	0	0	0	0	0	0	0	0	0	0	0	0	0	0	0	0	0	0	0	0	0	0	0	0	0	0	0	0	0	0	0	0	0	0	0	0	0	0	0
Overlap	Ezr	P26040	Ezrin OS=Mus musculus GN=Ezr PE=1 SV=3	30.5963	586	15	6964	4	0	0	0.0116844	0	0.0238251	0.0066092	0	0	0	0	0	0	0	0	0	0	0	0	0	0	0	0	0	0	0	0	0	0	0	0	0	0	0	0	0	0	0	0	0	0	0
Overlap	F10	Q3U3V1	Coagulation factor X OS=Mus musculus GN=F10 PE=2 SV=1	-0.116207	493	5	47	5	0.123338	0.0120536	0.0315371	0.0053491	0.0956477	0	0	0	0	0	0	0	0	0	0.366667	0.22	0.333333	0.122727	1.07933	0.491803	0.492278	0.409091	0	0	0	0	0	0	0	0	0	0	0	0	0	0	0	0	0	0	0
Overlap	F12	Q80YC5	Coagulation factor XII OS=Mus musculus GN=F12 PE=2 SV=2	0.764762	597	6	165	6	0.0980994	0.0672932	0.0493704	0.049358	0.0153559	0.0158104	0	0	0	0	0	0	0.385714	0	0.271677	0.0842365	0	0.0543909	0.316843	0.338131	0.318533	0.455641	0	0	0.132428	0	0	0	0	0	0	0.116667	0.4275	0.272222	0	0.198895	0	0.335294	0	0	0
Overlap	F13a1	Q8BH61	Coagulation factor XIII A chain OS=Mus musculus GN=F13a1 PE=2 SV=3	9.946	732	35	2233	34	0.826286	0.344054	0.553426	0.22392	0.791537	0.765535	0.902622	0.8	0.86385	0.784091	0.368186	1.58333	0.8	0.491493	0.428711	0.502567	0.829226	0.433814	1.66219	0.602951	0.29735	0.408282	0.45035	0.359649	0.628183	0.533333	0.870624	1.3386	0.906667	0.795096	0.523585	0.819444	2.5	2.07407	1	0.524862	0.672727	0.523529	1.00968	1.59011	0.423313
Overlap	F13b	Q07968	Coagulation factor XIII B chain OS=Mus musculus GN=F13b PE=1 SV=2	0.265169	669	18	99	18	0.291474	0	0.0581141	0	0.104717	0	0	0	0	0	0.579088	0	0	0	0.203333	0	0	0	2.85264	0.663115	0	0	0	0	0	0	0	0	0	0	0	0	3.5	2.92593	0.358333	0	0	0	0.367742	0	0
Overlap	F2	P19221	Prothrombin OS=Mus musculus GN=F2 PE=1 SV=1	6.61657	618	29	1909	29	1.32309	0.689183	0.805516	0.445401	0.628338	0.286334	0.786517	0.988034	1.69014	1.19602	1.30474	0.877778	1.19429	0.657845	1.31756	1.38993	1.3719	1.27941	6.10734	2.1957	1.73357	1.42219	0.838975	0.774854	0.590832	0.694444	0.560122	0.813425	0.356667	0.304729	0.403302	1.52222	4.5	2.92593	1.44444	0.387569	0.963636	1.12941	0.232258	0.939929	0.460123
Overlap	F5	O88783	Coagulation factor V OS=Mus musculus GN=F5 PE=1 SV=1	-0.598418	2183	7	14	7	0.00752337	0	0.00582552	0	0	0	0	0	0	0	0	0	0	0	0	0	0	0	0.20339	0	0	0	0	0	0	0	0	0	0	0	0	0	0	0	0	0	0	0	0	0	0
Overlap	Fabp3	P11404	Fatty acid-binding protein, heart OS=Mus musculus GN=Fabp3 PE=1 SV=5	0.660848	133	7	239	7	0.244025	0.176181	0.0603447	0.241182	0.0188112	0.0685079	0.460674	1.62051	0	0.545455	0.557641	0.425	0	0.453686	0.106667	0.410074	0	0.281818	0	0	0.429924	0	0.245902	0.622807	1.32428	0	0	0	0.52	0	0.509434	0	0	0	0	0	0	0	0	0	1.28834
Overlap	Fabp4	P04117	Fatty acid-binding protein, adipocyte OS=Mus musculus GN=Fabp4 PE=1 SV=3	118.811	132	35	23865	35	42.2925	20.9282	53.3389	25.076	15.2288	16.9849	57.6779	78.9744	63.8498	88.0682	48.2574	43.8889	63.1429	55.9546	55.1692	87.0712	47.9348	34.3424	12.7095	46.8816	45.7369	28.7469	51.6945	26.9006	41.7657	33.5185	16.7428	32.7739	48.3333	40.6305	17.9245	46.3889	30.5	21.1111	45.8333	75.6906	32.4242	48.2353	25.1613	25.4417	44.4785
Overlap	Fabp5	Q05816	Fatty acid-binding protein, epidermal OS=Mus musculus GN=Fabp5 PE=1 SV=3	18.6174	135	32	3301	32	4.45984	0.69558	2.72075	0.536915	1.4212	0.40272	2.77154	2.39316	1.92488	2.47159	3.50313	5.61111	9.42857	4.04537	4.37798	3.50361	3.00721	5.70045	9.67985	4.71075	2.70125	3.80303	5.34359	1.31579	1.0017	1.09259	1.70472	1.53998	4.33333	4.7986	1.83019	3.80556	4.15	8.03704	6.11111	7.65193	3.63636	5.02941	11.9032	17.3145	3.40491
Overlap	Fah	P35505	Fumarylacetoacetase OS=Mus musculus GN=Fah PE=1 SV=2	0.770213	419	11	170	9	0.0973129	0.0130469	0.0885391	0.0790794	0.00445931	0.0317121	0	0	0	0	0	0	0.54	0	0	0.156667	0.08	0	0	0	0	0	0	0	0	0	0	0	0	0	0	0.758333	0	0	0	0.497238	0	0.591176	0	0	0.59816
Overlap	Fam114a1	Q9D281	Protein Noxp20 OS=Mus musculus GN=Fam114a1 PE=2 SV=1	0.799692	569	8	203	8	0.120027	0.0441276	0.0969432	0.116142	0.123642	0.0321213	0	0	0.591549	0.46875	0.418231	0	0	0	0	0	0	0.23796	0.211864	0	0	0.0920455	0	0.263158	0.478778	0	0.392694	0.130306	0.25	0	0	0	0	0	0.425	0.621547	0.318182	0	0	0	0
Overlap	FAM120A	Q6A0A9	Constitutive coactivator of PPAR-gamma-like protein 1 OS=Mus musculus GN=FAM120A PE=1 SV=2	0.998949	1112	10	196	10	0.121407	0.0226167	0.136674	0.00483934	0.144968	0.0392511	0.382022	0	0	0.153409	0	0.420833	0	0	0	0.131667	0.16	0.152975	0.2125	0.12	0	0	0.0680328	0.359649	0	0.4	0	0.434353	0.566667	0	0	0	0.4875	0	0	0	0	0	0.667742	0.720848	0
Overlap	Fam129a	Q3UW53	Protein Niban OS=Mus musculus GN=Fam129a PE=1 SV=2	13.7837	926	28	2960	28	1.06177	1.20424	0.937797	1.01841	1.47727	0.934802	1.72285	0.68547	0.784038	0.894886	0.972297	1.47778	1.37143	1.14178	1.38651	0.674324	1.04759	0.744364	0.408333	0.494536	0.365821	0.82156	0.668191	2.22222	0.998302	2	2.45358	1.48075	1.86333	1.28196	0.971698	0.819444	0.3525	0	1.83333	0.930939	1.23333	1.40882	1.26129	1.5159	1.4816
Overlap	Fam129b	Q8R1F1	Niban-like protein 1 OS=Mus musculus GN=Fam129b PE=2 SV=2	0.631187	749	15	152	15	0.153676	0	0.115659	0.000590278	0.0768652	0.0871272	0	0	0.122535	0.221591	0.203753	0	0	0	0.226667	0	0.163333	0	1.19633	0	0	0	0	0	0	0	0	0.165844	0	0	0	0	1.18125	0.777778	0	0.671271	0	0	0	0	0
Overlap	Fam162a	Q9D6U8	Protein FAM162A OS=Mus musculus GN=Fam162a PE=2 SV=1	0.656206	155	4	151	4	0.0961952	0.02564	0.134603	0.0726265	0.103851	0.0169272	0	0.482051	0	0.272727	0	0.275	0	0	0	0	0	0	0	0	0	0	0	0.333333	0.254669	0.611111	0	0.23692	0.52	0	0	0.308333	0	0	0	0	0	0	0.154839	0	0.496933
Overlap	Fam213a	Q3U125	Redox-regulatory protein FAM213A OS=Mus musculus GN=Fam213a PE=2 SV=1	-0.59785	229	5	18	5	0	0.00833333	0.0205352	0	0	0	0	0	0	0	0	0	0	0	0	0	0	0	0	0	0	0	0	0	0	0	0	0	0	0	0	0	0	0	0	0	0	0	0	0	0
Overlap	Fam3c	G5E911	DNA segment, Chr 6, Wayne State University 176, expressed, isoform CRA_f OS=Mus musculus GN=Fam3c PE=4 SV=1	-0.85202	247	2	3	2	0	0	0.00678733	0	0.00407963	0	0	0	0	0	0	0	0	0	0	0	0	0	0	0	0	0	0	0	0	0	0	0	0	0	0	0	0	0	0	0	0	0	0	0	0
Overlap	Fam49b	Q921M7	Protein FAM49B OS=Mus musculus GN=Fam49b PE=2 SV=1	1.16697	324	4	243	4	0.15737	0.0157496	0.163851	0.00496454	0.317856	0.0879525	0.11236	0	0.267606	0.298295	0	0.4	0	0	0.38565	0.276585	0.166667	0.195467	0.819845	0.635464	0.145015	0.437439	0.139344	0	0.183362	0	0	0.343534	0.42	0.178634	0	0	0	0	0	0	0	0	0.464516	0	0.312883
Overlap	Farsa	Q8C0C7	Phenylalanine--tRNA ligase alpha subunit OS=Mus musculus GN=Farsa PE=2 SV=1	-0.279318	508	3	33	3	0.0286207	0.00380824	0.0320901	0.00288319	0	0	0	0	0	0	0	0	0	0	0	0	0	0	0	0	0	0	0	0	0	0	0.237443	0	0.35	0	0	0	0	0	0	0	0	0	0	0	0
Overlap	Farsb	Q9WUA2	Phenylalanine--tRNA ligase beta subunit OS=Mus musculus GN=Farsb PE=2 SV=2	-0.049861	589	2	36	2	0.0127573	0.00613912	0.0161885	0.00880742	0.0164099	0.00309685	0	0	0	0.426136	0	0.25	0	0	0	0	0	0	0	0	0	0	0	0	0	0	0	0	0	0	0	0	0	0	0	0	0	0	0	0	0
Overlap	Fasn	P19096	Fatty acid synthase OS=Mus musculus GN=Fasn PE=1 SV=2	174.425	2504	183	40827	183	9.36351	3.92171	11.5178	4.39003	4.1516	2.82638	10.3371	10.9402	8.26291	15.9091	10.0447	16.1111	9.74286	13.6106	8.76636	15.9146	11.7714	8.70646	1.34369	6.64918	7.31689	2.05242	13.258	6.81287	7.19864	16.6667	5.47945	6.94965	15.6667	7.21541	5.14151	12.5	3.65	4.03704	13.0556	15.4696	7.36364	11.0588	5.67742	3.9576	16.5644
Overlap	Fblim1	Q71FD7	Filamin-binding LIM protein 1 OS=Mus musculus GN=Fblim1 PE=1 SV=2	118.398	375	36	24089	36	3.98247	5.59182	4.53461	6.66094	5.60021	4.25921	6.02996	3.62393	3.47418	2.92614	4.93298	2.30556	2	5.67108	4.48563	4.52999	4.48389	3.51592	0.880614	1.43468	1.76207	1.83579	3.32911	11.7544	8.55688	5.87037	10.5327	7.18657	5.36667	4.9387	5.23585	4.22222	0.3825	1.08889	1.63889	2.37569	1.81818	2.44118	3.48387	4.41696	8.12883
Overlap	Fbln1	Q08879-2	Isoform C of Fibulin-1 OS=Mus musculus GN=Fbln1	6.29329	685	13	1252	2	0.578633	0.0814143	0.471186	0.0546536	0.192895	0.0622833	0.202247	0.0820513	0	0.119318	0.128686	0.433333	1.11429	0.476371	0.108761	0.165517	0	0.210855	0.761617	0.446667	0.543807	1.09367	0.422181	0.27193	0	0.411111	0	0	0.13	0	0	0.741667	2.175	1.22222	1.41667	0.911602	0.509091	1.05882	1.16129	0.551237	0
Overlap	Fbln2	P37889	Fibulin-2 OS=Mus musculus GN=Fbln2 PE=1 SV=2	24.1739	1221	42	4647	7	0.233896	0	0.125383	0.00291116	0.158208	0	0.224719	0.276923	0	0	0.33244	0	0.12	0	0.126667	0	0.116667	0	0.930968	0	0	0	0	0.447368	0.325976	0	0	0.390918	0.22	0	0	0	0.6075	1.86296	0.791667	0.348066	0.445455	0	0	0	0
Overlap	Fbln5	Q9WVH9	Fibulin-5 OS=Mus musculus GN=Fbln5 PE=2 SV=1	101.653	448	34	24332	34	17.8621	24.4819	14.8618	23.2645	29.9094	18.3047	29.9625	15.7265	13.7089	16.1932	18.9455	11.3889	17.4286	21.172	19.9473	9.94964	11.9029	12.4839	7.97646	7.61239	9.4108	7.81931	10.2905	37.4269	19.3548	23.1481	31.0502	16.9793	14.3333	16.4623	15.3302	27.7778	24.25	17.7778	19.1667	16.8508	17.5758	10.2941	20	13.0742	37.1166
Overlap	Fbn1	A2AQ53	Fibrillin-1 OS=Mus musculus GN=Fbn1 PE=4 SV=1	47.2402	2873	80	10121	78	2.18983	1.92547	1.69648	1.45931	2.49521	1.99936	2.47191	2.25641	0.840376	2.24432	2.28776	2.86111	3	1.50095	1.46589	1.42162	2.11303	1.45558	1.74082	1.39301	0.568988	0.505866	0.853922	1.75439	1.14771	1.55556	0.828006	1.29121	1.22333	0.914186	0.759434	4.08333	3.8	4.03704	2.33333	2.92818	3.84848	2.02941	1.45161	3.00353	3.83436
Overlap	Fcgrt	Q61559	IgG receptor FcRn large subunit p51 OS=Mus musculus GN=Fcgrt PE=1 SV=1	-0.178993	365	4	36	4	0.112213	0	0.0231344	0	0.0122845	0	0	0	1	0.332386	0	0	0	0	0	0	0	0	0	0	0	0	0	0	0	0	0	0	0	0	0	0.725	0	0	0.583333	0.381215	0	0	0.454839	0.429329	0
Overlap	Fdps	Q920E5	Farnesyl pyrophosphate synthase OS=Mus musculus GN=Fdps PE=1 SV=1	-0.194276	353	7	40	7	0	0	0.00350877	0.0126796	0.0106173	0.0144117	0	0	0	0	0	0	0	0	0	0	0	0	0	0	0	0	0	0	0	0	0	0	0	0	0	0	0	0	0	0	0	0	0	0	0
Overlap	Fech	Q544X6	Ferrochelatase OS=Mus musculus GN=Fech PE=1 SV=1	-0.196256	422	3	48	3	0.0407233	0.00594406	0.0991411	0.00849038	0	0	0	0.235897	0	0	0	0	0	0	0	0.189163	0	0.17847	0	0.18	0.114804	0	0	0	0.234295	0	0.26484	0	0	0	0	0	0	0	0	0	0.309091	0	0	0	0
Overlap	Fermt2	Q8CIB5	Fermitin family homolog 2 OS=Mus musculus GN=Fermt2 PE=1 SV=1	32.1537	680	34	6148	27	1.56364	2.44508	1.42198	2.20958	2.36268	2.35773	5.8427	1.15556	0.957746	1.27841	1.1689	1.61111	1.4	2.26843	1.43068	1.34308	1.76632	0.983561	0.397411	0.67071	0.372389	0.548823	1.19764	2.7193	2.03735	2.48148	3.07458	1.45311	1.83333	1.331	1.34906	1.44444	0.32625	0.903704	1.53889	1.39227	0.975758	1.47059	1.51613	2.08481	2.79141
Overlap	Fermt3	Q8K1B8	Fermitin family homolog 3 OS=Mus musculus GN=Fermt3 PE=1 SV=1	1.91674	665	27	464	27	0.512827	0.0229298	0.225644	0	0.191657	0.0665142	0.370787	0	0	0	0	0.466667	0	0	0.15	0	0.216667	0.172727	2.51883	0.12	0	0	0	0	0	0	0	0	0	0	0	0.65	1.325	1.40741	0.911111	0.911602	0.190909	0.582353	0.480645	0.812721	0
Overlap	Fetub	Q9QXC1	Fetuin-B OS=Mus musculus GN=Fetub PE=1 SV=1	6.00543	388	9	942	9	0.626284	0.65012	0.878709	0.780739	0.46753	0.704914	0	0.854701	0.751174	1.09375	0.627346	0.65	0.741429	0	1.55646	1.51385	1.53438	1.53372	1.86276	1.74488	2.83593	1.9224	0.878702	0.438596	0.60781	0	0.579909	0.35538	0.45	0.315236	0.339623	0	0.36	1.71481	0	0	0	1.42941	0.483871	0	0.377301
Overlap	Fga	E9PV24	Protein Fga OS=Mus musculus GN=Fga PE=4 SV=1	43.7609	789	48	10213	48	7.70447	1.89334	4.56074	1.73833	5.75187	2.64002	7.15356	3.45299	2.67136	2.84091	13.5836	6.13889	5.2	3.10019	5.48983	4.57252	5.78918	2.7201	29.5363	7.81421	2.48806	2.42045	1.82065	5.55556	4.00679	4.51852	16.1339	8.84501	6.66667	3.53765	1.74528	6.63889	29.25	30	10.3611	1.11326	0.815152	3.44118	6	4.87633	6.47239
Overlap	Fgb	Q8K0E8	Fibrinogen beta chain OS=Mus musculus GN=Fgb PE=2 SV=1	78.1481	481	64	18037	64	14.3907	2.42308	6.90663	2.08262	7.27607	3.68126	6.96629	4.61538	3.09859	3.66477	17.5156	8.13889	5	4.27221	6.90584	7.67269	11.1763	3.37823	82.8931	17.1472	3.24886	2.87408	1.95758	8.07018	5.80645	7.77778	16.4384	7.81836	7.03333	3.18739	1.65094	22.7778	71.75	54.8148	26.1111	2.56906	4.24242	8.26471	8.93548	12.0495	8.92638
Overlap	Fgg	Q8VCM7	Fibrinogen gamma chain OS=Mus musculus GN=Fgg PE=2 SV=1	62.4622	436	41	13650	41	17.4523	3.53827	8.97757	3.29554	9.10243	5.20814	14.382	8.23932	4.31925	4.91477	30.7417	12.2222	9.51429	6.42722	12.0671	10.3689	14.3874	3.78208	76.9633	14.5931	4.18257	4.84623	3.25182	12.1637	9.81324	10.7407	26.7884	14.0178	13.5	5.88441	3.01887	18.6111	61.25	76.6667	18.6111	3.1768	2.90909	9.08824	9.22581	18.0212	7.63804
Overlap	Fh	P97807	Fumarate hydratase, mitochondrial OS=Mus musculus GN=Fh PE=1 SV=3	29.2144	507	34	5943	34	1.83559	1.382	2.75773	1.71777	1.53776	1.08873	2.05993	4.10256	2.67606	3.35227	2.10903	1.58333	1.57143	1.62193	2.62165	4.58555	2.24316	2.15916	0.793432	1.59362	1.77887	0.925983	2.60022	1.69591	2.98812	2.31481	0.958904	2.09279	2.4	1.30998	1.58962	1.45	1	1.21852	2	2.07182	1.33333	1.38235	0.503226	0.519435	2.23926
Overlap	Fhl1	A2AEX8	Four and a half LIM domains 1, isoform CRA_b OS=Mus musculus GN=Fhl1 PE=1 SV=1	126.864	296	42	31828	22	11.8552	13.9016	15.0184	15.2118	13.1529	10.247	12.3596	10.1197	7.55869	10.5682	13.6908	6.61111	11.6857	10.2079	17.0292	14.5616	14.1454	10.8541	2.81803	5.48233	8.039	9.15633	9.18869	16.7836	15.416	22.7778	26.7275	16.0316	12.8333	11.0683	10.3774	13	6	2.74074	7.47222	9.06077	10.3636	9.44118	23.5484	16.7138	11.6564
Overlap	Fhl2	O70433	Four and a half LIM domains protein 2 OS=Mus musculus GN=Fhl2 PE=1 SV=1	0.166899	279	6	80	6	0.110577	0	0.193753	0	0.0932996	0	0	0	0	0	0	0	0	0	0	0	0	0	0.458333	0	0	0	0	0	0	0	0	0	0	0	0	0	0.7425	0	0	0	0	0	0	0	0
Overlap	Fhl3	Q9R059	Four and a half LIM domains protein 3 OS=Mus musculus GN=Fhl3 PE=1 SV=2	-0.588859	289	3	26	3	0	0.0253433	0.00579323	0.0190782	0.0619383	0	0	0	0	0	0	0	0	0	0	0	0	0	0	0	0	0	0	0	0	0	0	0	0	0	0	0	0	0	0	0	0	0	0	0	0
Overlap	Filip1l	E0CYH7	Filamin A-interacting protein 1-like OS=Mus musculus GN=Filip1l PE=1 SV=1	0.0941254	1131	8	86	7	0	0.020753	0	0.0349286	0.141426	0.0347549	0	0	0	0	0	0	0	0	0	0	0	0	0	0	0	0	0	0	0	0	0	0	0	0	0	0	0	0	0	0	0	0	0	0	0
Overlap	Fis1	Q9CQ92	Mitochondrial fission 1 protein OS=Mus musculus GN=Fis1 PE=1 SV=1	-0.0240744	152	4	43	4	0.0324918	0.00838029	0	0.0133223	0.0302031	0	0.179775	0.235897	0.28169	0.230114	0	0	0	0	0	0	0	0	0	0	0	0	0	0.289474	0	0.133333	0.191781	0	0	0	0	0	0.18	0	0	0	0	0	0	0	0
Overlap	Fkbp10	Q61576	Peptidyl-prolyl cis-trans isomerase FKBP10 OS=Mus musculus GN=Fkbp10 PE=1 SV=2	3.9345	581	14	874	14	0.814565	0.0374129	0.672454	0.0439655	0.401113	0.2361	1.08989	1.61026	2.02817	1.84659	1.57641	0.680556	0.394286	0	0.821225	0.310345	0.941001	1.04509	1.483	0.754699	0.534026	0.686435	0.104156	0.444444	1.17487	0.327778	0.347032	1.0306	0.913333	0.672504	0.459906	0.870833	0.73875	0.892593	0.561111	0.691989	1.08182	0.255882	0.445161	0.424028	0.423313
Overlap	Fkbp1a	P26883	Peptidyl-prolyl cis-trans isomerase FKBP1A OS=Mus musculus GN=Fkbp1a PE=1 SV=2	14.4836	108	9	2262	9	1.52479	2.07214	1.2702	2.45292	2.39255	1.59969	1.91011	1.33333	1.83099	1.36364	1.82306	2.58333	2.28571	4.53686	1.41301	1.36759	1.57574	1.43801	0.432203	1.49705	1.79804	2.55559	1.92721	3.07018	2.43973	1.58333	5.02283	1.42152	2.7	3.51489	2.65094	1.16667	0	0	0.766667	0.414365	1.90909	0	0.677419	0	0.819018
Overlap	Fkbp2	P45878	Peptidyl-prolyl cis-trans isomerase FKBP2 OS=Mus musculus GN=Fkbp2 PE=1 SV=1	-0.169896	140	5	46	5	0.0141721	0.00295139	0.0923573	0.0337801	0.000336022	0.0220833	0	0	0	0	0	0	0	0	0	0	0	0	0	0	0	0	0	0	0	0	0	0	0	0	0	0	0	0	0	0	0	0.335294	0	0	0
Overlap	Fkbp3	Q62446	Peptidyl-prolyl cis-trans isomerase FKBP3 OS=Mus musculus GN=Fkbp3 PE=1 SV=2	-0.681592	224	2	11	2	0.0240715	0	0.0115966	0	0	0	0	0.287179	0.352113	0	0.289544	0	0	0	0	0	0	0	0	0	0	0	0	0	0	0	0	0	0	0	0	0	0	0	0	0	0	0	0	0	0
Overlap	Fkbp4	P30416	Peptidyl-prolyl cis-trans isomerase FKBP4 OS=Mus musculus GN=Fkbp4 PE=1 SV=5	2.50906	458	10	534	10	0.0924731	0.159524	0.116266	0.181402	0.228728	0.061511	0.651685	0	0.323944	0.349432	0.321716	0	0	0	0.139799	0.11	0.0733333	0.242562	0	0.25235	0	0.148894	0.0504997	0	0.336163	0	0.283105	0	0	0.409807	0.283019	0	0	0	0	0	0.272727	0	0	0	0
Overlap	Fkbp5	Q64378	Peptidyl-prolyl cis-trans isomerase FKBP5 OS=Mus musculus GN=Fkbp5 PE=1 SV=1	-0.625372	456	3	12	3	0.00586777	0	0.0222763	0	0.00777133	0.00575	0	0	0	0	0.310992	0	0	0	0	0	0	0	0	0	0	0	0	0	0	0	0	0	0	0	0	0	0	0	0	0	0	0	0	0	0
Overlap	Fkbp7	O54998	Peptidyl-prolyl cis-trans isomerase FKBP7 OS=Mus musculus GN=Fkbp7 PE=1 SV=1	0.411223	218	3	107	3	0.0516958	0.00629371	0.183342	0.0265187	0.0831395	0.0582632	0	0	0	0	0	0	0	0	0	0	0	0	0.613559	0.321311	0.441499	0.539404	0	0	0	0	0	0	0	0	0	0	0	0	0	0	0	0	0	0	0
Overlap	Flii	Q9JJ28	Protein flightless-1 homolog OS=Mus musculus GN=Flii PE=1 SV=1	0.554875	1271	9	182	9	0.0361554	0.014833	0.0132773	0.0220711	0.0475399	0.0195369	0	0	0.102817	0	0	0	0	0	0	0	0	0	0.0847458	0	0	0	0	0.412281	0	0.1	0.365297	0.130306	0	0	0	0.116667	0	0	0	0	0	0	0	0	0.128834
Overlap	Flna	B7FAU9	Filamin, alpha OS=Mus musculus GN=Flna PE=1 SV=1	797.582	2639	203	175127	4	0	0	0.00461386	0	0	0	0	0	0	0	0	0	0	0	0	0	0	0	0	0	0	0	0	0	0	0	0	0	0	0	0	0	0	0	0	0	0	0	0	0	0
Overlap	Flnb	Q80X90	Filamin-B OS=Mus musculus GN=Flnb PE=1 SV=3	29.6257	2602	62	6747	54	0.885897	0.272082	0.530655	0.18845	0.589671	0.348191	0.827715	0.711111	0.737089	1.22159	1.35836	0.844444	0.677143	0.661626	0.434179	0	0.271111	0.139377	1.91549	0.648998	0.377891	0.538068	0.60006	0.459064	0.473684	0.694444	0.913242	1.0385	1.2	0.942207	0.471698	1.01944	1.75	2.74074	0.941667	0.857735	0.560606	0.708824	0.787097	1.16254	0.696319
Overlap	Flnc	Q8VHX6	Filamin-C OS=Mus musculus GN=Flnc PE=1 SV=3	46.6372	2726	52	10405	3	0.0131504	0	0	0	0	0	0	0	0	0	0	0	0	0	0	0	0	0	0	0	0	0	0	0	0	0	0	0	0	0	0	0	0	0	0	0	0	0	0	0	0
Overlap	Flot1	O08917	Flotillin-1 OS=Mus musculus GN=Flot1 PE=1 SV=1	0.534533	428	8	117	8	0.0762055	0.0396696	0.090535	0.056648	0.0973589	0.0157658	0.359551	0	0	0.298295	0	0.45	0	0	0	0	0	0	0	0	0	0	0	0	0.203735	0.327778	0.328767	0	0	0	0	0.3375	0	0	0	0.290055	0	0	0.387097	0	0.230061
Overlap	Flot2	Q5SS83	Flotillin 2, isoform CRA_a OS=Mus musculus GN=Flot2 PE=4 SV=1	0.271957	428	6	131	6	0.000886962	0.0199259	0.0385798	0.0622148	0.0266507	0.0604883	0	0	0	0	0	0	0	0	0	0	0	0	0	0.0213333	0	0.0256757	0	0	0	0	0	0	0	0	0	0	0	0	0	0	0	0	0	0	0
Overlap	Fmnl1	Q9JL26	Formin-like protein 1 OS=Mus musculus GN=Fmnl1 PE=1 SV=1	-0.680694	1094	3	11	3	0.0045283	0	0	0	0.0504608	0	0	0	0	0	0	0	0	0	0	0	0	0	0	0	0	0	0	0	0	0	0	0	0	0	0	0	0.24	0	0	0	0	0	0	0	0
Overlap	Fmod	P50608	Fibromodulin OS=Mus musculus GN=Fmod PE=2 SV=1	5.53443	376	12	1330	12	0.757272	0.414994	0.831245	0.538659	0.575859	0.370425	0	1.77094	1.1784	2.67045	2.04826	0.3875	0.42	0	0.790232	0.774499	0.07	1.66389	1.23446	1.33778	1.84313	0.702498	0	1.31579	1.04244	0	0	0.82922	0.71	0.409807	0.700472	0.483333	0.745	0	2.19444	0.936464	1.39394	0.908824	0.658065	0	0
Overlap	Fn1	P11276	Fibronectin OS=Mus musculus GN=Fn1 PE=1 SV=4	204.182	2477	149	40117	149	14.8579	3.21092	11.3658	3.27204	7.59315	2.95909	8.2397	10.6667	10.7512	9.65909	18.588	6.30556	6.28571	5.93573	6.40722	10.1002	11.9482	4.4145	31.0546	8.98288	3.52415	3.71212	4.45027	12.8655	22.0713	22.037	19.7869	22.5074	14	4.69352	4.66981	18.0556	46	57.7778	15	9.77901	7.69697	11.7647	23.5484	15.9011	10.4294
Overlap	Fn3krp	Q8K274	Ketosamine-3-kinase OS=Mus musculus GN=Fn3krp PE=2 SV=2	-0.70866	309	2	6	2	0.00445969	0.00347222	0	0	0	0	0	0	0	0	0	0	0	0	0	0	0	0	0	0	0	0	0	0	0	0	0	0	0	0	0	0	0	0	0	0	0	0	0	0	0
Overlap	Fndc1	E9Q043	Protein Fndc1 OS=Mus musculus GN=Fndc1 PE=4 SV=1	-0.6007	1732	3	14	3	0.0202313	0	0.00386139	0	0	0	0	0	0	0.306818	0	0	0	0	0	0	0	0	0	0	0	0	0	0	0	0	0	0	0	0	0	0	0.2325	0	0	0.124309	0.2	0	0	0	0
Overlap	Frzb	P97401	Secreted frizzled-related protein 3 OS=Mus musculus GN=Frzb PE=1 SV=1	-0.847995	323	2	4	2	0	0	0.0220973	0	0	0	0	0	0	0	0	0	0	0	0	0	0	0	0	0	0	0	0	0	0	0	0	0	0	0	0	0	0	0	0	0	0	0	0	0	0
Overlap	Fscn1	Q61553	Fascin OS=Mus musculus GN=Fscn1 PE=1 SV=4	0.929019	493	9	200	9	0.269009	0	0.124178	0	0.211578	0.0713532	0	0.471795	0.549296	0.43892	0.504021	0	0	0	0	0	0	0.263636	1.09501	0.600874	0.302115	0	0	0	0	0	0	0	0	0	0	0	0.69	0.825926	1.1	0	0.881818	0.644118	0	0	0
Overlap	Fth1	P09528	Ferritin heavy chain OS=Mus musculus GN=Fth1 PE=1 SV=2	4.23044	182	19	1270	19	2.06634	0.13805	3.52973	0.118218	0.262151	0.0532871	0	0.577778	0.760563	0.542614	0.616622	0.983333	0.621429	0	0.873464	0.790991	0.566108	5.9936	1.0412	2.80838	4.93622	5.00041	1.4653	0.903509	0	0.611111	0	0.615992	0.38	0.735552	0	1.55556	2.575	2.40741	6.11111	12.3481	6.15152	3.58824	1.54194	1.97173	0
Overlap	Ftl1	Q9CPX4	Ferritin OS=Mus musculus GN=Ftl1 PE=2 SV=1	11.0295	183	22	2161	20	5.11613	0.292612	7.05313	0.089473	0.291148	0.15984	0.88764	0.994872	1.07042	1.02699	2.03753	1.66667	0	0.499055	2.04179	3.37028	0.6	15.3305	3.24718	4.44954	9.8045	8.88421	2.42075	2.04678	0.203735	0	0	1.89536	1.4	0	0	5.61111	6.875	8.25926	16.3889	42.8177	24.8485	10.2941	1.83871	4.80565	0.119632
Overlap	Fubp1	Q91WJ8	Far upstream element-binding protein 1 OS=Mus musculus GN=Fubp1 PE=1 SV=1	0.0625252	651	9	76	2	0	0	0	0	0.0071875	0	0	0	0	0	0	0	0	0	0	0	0	0	0	0	0	0	0	0	0	0	0	0	0	0	0	0	0	0	0	0	0	0	0	0	0
Overlap	Fus	P56959	RNA-binding protein FUS OS=Mus musculus GN=Fus PE=2 SV=1	3.14722	518	9	654	9	1.05193	0.552616	0.513842	0.620664	0.791769	0.332212	1.34831	1.53846	1.83099	1.32102	1.437	1.33333	0.548571	1.13422	0.132931	0.14	0.443281	0.604764	1.14195	0.557377	0.687136	0.461256	0.258811	1.09649	1.62988	0.833333	1.27854	1.06614	1.195	1.9965	1.06132	1.5	1.21875	1.66667	1.58333	1.37983	1.63636	0.882353	1.06452	1.16608	1.65644
Overlap	G3bp1	P97855	Ras GTPase-activating protein-binding protein 1 OS=Mus musculus GN=G3bp1 PE=1 SV=1	0.807446	465	8	149	8	0.237432	0	0.0985634	0.00699235	0.214845	0.0541142	0	0	0.450704	0.46875	0.546917	0	0	0	0.502941	0	0.223333	0	0.210417	0.262295	0	0.204545	0	0	0.621392	0	0	0	0.59	0.661996	0.254717	0	0.525	0	0.633333	0.447514	0.6	0.15	0	0	0
Overlap	G3bp2	P97379	Ras GTPase-activating protein-binding protein 2 OS=Mus musculus GN=G3bp2 PE=1 SV=2	-0.356621	482	3	12	3	0	0	0.0217151	0	0.00269886	0	0	0	0	0	0	0	0	0	0	0	0	0	0	0	0	0	0	0	0	0	0	0	0	0	0	0	0	0	0	0	0	0	0	0	0
Overlap	G6pdx	Q00612	Glucose-6-phosphate 1-dehydrogenase X OS=Mus musculus GN=G6pdx PE=1 SV=3	7.06909	515	23	1522	23	0.626007	0.346001	0.519041	0.392105	0.549148	0.327845	0.947566	0.984615	0.666667	0.636364	0.493298	0.683333	0.638571	0.680529	0.488359	0.565342	0.533013	0.670804	0.676836	0.653661	0.414145	0.228409	0.537217	0.280702	0.72326	0.431481	0.526636	0.574531	0.753333	0.651489	0.580189	0.630556	0.565	0.751852	0.620833	0.712707	0.669697	0.623529	0.382258	0.70318	0.920245
Overlap	Gaa	P70699	Lysosomal alpha-glucosidase OS=Mus musculus GN=Gaa PE=1 SV=2	0.116637	953	6	58	6	0.101758	0	0.0436414	0	0.0359932	0.013256	0	0	0	0.392045	0	0	0	0	0	0.165	0	0.245455	0.135417	0.238798	0.34749	0	0	0	0	0	0	0.142152	0.16	0.189142	0	0	0	0	0.641667	0.447514	0.345455	0.264706	0	0	0
Overlap	Galk1	Q9R0N0	Galactokinase OS=Mus musculus GN=Galk1 PE=2 SV=2	0.609887	392	5	141	5	1.51132	10.8196	2.34985	6.66621	13.5638	0.974027	0	0.225641	0	0.144886	69.8445	0	0	0	0	0.136667	0.0966667	0	0.31875	0.209836	0	0	0	0.368421	0	0.25	0	0	0	0	0	0	0	0.344444	0.641667	0	0.763636	0	0	0	0.455521
Overlap	Galm	Q8K157	Aldose 1-epimerase OS=Mus musculus GN=Galm PE=2 SV=1	-0.784865	342	2	5	2	0	0.00750546	0	0	0	0	0	0	0	0	0	0	0	0	0	0	0	0	0	0	0	0	0	0	0	0	0	0	0	0	0	0	0	0	0	0	0	0	0	0	0
Overlap	Galnt2	Q6PB93	Polypeptide N-acetylgalactosaminyltransferase 2 OS=Mus musculus GN=Galnt2 PE=2 SV=1	-0.86334	570	2	2	2	0	0	0	0	0.00334037	0	0	0	0	0	0	0	0	0	0	0	0	0	0	0	0	0	0	0	0	0	0	0	0	0	0	0	0	0	0	0	0	0	0	0	0
Overlap	Gamt	O35969-2	Isoform 2 of Guanidinoacetate N-methyltransferase OS=Mus musculus GN=Gamt	0.059959	252	3	201	3	0.170364	0.287557	0.388088	0.517496	0.752604	0.479606	0	0	0	0	0	0	0	0	0	0	0	0.849858	0.720339	0	0	0	0	0	0	0	0	0	0	0	0	0	0	2.66667	0	0.513812	0	0	0	0	0.285276
Overlap	Ganab	Q8BHN3-2	Isoform 2 of Neutral alpha-glucosidase AB OS=Mus musculus GN=Ganab	4.77187	966	26	1333	26	0.702573	0.26864	0.532084	0.312706	0.479427	0.193343	0.573034	1.01197	1.26761	1.10795	0.825737	0.625	0.57	0.597353	0.631554	0.442184	0.973124	0.412121	0.86097	0.407978	0.35905	0.436471	0	1.10526	0.865874	0.705556	0.922374	0.529121	0.683333	0.616462	0.353774	0.533333	0.9175	1.55926	0.852778	0.687845	1.13636	0.873529	0.709677	0.212014	0.828221
Overlap	Gapdh	P16858	Glyceraldehyde-3-phosphate dehydrogenase OS=Mus musculus GN=Gapdh PE=1 SV=2	175.021	333	51	39368	46	47.2749	42.4769	45.6639	48.6538	52.143	34.1045	52.0599	65.9829	42.723	53.4091	56.1215	46.6667	43.4286	43.1002	49.3145	48.8051	41.9593	47.8208	44.3573	43.2714	39.8998	45.1689	44.8608	66.0819	62.4788	44.2593	62.7093	63.1787	54.6667	46.9352	47.6415	36.6667	35	40	49.7222	35.6354	35.7576	33.5294	29.3548	41.3428	51.5337
Overlap	Gars	Q9CZD3	Glycine--tRNA ligase OS=Mus musculus GN=Gars PE=1 SV=1	0.6117	729	7	136	7	0.122518	0.060647	0.0818269	0.0218386	0.146203	0.0253867	0.314607	0	0	0	0	0	0	0	0	0	0	0	0.416667	0.288525	0.223565	0	0	0	0	0	0	0	0.37	0	0	0	0	0.511111	0	0	0.745455	0	0	0.318021	0
Overlap	Gart	Q64737	Trifunctional purine biosynthetic protein adenosine-3 OS=Mus musculus GN=Gart PE=2 SV=3	0.474464	1010	6	112	6	0.0164231	0.00907384	0.0223113	0.00665897	0.0620017	0.003125	0	0.112821	0	0	0.33244	0	0	0	0.1	0	0.0566667	0	0	0	0	0	0	0	0.112054	0	0	0	0	0	0	0	0	0	0	0	0	0	0	0	0.156442
Overlap	Gba	P17439	Glucosylceramidase OS=Mus musculus GN=Gba PE=1 SV=1	-0.130262	515	2	52	2	0.087924	0.0022192	0.0385107	0	0.0511177	0	0.202247	0.358974	0	0.477273	0.300268	0	0.265714	0	0	0	0	0	0	0	0	0	0	0	0	0	0.246575	0	0.22	0.220665	0	0	0	0	0	0	0	0	0.212903	0	0
Overlap	Gbe1	F6ZHD8	1,4-alpha-glucan-branching enzyme OS=Mus musculus GN=Gbe1 PE=4 SV=2	1.16462	702	8	299	8	0.132144	0.118342	0.178816	0.076115	0.17219	0.123678	0.404494	0	0	0.434659	0.160858	0	0	0	0.2	0.541346	0.24	0	0	0	0	0	0	0.324561	0.244482	0.777778	0.392694	0	0.31	0	0	0.491667	0	0	0	0.472376	0	0	0	0	0.423313
Overlap	Gbp2	Q9Z0E6	Interferon-induced guanylate-binding protein 2 OS=Mus musculus GN=Gbp2 PE=1 SV=1	0.73167	589	9	195	9	0.238059	0.0185865	0.0557899	0.00381944	0.191132	0	0.550562	0.471795	0.535211	0.613636	0.337802	0.591667	0	0.124764	0.273333	0	0	0.35	0	0.209836	0	0.289773	0	0.45614	0	0	0.420091	0.38618	0.71	0.420315	0	0.508333	0.4125	0	0.425	0.348066	0	0.710294	0.241935	0.349823	0
Overlap	Gc	P21614	Vitamin D-binding protein OS=Mus musculus GN=Gc PE=1 SV=2	40.8599	476	34	8904	34	4.32309	4.12857	4.18341	4.17778	3.55827	2.49863	3.59551	4.51282	4.55399	4.26136	5.04021	3.61111	4.2	2.53308	7.41561	6.35906	6.13758	7.68534	12.6153	7.39162	11.1517	5.9525	3.78966	2.83626	2.78438	3.24074	2.22222	2.72458	2.4	1.92644	2.5	4.88889	8.4	9.33333	4.86111	2.62431	5.66667	5.38235	3.29032	2.12014	0
Overlap	Gclm	O09172	Glutamate--cysteine ligase regulatory subunit OS=Mus musculus GN=Gclm PE=2 SV=1	0.412408	274	3	113	3	0.0836383	0.0144469	0.1557	0.0562659	0	0	0	0	0	0	0	0	0.497143	0	0.366667	0	0	0	0.279167	0	0	0	0	0	0	0	0	0	0	0	0	0	0	0	0	0.273481	0	0	0	0	0
Overlap	Gcn1l1	E9PVA8	Protein Gcn1l1 OS=Mus musculus GN=Gcn1l1 PE=4 SV=1	0.055109	2671	3	100	2	0.0171527	0	0.00393297	0	0.0780003	0	0	0	0	0	0	0	0	0	0	0	0	0	0	0	0	0	0	0	0	0	0	0	0	0	0	0	0	0	0	0	0.909091	0	0	0	0
Overlap	Gcsh	Q91WK5	Glycine cleavage system H protein, mitochondrial OS=Mus musculus GN=Gcsh PE=1 SV=2	-0.154691	170	3	33	3	0.0124153	0	0.099852	0.0255375	0	0	0	0	0	0	0	0	0	0	0.303333	0.35468	0	0	0	0	0	0	0	0	0	0	0	0	0	0	0	0	0	0	0	0	0	0	0	0	0
Overlap	Gdi1	P50396	Rab GDP dissociation inhibitor alpha OS=Mus musculus GN=Gdi1 PE=1 SV=3	21.3567	447	27	4219	20	0.995962	1.41591	0.987571	1.24593	1.4585	1.07174	0.745318	0.646154	1.28873	1.22159	1.27971	1.44444	0.942857	1.81474	0.750559	0.3133	0.726003	0.344193	0	0.59847	0.296073	0.52434	0.824245	1.34503	1.35993	1.97222	1.82648	0.916091	1.8	1.15587	1.33962	0.8625	0.6975	0	1.33333	0.762431	0.457576	0.908824	0.8	1.45583	1.08896
Overlap	Gdi2	Q61598	Rab GDP dissociation inhibitor beta OS=Mus musculus GN=Gdi2 PE=1 SV=1	45.2657	445	38	11002	31	3.84499	2.66583	3.44256	2.51303	3.69697	2.66453	4.26966	4	3.89671	4.71591	4.53977	4.5	4.11429	3.6673	3.35223	2.70449	3.28179	2.89338	3.90325	3.78944	2.773	3.03194	3.04536	3.45029	3.19185	4.7037	4.35312	4.18559	4.86667	4.51839	2.68868	3.47222	3.375	3.77778	4.58333	5	3.84848	4.97059	4.64516	4.31095	4.2638
Overlap	Gfpt1	P47856	Glutamine--fructose-6-phosphate aminotransferase [isomerizing] 1 OS=Mus musculus GN=Gfpt1 PE=1 SV=3	-0.547651	697	4	12	3	0	0	0.00511509	0	0.0119824	0	0	0	0	0	0	0	0	0	0	0	0	0	0	0	0	0	0	0	0	0	0	0	0	0	0	0	0	0	0	0	0	0	0	0	0
Overlap	Gimap4	D3YTN4	GTPase IMAP family member 4 OS=Mus musculus GN=Gimap4 PE=4 SV=1	-0.000217077	328	2	37	2	0.0368938	0	0.0130719	0.00138723	0.076127	0.00516667	0	0	0.408451	0	0	0	0	0	0	0	0	0	0.211864	0	0	0	0	0	0	0	0	0.307996	0.51	0	0	0	0	0	0	0	0	0.0970588	0	0	0
Overlap	Glg1	Q61543	Golgi apparatus protein 1 OS=Mus musculus GN=Glg1 PE=1 SV=1	6.15566	1175	21	1422	21	0.38094	0.120843	0.383113	0.145215	0.49806	0.180765	0.344569	0.553846	0.605634	0.548295	0.582663	0.3375	0.24	0	0.434428	0.312003	0.364677	0.361274	0.479449	0.288998	0.124517	0.193581	0.129406	0.733918	0.495756	0.583333	0.666667	0.738401	0.55	0	0.283019	0.575	0	0.188889	0	0.513812	0.454545	0.326471	0.662903	0.286219	0.429448
Overlap	Glipr2	Q9CYL5	Golgi-associated plant pathogenesis-related protein 1 OS=Mus musculus GN=Glipr2 PE=2 SV=3	0.672008	154	6	131	6	0.163665	0.00799442	0.0998808	0.00981386	0.194663	0.0505166	0	0	0	0	0.600536	0	0	0	0	0	0	0	0.399506	0.52459	0	0	0	0.236842	0	0.305556	0	0	0.33	0	0	0.591667	0.54	0.311111	0.491667	0	0	0	0.290323	0.318021	0
Overlap	Glod4	Q9CPV4	Glyoxalase domain-containing protein 4 OS=Mus musculus GN=Glod4 PE=1 SV=1	6.78843	298	13	1350	13	0.565102	0.313563	0.462302	0.298117	0.373619	0.205757	0.64794	0.745299	0.539906	0.857955	0.793566	0.558333	0.84	0.561437	0.753642	0.505854	0.448266	0.508778	0.580862	0.746812	0.580206	0.585995	0.366899	0.640351	0.495756	0.269444	0.684932	0.639684	0.776667	0.756567	0.608491	0.716667	0.57	0.674074	0.716667	0.638122	0.363636	0.491176	0.464516	0.371025	0.59816
Overlap	Glrx3	Q9CQM9	Glutaredoxin-3 OS=Mus musculus GN=Glrx3 PE=1 SV=1	-0.323694	337	4	27	4	0.0110305	0.00979021	0.0267854	0.00104167	0.0455805	0	0	0.584615	0	0	0	0	0	0	0	0	0	0	0	0	0	0	0	0	0	0	0	0	0	0	0	0	0	0	0	0	0	0	0	0	0
Overlap	Glrx5	Q80Y14	Glutaredoxin-related protein 5, mitochondrial OS=Mus musculus GN=Glrx5 PE=1 SV=2	-0.102734	152	3	59	3	0	0	0.0857438	0.00737242	0.00163185	0	0	0	0	0	0	0	0	0	0	0	0	0	0	0	0	0	0	0	0	0	0	0	0	0	0	0	0	0	0	0	0	0	0	0	0
Overlap	Gls	D3Z7P3-2	Isoform 2 of Glutaminase kidney isoform, mitochondrial OS=Mus musculus GN=Gls	0.886496	603	10	315	5	0.0270504	0.0128561	0.0696143	0.0245897	0.0536544	0.00882044	0	0	0	0	0	0	0	0	0	0	0	0	0	0	0	0	0	0	0.264856	0.294444	0.456621	0	0	0.294221	0	0	0	0	0	0	0	0	0	0	0
Overlap	Glud1	P26443	Glutamate dehydrogenase 1, mitochondrial OS=Mus musculus GN=Glud1 PE=1 SV=1	51.023	558	41	11989	41	2.67	2.50586	3.0385	2.53817	2.80645	2.09825	2.62172	2.70085	2.76995	2.41477	2.53798	2.08333	2.88571	2.23062	3.00292	3.07575	2.76126	2.58902	2.0572	2.16867	1.98575	1.93622	2.67714	2.89474	2.95416	3.01852	2.89193	2.64561	3.33333	2.8021	2.87736	1.88889	1.625	1.40741	3.38889	1.46409	2.36364	3.02941	2.54839	2.08481	3.15951
Overlap	Glul	P15105	Glutamine synthetase OS=Mus musculus GN=Glul PE=1 SV=6	25.0452	373	26	4543	26	2.85086	0.966263	3.85657	1.3675	1.06667	0.787221	4.49438	5.94872	1.97183	6.70455	3.2529	4.19444	4.37143	3.59168	3.85223	5.79343	3.72926	2.90853	0.735876	2.07144	2.65048	1.15571	2.6539	1.43275	2.44482	4.12963	0.721461	2.20731	4.43333	1.61121	0.636792	2.69444	1.225	1.48519	5.05556	4.33702	1.78788	4.35294	1.2129	1.17668	4.07975
Overlap	Gmds	Q8K0C9	GDP-mannose 4,6 dehydratase OS=Mus musculus GN=Gmds PE=2 SV=1	-0.280253	372	2	28	2	0.049171	0	0.676777	0.147569	2.15229	0	0	0	0	0	0	0	0	0	0	0	0	0	0	0	0	0	0	0	0	0	0	0	0	0	0	0	0	0	0	0	0	0	0	0	0
Overlap	Gmfb	Q9CQI3	Glia maturation factor beta OS=Mus musculus GN=Gmfb PE=1 SV=3	0.766426	142	7	323	5	0.268456	0.0716998	0.525182	0.114337	0.161729	0.162356	0	0	0	0	0	0.833333	0	0	0	0.833333	0.5	0	0.316667	1.08197	1.18726	0.579545	0.504997	0	0	0	0	0	0	0.252189	0	1.5	1.35	1.22222	0.916667	0	0.827273	0	0	0	0
Overlap	Gmppa	Q922H4	Mannose-1-phosphate guanyltransferase alpha OS=Mus musculus GN=Gmppa PE=2 SV=1	-0.389302	420	2	20	2	0.0142152	0	0.011133	0	0.010343	0.00675	0	0	0	0	0.439678	0	0	0	0	0	0	0	0	0	0	0	0	0	0	0	0	0	0	0	0	0	0	0	0	0	0	0	0	0	0
Overlap	Gmppb	Q8BTZ7	Mannose-1-phosphate guanyltransferase beta OS=Mus musculus GN=Gmppb PE=2 SV=1	0.412868	360	3	101	3	0.118486	0.0063253	0.132481	0.00634603	0.205275	0.0660289	0	0	0.253521	0	0	0	0	0	0.277946	0	0.400524	0	0.404167	0	0	0.136364	0	0	0	0	0.575342	0	0	0	0	0	0	0.522222	0	0	0	0	0	0	0
Overlap	Gna11	P21278	Guanine nucleotide-binding protein subunit alpha-11 OS=Mus musculus GN=Gna11 PE=1 SV=1	1.35906	359	5	297	4	0.681564	0.36544	0.477361	0.264121	0.483775	0.0857024	1.23596	1.00513	1.11268	0.9375	1.17962	1.25	0.66	0.816635	0.36858	0.366667	0.333333	0.245455	0	0.633989	0.318533	0.303409	0.312467	1.14035	0.886248	1.16667	1.18721	1.11352	1.4	0.84063	0.75	0	0.5925	0	1.58333	1.40884	1	1.14706	0.658065	1.16608	1.01227
Overlap	Gna13	P27601	Guanine nucleotide-binding protein subunit alpha-13 OS=Mus musculus GN=Gna13 PE=1 SV=1	3.64748	377	5	1674	3	0.030678	0.0207997	0.0393452	0.00887969	0.0520948	0.0063869	0.292135	0	0	0	0	0	0	0.181474	0	0.0866667	0	0	0	0	0	0	0	0.245614	0	0.277778	0	0	0.33	0	0.212264	0	0	0	0	0	0	0	0	0	0
Overlap	Gnai2	P08752	Guanine nucleotide-binding protein G(i) subunit alpha-2 OS=Mus musculus GN=Gnai2 PE=1 SV=5	14.069	355	30	3723	16	1.67107	1.34807	1.78621	1.43613	1.77169	1.65793	2.35393	1.93333	3.52113	2.1733	2.24844	2.16667	1.21714	1.68998	1.46667	1.66158	1.45943	1.18182	1.83392	1.20415	0.839768	1.15909	0.931089	1.87719	1.50764	1.43333	1.9589	1.9151	2.10667	1.97023	2.12264	2.25	1.35	1.62963	1.15	2.73481	1.70303	1.64559	1.71935	1.55477	1.94172
Overlap	Gnai3	Q9DC51	Guanine nucleotide-binding protein G(k) subunit alpha OS=Mus musculus GN=Gnai3 PE=1 SV=3	4.07093	354	13	1827	3	0.068951	0	0.0444843	0	0.0277572	0.0126526	0	0	0	0	0	0.3	0	0.362949	0	0	0.0533333	0	0	0	0	0	0.0504997	0	0	0	0	0.53307	0	0	0	0	0	0	0	0.248619	0.563636	0	0	0.689046	0
Overlap	Gnao1	P18872-2	Isoform Alpha-2 of Guanine nucleotide-binding protein G(o) subunit alpha OS=Mus musculus GN=Gnao1	4.12238	354	12	1780	2	0.00660377	0	0.0167001	0.00121785	0	0	0	0	0	0	0	0	0	0	0	0	0	0	0	0	0	0	0	0	0	0	0	0	0	0	0	0	0	0	0	0	0	0	0	0	0
Overlap	Gnaq	P21279	Guanine nucleotide-binding protein G(q) subunit alpha OS=Mus musculus GN=Gnaq PE=1 SV=4	0.323697	359	9	104	8	0.0202093	0.0492428	0.0761965	0.0359938	0.00394417	0.032892	0	0	0	0	0	0.583333	0	0	0	0	0	0	0	0	0	0	0	0	0	0	0	0	0	0	0	0	0	0	0	0	0	0	0	0	0
Overlap	Gnas	Q6R0H7	Guanine nucleotide-binding protein G(s) subunit alpha isoforms XLas OS=Mus musculus GN=Gnas PE=2 SV=1	6.46224	1133	9	2386	7	0.577311	0.476577	0.634903	0.43519	0.529084	0.558715	1.23596	0.994872	0.84507	0.65625	1.17962	0.916667	0.737143	0.708885	0.635549	0.538719	0.577016	0.528277	0.20339	0.465683	0.260618	0.221591	0.586775	0.964912	0.967742	0.777778	1.09589	1.1846	1.4	1.05079	1.07547	0	0	0	0	0.480663	0.563636	0.414706	0	0.614841	0.579755
Overlap	Gnb1	P62874	Guanine nucleotide-binding protein G(I)/G(S)/G(T) subunit beta-1 OS=Mus musculus GN=Gnb1 PE=1 SV=3	19.0646	340	16	4000	7	1.66411	1.67063	1.7884	1.73612	2.08811	1.07172	1.42322	1.79487	2.53521	2.00284	2.19839	1.40833	1.71429	1.92817	1.45841	1.07227	1.51667	1.31053	2.03917	1.7914	1.409	1.39476	0.930377	2.0614	1.83362	1.21111	1.82648	1.27937	2	1.68126	2.68868	2	2.1	1.83333	1.5	1.40884	1.26667	1.64706	1.61613	2.54417	0.915644
Overlap	Gnb2	E9QKR0	Guanine nucleotide-binding protein G(I)/G(S)/G(T) subunit beta-2 OS=Mus musculus GN=Gnb2 PE=1 SV=1	10.4598	382	17	2711	8	0.330232	0.154885	0.606633	0.596112	0.695608	0.70382	0	0	0	0	0.353887	1.75	0	0	0.13	0	1	0	0	0.393443	0.605212	0.327273	0	0	0	0.305556	0	2.72458	2.4	0	0	0.341667	0.5775	0.233333	0.708333	0	0.445455	0	0	0	0
Overlap	Gnb2l1	P68040	Guanine nucleotide-binding protein subunit beta-2-like 1 OS=Mus musculus GN=Gnb2l1 PE=1 SV=3	17.6026	317	19	3437	19	1.88092	0.953993	1.61669	1.04677	1.85153	1.41203	2.09738	2.01709	2.53521	2.78409	3.36014	2.05556	1.51429	1.138	1.45841	1.00317	1.61611	1.56211	2.70315	1.67286	0.865205	0.964988	0.995984	1.52047	1.7657	0.907407	1.82648	2.9615	2.6	2.1366	1.40566	2.97222	2.325	2.55556	2.75	2.0442	1.9697	2.32353	0.925806	0.805654	1.1319
Overlap	Gnb4	P29387	Guanine nucleotide-binding protein subunit beta-4 OS=Mus musculus GN=Gnb4 PE=2 SV=4	5.25664	340	9	1137	5	0.0395123	0.0470818	0.0241909	0.0291094	0.170106	0.00622084	0.224719	0	0	0.213068	0	0	0	0	0.06	0	0.0966667	0.127273	0	0	0	0	0	0.429825	0	0.166667	0	0	0	0	0	0	0	0	0	0	0.381818	0	0	0	0
Overlap	Gng12	Q9DAS9	Guanine nucleotide-binding protein G(I)/G(S)/G(O) subunit gamma-12 OS=Mus musculus GN=Gng12 PE=1 SV=3	0.899465	72	6	297	6	0.351464	0.068111	0.308214	0.208698	0.275033	0.088783	0.640449	0.707692	0.43662	0.707386	0.536193	0.516667	0	0.351607	0.366667	0.289655	0.326667	0.424929	0.322917	0.252459	0.2389	0	0	0.491228	0	0.888889	0.721461	0.165844	0.46	0.462347	0.45283	0.691667	0.135	0	0.666667	0.517956	0.418182	0.3	0	0.275618	0
Overlap	Gnpda1	O88958	Glucosamine-6-phosphate isomerase 1 OS=Mus musculus GN=Gnpda1 PE=2 SV=3	-0.543792	289	2	12	2	0.0305155	0	0	0	0.00369198	0.00473214	0	0	0	0	0	0	0	0	0	0	0	0	0.166667	0	0	0	0	0	0	0	0	0	0	0	0	0	0	0.4	0.466667	0	0.136364	0	0	0	0
Overlap	Gorasp2	Q99JX3	Golgi reassembly-stacking protein 2 OS=Mus musculus GN=Gorasp2 PE=1 SV=3	0.578111	451	7	137	7	0.131257	0	0.0954057	0.00270799	0.0460502	0	0	0.441026	0.507042	0	0.621984	0	0	0	0	0	0	0	0.2125	0.0655738	0	0	0	0	0	0	0.340639	0	0	0	0	0.575	0.1275	0.555556	0.716667	0.372928	0	0.335294	0	0	0.171626
Overlap	Got1	P05201	Aspartate aminotransferase, cytoplasmic OS=Mus musculus GN=Got1 PE=1 SV=3	4.72613	413	13	1120	13	0.71448	0.469494	0.473594	0.306069	0.417548	0.288726	0.224719	1.98291	0.295775	3.1321	0.327078	0.6	0.668571	0.385633	0.536757	0.693317	0.610916	0.408257	0.273941	0.995191	0.674139	0.789005	0.415821	0.412281	0.906621	0.433333	0.694064	0.568608	0.54	0.567426	0.183962	0.45	1.425	0.744444	0.816667	0.604972	0.881818	0.741176	0.348387	0.540636	0.782209
Overlap	Got2	P05202	Aspartate aminotransferase, mitochondrial OS=Mus musculus GN=Got2 PE=1 SV=1	15.1552	430	20	3276	20	1.64682	1.24915	1.50461	1.34473	1.65382	0.94781	1.83521	5.67521	1.60094	1.27841	1.50134	1.33333	0.994286	0.979206	1.68204	1.86951	1.99267	1.34254	1.26813	1.63137	0.750132	0.518735	0.880397	2.4269	2.309	1.37037	1.33333	1.64659	1.12333	1.14886	1.21698	2.08333	0.8375	1.66667	1.29722	1.50276	1.47576	0.626471	1.41935	1.87279	3.52761
Overlap	Gp1ba	O35930	Platelet glycoprotein Ib alpha chain OS=Mus musculus GN=Gp1ba PE=2 SV=2	-0.528255	734	4	14	4	0.0138146	0	0.0042818	0	0	0	0	0	0	0	0	0	0	0	0	0	0	0	0.1625	0	0	0	0	0	0	0	0	0	0	0	0	0	0	0	0	0	0	0	0	0	0
Overlap	Gp1bb	B2RR03	Glycoprotein Ib, beta polypeptide OS=Mus musculus GN=Gp1bb PE=1 SV=1	0.00433386	214	4	62	4	0.548112	0.00921187	0.169211	0	0.0175964	0.0122863	0	0	0	0	1.71582	0	0	0	0	0	0	0	1.9202	0	0	0	0	0	0	0	0	0	0	0	0	2.08333	3.45	3	3.25	0	0	0	0	0	0
Overlap	Gp5	Q9QZU3	Platelet glycoprotein V (Fragment) OS=Mus musculus GN=Gp5 PE=2 SV=1	-0.842803	567	4	6	4	0	0	0	0	0	0.00961538	0	0	0	0	0	0	0	0	0	0	0	0	0	0	0	0	0	0	0	0	0	0	0	0	0	0	0	0	0	0	0	0	0	0	0
Overlap	Gp9	O88186	Platelet glycoprotein IX OS=Mus musculus GN=Gp9 PE=2 SV=1	0.559794	177	4	107	4	0.783679	0.0208333	0.521841	0	0.0901413	0	0	0	0	0	1.50134	0	0	0	0	0	0	0	4.14018	0.66623	0	0	0	0	0	0	0	0	0	0	0	1.41667	1.33	2.66667	1.91667	0	0	0	0	0	0
Overlap	Gpc6	Q8R3X6	Glypican 6 OS=Mus musculus GN=Gpc6 PE=1 SV=1	0.0635031	565	5	92	5	0.0303225	0.0770656	0.0320189	0.112863	0.0842103	0.0886628	0	0	0	0.136364	0	0	0	0.181474	0	0	0	0	0	0	0	0	0	0.131579	0	0	0.219178	0	0.43	0	0	0	0	0	0	0	0	0	0	0	0
Overlap	Gpd1	P13707	Glycerol-3-phosphate dehydrogenase [NAD(+)], cytoplasmic OS=Mus musculus GN=Gpd1 PE=1 SV=3	60.0018	349	40	11075	35	5.02603	2.85711	8.1311	3.82123	3.19258	2.04225	7.86517	10.4615	7.74648	12.4148	7.25648	6.27778	4.82857	6.12476	8.65592	15.2447	7.7363	8.09576	1.48493	5.20401	6.80873	1.81112	11.3671	4.50292	6.17997	5.37037	2.83105	5.88351	9.1	2.83713	2.55189	5.72222	0.9	0.759259	4.91667	4.91713	4.51515	4.58824	1.01613	0.826855	6.16564
Overlap	Gpd1l	Q3ULJ0	Glycerol-3-phosphate dehydrogenase 1-like protein OS=Mus musculus GN=Gpd1l PE=1 SV=2	5.17258	351	8	1073	3	0.0087696	0	0.0145443	0.0351318	0.00741868	0.00782827	0	0	0.464789	0	0	0	0	0	0	0	0	0	0	0	0	0	0	0	0	0	0	0	0	0	0	0	0	0	0	0	0	0	0	0	0
Overlap	Gpd2	Q64521	Glycerol-3-phosphate dehydrogenase, mitochondrial OS=Mus musculus GN=Gpd2 PE=1 SV=2	17.479	727	51	4634	41	1.12344	0.790288	2.25905	0.948236	1.32092	0.912025	0.921348	2.08547	1.92019	3.38068	1.70867	1.90833	1.37143	1.44045	1.84297	3.44466	1.27407	1.70886	0.427966	0.704007	1.19007	0	2.88291	2.41228	2.34295	1.74074	1.91781	2.1382	2.6	0	0	1.16667	0	0	0	1.29282	0	0.617647	0	0	0.53681
Overlap	Gpi	P06745	Glucose-6-phosphate isomerase OS=Mus musculus GN=Gpi PE=1 SV=4	26.3432	558	39	9169	15	2.87605	2.98684	3.23084	2.44397	4.5294	3.9835	2.44944	2.16752	2.12207	2.09659	2.52011	2.21944	2.54286	2.72212	3.13971	3.06212	3.62228	1.51863	1.90819	2.83639	2.22076	2.01996	2.70873	2.63158	2.85229	4.81481	2.46575	1.97038	2.7	2.662	2.0283	3.55556	3.205	3.7037	2.38889	3.20442	2.42424	2.85294	1.96774	2.50883	4.35583
Overlap	Gpld1	Q8VCU2	Glycosylphosphatidylinositol specific phospholipase D1 OS=Mus musculus GN=Gpld1 PE=2 SV=1	0.159372	842	11	83	11	0.147188	0	0.0735026	0.0273355	0	0.010933	0	0	0	0	0	0	0	0	0.4	0.070936	0	0	1.67514	0.92776	0.127413	0.109091	0	0	0	0	0	0	0	0	0	0	1.535	1.48148	0.466667	0	0	0	0	0	0
Overlap	Gpnmb	Q99P91	Transmembrane glycoprotein NMB OS=Mus musculus GN=Gpnmb PE=1 SV=2	0.279526	574	6	125	6	1.0243	0.00250836	0.348735	0	0	0	0.853933	0	0	0	1.71582	4	3.94286	0	0	0.4	0	1.32552	2.35028	0	0	0	0	0	0	0	0.913242	0.923988	0.825	1.9965	1.11792	0	3.75	4.22222	1.16667	5.05525	5	3.61765	1.89677	1.16608	0
Overlap	Gps1	G3UXW9	COP9 signalosome complex subunit 1 OS=Mus musculus GN=Gps1 PE=1 SV=1	-0.273441	526	4	30	4	0.00574701	0	0.0214659	0.00863841	0.0145921	0	0	0	0	0	0	0	0	0	0.0785498	0.0650246	0	0	0.161017	0	0	0	0	0	0	0	0	0	0	0	0	0	0	0	0	0	0	0	0	0	0
Overlap	Gpx1	P11352	Glutathione peroxidase 1 OS=Mus musculus GN=Gpx1 PE=1 SV=2	25.4812	201	13	5732	13	3.46483	2.72028	3.63603	2.98297	2.81053	2.12749	3.78277	3.11111	2.21596	3.77841	3.07417	3.5	4.4	3.6673	4.71339	3.60569	3.54898	2.68881	2.7726	3.9871	3.79636	5.22932	3.11832	2.95322	2.88625	3.09259	3.50076	2.64561	3	4.09807	3.16038	2.94444	2.2	2.7037	3.30556	3.72928	2.66667	3.82353	2.41935	3.21555	3.37423
Overlap	Gpx3	P46412	Glutathione peroxidase 3 OS=Mus musculus GN=Gpx3 PE=2 SV=2	18.137	226	11	4527	11	2.49058	1.92542	2.00949	1.92962	1.71212	1.14454	4.0824	2.80342	3.75587	3.75	3.61037	2.61111	1.88571	2.23062	2.70984	1.81292	1.8808	2.12898	2.1822	1.83195	1.80061	1.45342	1.10559	3.04094	2.41087	1.55556	2.70928	2.92201	2.5	1.92644	1.37736	2.83333	2.775	3.59259	2.30556	2.43094	2.54545	1.70588	2	2.26148	4.23313
Overlap	Gpx4	Q76LV0	Glutathione peroxidase OS=Mus musculus GN=Gpx4 PE=2 SV=2	-0.198831	253	6	58	6	0.119063	0.0102941	0.0742318	0.00316091	0.0105119	0	0	0.512821	0	0	0	0.741667	0	0	0	0.366667	0	0	0	0	0	0	0.347186	0	0	0	0	0	0	0	0	0.833333	0	0.5	0	0.563536	0	0	0	0	0.616564
Overlap	Grb2	Q60631	Growth factor receptor-bound protein 2 OS=Mus musculus GN=Grb2 PE=1 SV=1	-0.479585	217	5	13	5	0.00871511	0	0.00259277	0.00393546	0.0148492	0	0	0	0	0.136364	0	0	0	0	0	0	0	0	0	0	0	0	0	0	0	0	0	0.094768	0	0	0	0	0	0	0	0	0	0	0	0	0
Overlap	Grhpr	Q91Z53	Glyoxylate reductase/hydroxypyruvate reductase OS=Mus musculus GN=Grhpr PE=1 SV=1	0.973533	328	6	220	6	0.122747	0.204793	0.136267	0.166508	0.143846	0.155532	0.460674	0.112821	0.253521	0.178977	0.302949	0.333333	0	0.396975	0	0.256667	0.180628	0.263636	0	0	0	0	0	0.0877193	0.0580645	0	0	0	0	0.336252	0	0.558333	0	0	0.533333	0	0.318182	0	0	0	0
Overlap	Gsn	P13020	Gelsolin OS=Mus musculus GN=Gsn PE=1 SV=3	119.045	780	53	27383	53	15.3094	12.8392	11.836	14.0775	12.896	10.8967	19.8876	19.3846	20	17.6136	16.7292	16.3889	11.4571	14.2533	15.2236	14.7066	15.2769	15.9353	17.6318	14.2707	18.6992	15.2621	9.36691	21.6374	21.7317	16.4815	22.8311	12.5962	16.9	16.3923	13.0189	13.3333	14.25	12.9259	15.8333	15.6906	15.4545	13.5294	9.29032	11.2014	16.5644
Overlap	Gspt1	Q8R050	Eukaryotic peptide chain release factor GTP-binding subunit ERF3A OS=Mus musculus GN=Gspt1 PE=1 SV=2	0.309111	636	10	209	10	0.216075	0.0730346	0.120952	0.104696	0.19973	0.0260707	0.41573	0.533333	0.577465	0.579545	0.557641	0.5	0	0	0.230222	0.250936	0	0	0.474105	0	0	0	0	0.342105	0.427844	0	0.474886	0	0.33	0.714536	0.466981	0.6	0	0.677778	0	0	0	0	0.48871	0.159011	0.340491
Overlap	Gsr	P47791	Glutathione reductase, mitochondrial OS=Mus musculus GN=Gsr PE=1 SV=3	1.46758	500	10	332	10	0.366864	0.391647	0.21844	0.302123	0.337845	0.038538	0	0	0	0	0	0.716667	0	0	0.366667	0	0.433333	0	0.541667	0.393443	0.376448	0.375	0.504997	0	0	0	0.356164	0	0.59	0.69352	0	0.504167	0.675	0.872222	0	0.629834	0.163636	1.05882	1.25806	0.515901	1.01227
Overlap	Gss	P51855	Glutathione synthetase OS=Mus musculus GN=Gss PE=2 SV=1	0.361442	474	2	168	2	0.0302179	0.0701388	0.0472632	0.0751819	0.0883491	0.00381944	0	0	0.225352	0	0	0	0	0	0	0	0	0	0	0	0	0	0	0	0.295416	0.3	0	0.284304	0	0	0	0	0	0	0	0	0	0	0	0.275618	0.220859
Overlap	Gstk1	Q9DCM2	Glutathione S-transferase kappa 1 OS=Mus musculus GN=Gstk1 PE=1 SV=3	0.382586	226	4	117	4	0.143307	0.019312	0.10416	0.0110041	0.0384299	0	0.404494	0.441026	0.0830986	0.43892	0	0	0	0	0.1571	0.283744	0	0	0	0	0	0	0	0.236842	0	0.427778	0	0	0	0	0	0.208333	0	0.3	0.558333	0.662983	0.3	0.423529	0.203226	0	0.349693
Overlap	Gstm2	P15626	Glutathione S-transferase Mu 2 OS=Mus musculus GN=Gstm2 PE=1 SV=2	54.9963	218	28	13038	19	1.77364	1.89376	1.61659	2.30614	2.07828	1.71984	2.09738	2.22222	1.32864	2.24432	2.03753	1.83333	1.71429	2.0794	2.0758	1.46563	1.78877	1.69761	0.706073	1.04608	1.4956	1.44349	1.4094	3.15789	2.0034	1.62963	2.58752	1.83613	2	2.38179	1.93396	1.88889	0.72	0.833333	2.19444	1.35359	2.84848	2.58824	1.79355	2.50883	2.79141
Overlap	Gstm5	P48774	Glutathione S-transferase Mu 5 OS=Mus musculus GN=Gstm5 PE=1 SV=1	2.9543	224	5	742	4	0	0.00326705	0.103619	0.0675872	0	0.00871914	0	0	0	0	0	0	0	0	0	0	0	0	0	0	0	0	0	0	0	0	0	0	0	0	0	0	0	0	0	0	0	0	0	0	0
Overlap	Gsto1	O09131	Glutathione S-transferase omega-1 OS=Mus musculus GN=Gsto1 PE=2 SV=2	2.734	240	7	838	7	0.471589	0.129087	0.453735	0.273384	0.190357	0.0147968	0.52809	0.717949	1.11972	0.848011	0.836461	0.666667	0.415714	0.544423	0.57812	0.511281	0.491798	0.643952	0.702519	0.488525	0.456274	0.458722	0.417352	0.767544	0.845501	0	0.3379	1.0306	0.68	0.71979	0.410377	0	0.435	0.5	0.558333	0.356354	0.577273	0	0	0.424028	0.349693
Overlap	Gstp1	P19157	Glutathione S-transferase P 1 OS=Mus musculus GN=Gstp1 PE=1 SV=2	41.17	210	11	7442	11	5.75904	9.10138	5.58287	8.87735	7.00281	5.31356	5.50562	5.81197	5.25822	4.77273	4.89723	5.11111	6	6.3138	6.5517	5.04067	5.88674	6.406	3.5532	5.88124	6.26652	7.39138	6.9148	6.54971	5.43294	5.94444	6.0274	3.63277	5.13333	7.00525	5.9434	3.13889	3.1	5.55556	4.52778	8.25967	8.93939	5.82353	6.77419	6.74912	5.21472
Overlap	Gstt1	Q64471	Glutathione S-transferase theta-1 OS=Mus musculus GN=Gstt1 PE=1 SV=4	2.06955	240	9	481	9	0.239907	0.315906	0.232157	0.255704	0.182367	0.122278	0	0	0.56338	0	0	0	0	0	0	0	0	0	0	0.14	0	0.575614	0.367158	0.333333	0	0	0	0	0	0.84063	0	0	0	0	0	0	1.27273	0.339706	1.25806	1.37809	0
Overlap	Gyg	K3W4S6	Glycogenin-1 OS=Mus musculus GN=Gyg PE=4 SV=1	2.58395	377	6	450	6	0.553261	0.510498	0.616418	0.58823	0.493	0.216184	0.617978	0.625641	0.859155	0.9375	0.697051	0.791667	0.647143	0.680529	0.466667	0.925616	0.564921	0.691527	0	0.177049	0.620648	0.923526	0.295082	0	1.12054	1	0.894977	0	0.8	1.26095	0.75	0	0	0	1.33333	0	0	0	1.06452	0.890459	0
Overlap	Gypc	Q78HU7	Glycophorin-C OS=Mus musculus GN=Gypc PE=3 SV=2	-0.387689	95	2	13	2	0	0	0.0356141	0.00478006	0	0	0	0	0	0	0	0	0	0	0	0	0	0	0	0	0	0	0	0	0	0	0	0	0	0	0	0	0	0	0	0	0	0	0	0	0
Overlap	Gys1	Q9Z1E4	Glycogen [starch] synthase, muscle OS=Mus musculus GN=Gys1 PE=1 SV=2	-0.859146	738	2	2	2	0	0	0.00591715	0	0	0	0	0	0	0	0	0	0	0	0	0	0	0	0	0	0	0	0	0	0	0	0	0	0	0	0	0	0	0	0	0	0	0	0	0	0
Overlap	H1f0	P10922	Histone H1.0 OS=Mus musculus GN=H1f0 PE=2 SV=4	15.2263	194	13	2867	13	1.78951	1.63924	1.28965	1.51118	2.38348	1.8282	2.17228	1.81197	1.25822	1.84659	2.18052	2.11111	1.28857	2.0794	1.1286	1.28309	1.61995	1.79136	1.03955	1.4369	1.54866	1.17035	0.823794	1.34211	1.73175	1.77778	2.19178	1.69793	2.53333	1.62872	1.43396	2.47222	2.925	0.522222	2.48333	2.73481	3.81818	1.91176	2.50645	0.858657	2.49387
Overlap	H2afy	Q9QZQ8-2	Isoform 1 of Core histone macro-H2A.1 OS=Mus musculus GN=H2afy	1.60992	369	8	415	2	0	0	0	0	0.00402644	0	0	0	0	0	0	0	0	0	0	0	0	0	0	0	0	0	0	0	0	0	0	0	0	0	0	0	0	0	0	0	0	0	0	0	0
Overlap	H2afz	P0C0S6	Histone H2A.Z OS=Mus musculus GN=H2afz PE=1 SV=2	15.0668	128	6	3878	4	0.744373	0.405364	0.33493	0.264366	1.04778	0.282966	0	0.810256	0.859155	0.767045	1.17962	1.16667	0.857143	0.703214	0.253333	0.433333	0	1.09271	1.35593	1.03279	0.550193	0	0	0.780702	0.733447	0	0	1.17275	1.1	0.89317	0	0.666667	0.4725	0	0.3	0.497238	0.454545	2.20588	0.677419	0.625442	0
Overlap	H6pd	A2A7A7	GDH/6PGL endoplasmic bifunctional protein OS=Mus musculus GN=H6pd PE=1 SV=1	0.376713	797	10	222	10	0.242745	0.015859	0.207469	0	0.1179	0.0557608	0.247191	0	0.15493	0	0.13941	0	0.222857	0	0.2	0.275649	0.263333	0.279848	0.658192	0.719563	0	0.184091	0	0	0	0.427778	0	0	0	0	0	0.483333	0.6875	0.644444	0.841667	0.5	0.3	0.176471	0	0.159011	0.276074
Overlap	Hadh	Q61425	Hydroxyacyl-coenzyme A dehydrogenase, mitochondrial OS=Mus musculus GN=Hadh PE=1 SV=2	46.795	314	36	9930	36	3.39922	2.51586	5.29106	3.18351	2.78126	2.14241	2.84644	4.95726	3.52113	6.93182	2.71671	3.47222	2.62857	3.32703	6.29335	9.22934	4.57033	4.02451	1.43573	3.40437	4.09319	1.52938	6.15558	3.21637	4.48217	3.51852	1.60122	2.44817	3.96667	2.20665	2.40566	4.11111	1.575	1.81481	4.80556	4.17127	3.36364	2.88235	1.28065	1.55477	7.82209
Overlap	Hadha	Q8BMS1	Trifunctional enzyme subunit alpha, mitochondrial OS=Mus musculus GN=Hadha PE=1 SV=1	101.849	763	92	20618	92	4.37549	2.92595	5.92056	3.13786	3.18853	2.74391	6.59176	8.88889	7.51174	11.9318	5.86238	5.58333	3.34286	5.29301	5.68221	8.64149	4.7434	4.08181	1.78319	3.12933	3.95304	1.34419	5.96228	6.54971	7.40238	5.46296	3.71385	5.64659	6.7	2.662	3.4434	3.94444	2.1	2.11111	4.75	4.58564	2.84848	3.41176	1.41935	1.4841	7.48466
Overlap	Hadhb	Q99JY0	Trifunctional enzyme subunit beta, mitochondrial OS=Mus musculus GN=Hadhb PE=1 SV=1	53.1627	475	51	13112	51	5.15803	2.91974	7.50823	3.67875	3.32694	3.00769	5.80524	8.37607	5.30516	12.7841	4.68275	5.22222	3.65714	4.91493	8.08023	14.3158	6.0178	4.81767	1.78719	4.52386	6.96515	1.90131	6.9842	6.90058	6.0781	6.24074	3.43988	3.63277	5.86667	2.41681	3.16038	6.16667	3.275	2.44444	6.36111	7.8453	3.09091	5.58824	1.83871	1.83746	7.91411
Overlap	Hagh	G5E8T9	Hydroxyacyl glutathione hydrolase OS=Mus musculus GN=Hagh PE=1 SV=1	1.05867	309	6	223	6	0.0455507	0.0297083	0.251491	0.209961	0.0713268	0.165479	0	0	0	0	0	0	0.492857	0	0.466667	0.301478	0.13	0	0	0	0	0.283784	0.739404	0	0	0	0	0	0	0	0	0	0	0	0	0	0	0	0	0	0
Overlap	Hars	Q61035	Histidine--tRNA ligase, cytoplasmic OS=Mus musculus GN=Hars PE=2 SV=2	1.63764	509	3	247	3	0.385527	0.178592	0.119441	0.0376435	0.210486	0.0122901	0.634831	0.523077	0.338028	0.630682	0.627346	0.775	0.24	0.521739	0.25	0	0	0.145455	0.241667	0.278689	0	0	0.113624	0.45614	0.570458	0.486111	0.666667	0.562685	0.65	0.325744	0.523585	0.116667	0.975	0	0.758333	0	0	0.970588	0.493548	0.763251	0
Overlap	Hbb-bs	E9Q223	Protein Hbb-bs (Fragment) OS=Mus musculus GN=Hbb-bs PE=3 SV=1	458.626	103	22	77089	2	0.180999	0.023289	0.115638	0.0576471	0	0.0397334	0.966292	0	0.549296	0.65625	0.761394	0.608333	0.317143	0.73724	0	0	0	0	0	0	0	0.437377	0.445309	0	0	0	0.328767	0.379072	0	0	0.29717	0	0	0.511111	0	0	0	0	0	0	0
Overlap	Hcls1	P49710	Hematopoietic lineage cell-specific protein OS=Mus musculus GN=Hcls1 PE=1 SV=2	0.614455	486	12	164	12	0.0704245	0	0.0614871	0	0.231371	0.0686405	0	0	0	0	0	0	0	0	0	0	0	0.263842	1.21963	0.195082	0	0.185795	0	0	0	0	0	0	0	0.273205	0	0	0.2175	0	0	0	0	0	0	0	0
Overlap	Hdgf	P51859	Hepatoma-derived growth factor OS=Mus musculus GN=Hdgf PE=1 SV=2	5.31203	237	9	1287	9	0.989372	0.71032	1.06823	0.945407	0.957983	0.402635	0.827715	0.905983	1.19249	1.47727	0.836461	1.00833	1.01571	0.654064	1.08046	0.760558	0.770971	1.24513	0.915537	1.10131	1.18205	1.18387	0.765973	1.60819	1.14092	1.01852	1.61339	0.821323	1.06333	1.17338	0.943396	1.36111	0.825	0.944444	1.11111	1.10497	0.957576	0.864706	0.454839	0.59364	0.515337
Overlap	Hdhd2	Q3UGR5	Haloacid dehalogenase-like hydrolase domain-containing protein 2 OS=Mus musculus GN=Hdhd2 PE=1 SV=2	0.220686	259	2	81	2	0.00291595	0.0390316	0.0870968	0.0938361	0.0431709	0.0345449	0	0	0	0	0	0	0	0	0	0	0	0.154545	0	0	0	0	0	0	0	0	0	0	0	0	0	0	0	0	0	0	0	0	0	0	0
Overlap	Hdlbp	Q8VDJ3	Vigilin OS=Mus musculus GN=Hdlbp PE=1 SV=1	8.12917	1268	32	1737	32	0.7996	0.111976	0.712454	0.127734	0.579111	0.225299	0.700375	1.0188	2.34272	1.13636	1.3941	0.969444	0.145714	0.442344	0.644747	0.740744	0.54833	1.01689	1.30791	1.1035	0.958797	0.899754	0	0.754386	0.933786	0.381481	0.730594	0.821323	0.966667	0.700525	0.339623	0.958333	1.035	1.07037	0.8	0.864641	1.10909	0.911765	0.632258	0.14841	0.828221
Overlap	Hexa	P29416	Beta-hexosaminidase subunit alpha OS=Mus musculus GN=Hexa PE=2 SV=2	0.265265	528	6	83	6	0.0844722	0	0.172224	0	0.0518504	0.03125	0	0	0	0	0	0	0	0	0.229607	0	0	0.46504	0.330508	0.313333	0	0.297297	0	0	0	0	0	0.568608	0	0	0	0	0.615	0	0	0	0	0	0.0716129	0	0
Overlap	Hexb	P20060	Beta-hexosaminidase subunit beta OS=Mus musculus GN=Hexb PE=2 SV=2	0.308514	536	7	104	7	0.212423	0	0.162012	0	0.0982972	0	0	0	0	0	0	0	0	0	0.267301	0	0	0.254958	0.570763	0.14	0	0.216216	0.114754	0	0	0	0	0	0.65	0	0	0	0.6975	0	1.41667	1.04006	0.763636	0	0.783871	0	0
Overlap	Hgs	Q3UMA3	Hepatocyte growth factor-regulated tyrosine kinase substrate OS=Mus musculus GN=Hgs PE=1 SV=1	-0.460837	776	2	19	2	0	0	0.0374044	0.00572917	0.00171703	0	0	0	0	0	0	0	0	0	0	0	0	0	0	0	0	0	0	0	0	0	0	0	0	0	0	0	0	0	0	0	0	0	0	0	0
Overlap	Hibadh	Q99L13	3-hydroxyisobutyrate dehydrogenase, mitochondrial OS=Mus musculus GN=Hibadh PE=1 SV=1	10.7682	335	19	2029	19	1.03696	0.917936	1.3661	1.05061	1.14592	0.528672	1.32584	1.53846	1.46948	2.07386	0.779267	1.26667	1.25714	0.850662	1.44938	1.68818	1.16051	0.831775	0.453814	0.616175	0.982068	0.311486	1.78538	1.52632	1.86757	1.44444	0.949772	0.920039	1.38667	1.04028	0.735849	1.125	0.3975	0.472222	0.704167	1.1105	0.2	0.723529	0.56129	0.44523	3.31288
Overlap	Hibch	Q8QZS1	3-hydroxyisobutyryl-CoA hydrolase, mitochondrial OS=Mus musculus GN=Hibch PE=1 SV=1	4.77907	385	15	1282	15	0.378617	0.163804	0.742942	0.267018	0.325527	0.31628	0.535581	0.974359	0.525822	1.02273	0.44504	0.311111	0.377143	0.400756	0.908318	1.39661	0.592571	0.512664	0	0.17377	0.682313	0	0.674379	0.368421	0.366723	0.525	0	0.331688	0.44	0.294221	0.183962	0	0	0	0.708333	0.389503	0	0.277941	0.125806	0	0.717791
Overlap	Hint1	P70349	Histidine triad nucleotide-binding protein 1 OS=Mus musculus GN=Hint1 PE=1 SV=3	29.3811	126	12	5407	12	3.4779	4.02516	4.09182	5.04957	3.75656	3.13157	3.33333	3.45299	2.78404	3.72159	2.68097	3.72222	3.03429	2.94896	4.1377	4.39414	3.79761	4.71886	3.49765	4.48124	4.5787	5.60084	4.53836	4.00585	2.90662	2.85185	3.07458	3.23001	2.73333	3.01226	3.91509	2.88889	2.775	3.51852	3.72222	2.48619	3.93939	2.32353	2.90323	4.73498	2.33129
Overlap	Hint2	Q9D0S9	Histidine triad nucleotide-binding protein 2, mitochondrial OS=Mus musculus GN=Hint2 PE=1 SV=1	2.22766	163	6	519	6	0.609728	0.245268	0.641242	0.455767	0.439869	0.223587	0.741573	1.64103	0.943662	1.70455	0.911528	1	1.11429	1.47448	0.598993	1.37471	0	0.356941	0	0	0.567976	0	0.437725	0.964912	0.865874	0	1.09589	0.71076	0.99	0.809107	0	1.08333	0	0	0	1.16022	0.790909	1.14706	0	0	2.02454
Overlap	Hip1	Q8VD75	Huntingtin-interacting protein 1 OS=Mus musculus GN=Hip1 PE=1 SV=2	1.83288	1029	18	398	18	0.251975	0.184776	0.15687	0.128691	0.217114	0.0633518	0.567416	0	0.352113	0.553977	0.536193	0.520833	0	0.413989	0.126667	0	0.233333	0.190909	0	0	0	0	0.417093	0.662281	0.315789	0.522222	0.81583	0.461994	0.695	0	0.59434	0	0	0	0	0	0	0	0	1.16608	0.662577
Overlap	Hist1h1b	P43276	Histone H1.5 OS=Mus musculus GN=Hist1h1b PE=1 SV=2	7.02608	223	9	2076	7	0.891105	0.323464	0.677422	0.348048	1.21349	0.653427	0.983146	0.697436	0.619718	0.9375	1.60858	0.833333	0.582857	0.884688	0.537518	0.603128	0.676396	1.14542	1.32815	1.04281	0.94051	0.684511	0.59761	0.701754	0.601019	0.82037	0.858447	1.40573	1.4	0.714536	0.764151	1.16667	1.0875	0.916667	1.33333	1	0.481818	0.308824	1.02581	0.805654	0.52454
Overlap	Hist1h1d	P43277	Histone H1.3 OS=Mus musculus GN=Hist1h1d PE=1 SV=2	40.5317	221	12	8614	3	3.19597	3.19308	3.1466	3.76358	5.56599	3.87159	3.93258	3.69231	3.09859	3.83523	5.14745	3.66667	3.6	0	2.9001	2.42759	2.57574	3.75109	3.9282	3.67322	2.99379	3.28501	3.0474	1.31579	3.87097	3.08333	3.92694	5.3307	5.4	3.88792	4.95283	3.08333	1.825	1.62222	1.5	1.6989	3.54545	2.82353	3.58065	2.9682	3.31288
Overlap	Hist1h4a	P62806	Histone H4 OS=Mus musculus GN=Hist1h4a PE=1 SV=2	48.9253	103	21	13894	21	17.2328	12.9251	7.65753	9.7574	19.4728	13.4615	24.7191	14.7009	18.2629	20.4545	17.4084	32.7778	18.8571	19.6597	10.3733	9.79967	16.0471	10.2829	8.13206	12.1556	6.45463	10.2403	15.2048	21.9298	9.03226	10.1852	6.72755	30.0099	30	23.4676	18.3962	13.3333	14	9.62963	15.5556	25.6906	10.9091	17.9412	18.3871	42.0495	8.83436
Overlap	Hk1	P17710	Hexokinase-1 OS=Mus musculus GN=Hk1 PE=1 SV=3	2.15856	974	20	486	16	0.332896	0.155578	0.215372	0.0622329	0.184373	0.053132	0	0	0	0	0	0.308333	0	0	0	0.25	0.276667	0.268182	0.394515	0.15082	0	0	0	0.763158	0	0.488889	0	0	0	0.168126	0	0.916667	0.57375	0.711111	0.541667	0	0	0.494118	1.25806	0.402827	0.432515
Overlap	Hk3	Q3TRM8	Hexokinase-3 OS=Mus musculus GN=Hk3 PE=2 SV=2	0.298733	922	8	84	7	0	0	0.0144188	0	0.0226544	0	0	0	0	0	0	0	0	0	0	0	0	0	0	0	0	0	0	0	0	0	0	0	0	0	0	0	0	0	0	0	0	0	0	0	0
Overlap	Hmgb1	P63158	High mobility group protein B1 OS=Mus musculus GN=Hmgb1 PE=1 SV=2	33.3257	215	22	6401	16	3.29617	1.33312	3.00818	1.62747	2.62905	1.27116	3.10861	4.2735	3.75587	3.49432	4.46828	2.16667	2.31429	1.41777	2.68694	3.07679	2.51926	5.00476	5.05297	4.15373	3.43728	3.45117	1.36719	3.45029	3.19185	2.42593	2.89193	3.5538	3.1	2.45184	1.74528	5.05556	4.8	6.55556	5.16667	3.78453	3.48485	5.08824	2.06129	3.21555	4.20245
Overlap	Hmgb2	P30681	High mobility group protein B2 OS=Mus musculus GN=Hmgb2 PE=1 SV=3	3.33862	210	18	1002	12	0.326817	0	0.254009	0	0.858971	0.0860262	0	0.4	0.577465	0.392045	0.225201	0	0	0	0	0	0	0.404545	1.35706	0.838798	0.324438	0.340909	0	0	0	0	0	0.225074	0.48	0.430823	0	0	0.1275	0.938889	0	0.679558	0.745455	0.520588	0	0.519435	0
Overlap	Hmgn1	P18608	Non-histone chromosomal protein HMG-14 OS=Mus musculus GN=Hmgn1 PE=1 SV=2	-0.57052	96	2	25	2	0	0	0.0283365	0.0124261	0.00827468	0	0	0	0	0	0	0	0	0	0	0	0	0	0	0	0	0	0	0	0	0	0	0	0	0	0	0	0	0	0	0	0	0	0	0	0
Overlap	Hmha1	D3Z7R7	Minor histocompatibility protein HA-1 OS=Mus musculus GN=Hmha1 PE=1 SV=1	-0.49357	1127	3	18	3	0.000868802	0	0	0	0.0542531	0	0	0	0	0	0	0	0	0	0	0	0	0	0	0	0	0	0	0	0	0	0	0	0	0	0	0	0	0	0	0	0	0	0	0	0
Overlap	Hmox1	P14901	Heme oxygenase 1 OS=Mus musculus GN=Hmox1 PE=1 SV=1	-0.0997276	289	11	72	11	0.187099	0	0.10952	0	0.0455099	0	0	0	0	0	0	0	0	0	0	0	0	0	0.40625	0	0	0	0	0	0	0	0	0	0	0	0	0	0	0.633333	0	0	0	0	0	0	0
Overlap	Hmox2	O70252	Heme oxygenase 2 OS=Mus musculus GN=Hmox2 PE=2 SV=1	-0.174916	315	2	36	2	0.0933106	0	0.026719	0	0.0497012	0	0	0	0	0	0	0	0	0	0.27	0.12	0.326667	0	0.316667	0	0	0	0	0	0	0	0	0	0	0	0	0	0.825	0.544444	0.45	0	0	0	0.619355	0	0
Overlap	Hn1l	Q6PGH2	Hematological and neurological expressed 1-like protein OS=Mus musculus GN=Hn1l PE=1 SV=1	-0.237673	190	2	22	2	0.0307326	0	0.0217181	0	0.0436997	0	0	0	0	0	0	0	0	0	0	0	0	0	0.145833	0	0	0	0	0	0	0	0	0.225074	0	0	0	0	0	0.322222	0	0	0	0	0	0	0
Overlap	Hnrnpa0	Q9CX86	Heterogeneous nuclear ribonucleoprotein A0 OS=Mus musculus GN=Hnrnpa0 PE=1 SV=1	1.65286	305	11	342	11	0.333823	0.160846	0.31452	0.159341	0.546915	0.44975	0	0	0	0	0	0	0.454286	0	0	0	0	0.699034	0.968927	0.97071	0.259819	0.557432	0.147541	0	0	0.444444	0	0	0	0	0	0.6	0	3.22222	1.33333	0	0.318182	1.32353	0.580645	0	0.625767
Overlap	Hnrnpa1	Q5EBP8	Heterogeneous nuclear ribonucleoprotein A1 OS=Mus musculus GN=Hnrnpa1 PE=2 SV=1	13.2525	373	20	4014	16	1.99405	1.20497	2.01425	1.53809	2.91816	1.43369	1.98502	1.76752	0.929577	2.84091	1.82306	1.49167	1.68571	1.22495	1.52967	0.770991	1.66864	2.47141	3.39666	3.07359	2.46595	2.47738	1.24208	2.04678	2.24109	2	1.49163	1.26357	2.46667	2.27671	1.54245	0.813889	1.275	1.94074	1.55556	1.06077	2.27273	2.47059	1.53548	2.9682	0.858896
Overlap	Hnrnpa2b1	O88569-2	Isoform 2 of Heterogeneous nuclear ribonucleoproteins A2/B1 OS=Mus musculus GN=Hnrnpa2b1	54.9135	341	37	13632	2	0	0	0.21415	0.01024	0.0026331	0.00493631	0	0	0	0	0	0	0	0	0	0	0	0	0	0	0	0	0	0	0	0	0	0	0	0	0	0	0	0	0	0	0	0	0	0	0
Overlap	Hnrnpa3	Q8BG05	Heterogeneous nuclear ribonucleoprotein A3 OS=Mus musculus GN=Hnrnpa3 PE=1 SV=1	41.2997	379	26	11083	3	1.1572	0.879884	1.15607	1.21588	1.47904	1.03058	0.629213	0	1.97183	1.875	1.44772	0	1.45714	0	1.1712	1.25517	1.05349	2.04185	1.63277	1.44803	1.45004	1.18151	1.06812	2.10526	2.13922	0.944444	1.42466	1.42152	1.2	1.7338	1.27358	1.05	0.75375	0.766667	0.979167	1.16022	1.02273	1.05882	1.45161	1.4841	1.38037
Overlap	Hnrnpab	Q20BD0	Heterogeneous nuclear ribonucleoprotein A/B OS=Mus musculus GN=Hnrnpab PE=1 SV=1	17.1202	332	16	4254	14	1.32725	0.806082	1.06801	0.910665	1.20447	0.88791	1.51311	1.64786	1.91549	1.76136	1.96604	1.28611	0.771429	1.26654	0.930947	0.932102	0.924875	1.46038	1.88536	1.28576	1.07823	0.971335	0.670846	1.84211	1.96944	0.87037	1.97869	1.98223	1.86667	1.75131	1.25472	1.04167	1.55	1.32593	1.08333	0.911602	1.39394	1.31765	1.40645	1.76502	0.960123
Overlap	Hnrnpc	Q9Z204	Heterogeneous nuclear ribonucleoproteins C1/C2 OS=Mus musculus GN=Hnrnpc PE=1 SV=1	5.2516	313	8	1021	8	0.919397	0.475741	0.844684	0.625818	0.893877	0.633705	0.741573	0.876923	1.58451	1.0696	1.15282	0.95	0.72	0.669187	0.834632	0.735878	0.916533	1.05352	1.65078	1.48852	1.04908	1.13329	0.754573	0.929825	0.870968	0	0.538813	0.995064	0.92	0.929947	0.615566	0	1.2	1.66667	0	1.20442	1.40303	0.816176	0.922581	1.90813	0.97546
Overlap	Hnrnpd	Q60668	Heterogeneous nuclear ribonucleoprotein D0 OS=Mus musculus GN=Hnrnpd PE=1 SV=2	8.67845	355	15	3292	11	1.10263	0.370851	1.07554	1.02513	1.34437	1.3046	0.730337	2.10256	2.25822	0.75	0.879357	2.27917	0.3	0	1.13161	1.47657	0.421667	1.66173	2.87476	1.64386	1.57776	1.65404	1.28967	0.859649	2.18336	0.444444	1.83866	2.10464	0.91	0.640981	0.396226	0.983333	0.975	0.694444	0.991667	0.867403	1.20909	0.794118	0.93871	0	0.768405
Overlap	Hnrnpdl	F6VQH5	Heterogeneous nuclear ribonucleoprotein D-like (Fragment) OS=Mus musculus GN=Hnrnpdl PE=4 SV=1	5.80132	323	7	2224	3	0.109666	0.00565476	0.283569	0.103542	0.389858	0.109441	0	0	0	0	0	0	0	0	0.216667	0.283333	0.276667	0.521362	0.638136	0.587322	0.439242	0.536794	0	0	0	0.338889	0	0	0	0	0	0.25	0	0	0	0	0	0	0	0	0
Overlap	Hnrnpf	Q9Z2X1	Heterogeneous nuclear ribonucleoprotein F OS=Mus musculus GN=Hnrnpf PE=1 SV=3	11.9334	415	17	2900	15	0.749291	0.31933	0.571627	0.465929	0.819714	0.610597	1.02809	0.694017	0.964789	0.911932	1.1546	0.705556	0.711429	0.215501	0.698026	0.627849	0.705061	0.897858	1.2327	1.11654	0.959625	1.01054	0.519599	0.780702	0.825127	0.555556	0.383562	0.730503	0.796667	0.549912	0.778302	0.766667	0.72	1.01481	0.961111	0.950276	0.681818	0.538235	0.532258	0.855124	0.730061
Overlap	Hnrnph1	Q8C2Q7	Heterogeneous nuclear ribonucleoprotein H OS=Mus musculus GN=Hnrnph1 PE=2 SV=1	30.5782	472	18	5352	10	0.69738	0.653049	0.610146	0.711415	0.965221	0.553609	0.853933	0.905983	0.598592	0.798295	0	0.391667	0.368571	0.567108	0.804162	0.70821	0.671483	0.837252	1.03771	0.793279	0.872943	0.799079	0.633105	1.00292	0.845501	0.603704	0.547945	0.675222	0.74	0.956217	0.641509	1.22222	0.89625	0.725926	0.841667	1	1.13636	0.717647	0.629032	0	1
Overlap	Hnrnph2	P70333	Heterogeneous nuclear ribonucleoprotein H2 OS=Mus musculus GN=Hnrnph2 PE=2 SV=1	21.5922	449	16	3422	9	0.514747	0.11156	0.383492	0.336881	0.419729	0.345791	0	0	0	1.10795	0.815013	0.683333	0	0	1.23132	0.271921	1.13997	0.926519	0.851977	1.11257	1.00815	1.06787	0.378748	0	0	0	0	0.260612	0	1.26095	0.820755	1.36111	0.9	0	1.83333	1.40884	1.09091	0.970588	0	1.27208	0
Overlap	Hnrnph3	D3Z3N4	MCG11326, isoform CRA_a OS=Mus musculus GN=Hnrnph3 PE=4 SV=1	1.72835	346	4	311	4	0.055311	0.0643177	0.0590896	0.105197	0.0693264	0.0226762	0.114607	0.0676923	0.0267606	0.213068	0.105094	0.0733333	0	0.0805293	0.227588	0.0596667	0.07	0.140909	0	0	0.0723938	0	0	0	0	0	0.125114	0.0746298	0.063	0.136602	0.0481132	0.116667	0	0.103333	0	0.0828729	0	0	0	0	0.0809816
Overlap	Hnrnpk	P61979-2	Isoform 2 of Heterogeneous nuclear ribonucleoprotein K OS=Mus musculus GN=Hnrnpk	43.4362	464	26	9102	26	2.79325	1.78194	2.72623	2.34615	2.68379	2.21907	2.24719	2.97436	3.33333	3.4375	3.64611	2.58333	2.02857	2.15501	2.53139	2.19989	2.35579	3.12658	3.50047	3.21749	2.90601	3.14537	2.14513	2.80702	2.54669	2.01852	2.92237	3.00099	2.5	2.69702	2.26415	3.41667	2.875	4.59259	3.30556	3.81215	2.66667	2.76471	2.3871	2.72085	2.36196
Overlap	Hnrnpl	G5E924	Heterogeneous nuclear ribonucleoprotein L (Fragment) OS=Mus musculus GN=Hnrnpl PE=4 SV=1	22.0952	615	23	3498	23	2.77537	2.10351	2.54272	2.00435	3.31951	1.97862	2.73408	2.46154	2.8169	4.34659	2.60947	2.25	3.74286	2.41021	2.58899	2.43678	2.11931	2.40265	2.64242	3.78725	3.45198	3.35504	1.71279	2.69006	2.88625	3.2963	2.83105	1.52813	2.7	3.25744	1.73585	2.02778	1.425	3	3.33333	4.72376	2.57576	2.47059	0.3	3.0742	2.17178
Overlap	Hnrnpm	Q9D0E1	Heterogeneous nuclear ribonucleoprotein M OS=Mus musculus GN=Hnrnpm PE=1 SV=3	19.7364	729	32	4468	31	1.61435	0.934002	1.40558	1.01137	1.60333	0.939449	2.0412	1.40171	1.97183	2.1875	2.46649	1.5	1.68571	0.654064	1.57076	1.48987	1.4381	1.82226	2.50589	1.99344	1.5192	1.52774	1.11061	2.04678	2.10526	1.61111	1.7656	1.57947	2.36667	1.64623	1.28302	2.11111	1.375	1.40741	1.63889	1.51934	2.18182	1.52941	1.5129	1.76325	1.62883
Overlap	Hnrnpr	Q8VHM5	Heterogeneous nuclear ribonucleoprotein R OS=Mus musculus GN=Hnrnpr PE=1 SV=1	2.05468	632	10	510	4	0.180516	0.0149664	0.143583	0.0756134	0.318618	0.0798548	0	0	0.56338	0.605114	0.729223	0	0	0.396975	0	0	0.04	0	0.0791667	0	0	0	0	0.517544	0.478778	0	0.3379	0.639684	0.315	0	0	0	0	0	0	0.770718	0.672727	0	0.387097	0.397527	0.662577
Overlap	Hnrnpu	Q8VEK3	Heterogeneous nuclear ribonucleoprotein U OS=Mus musculus GN=Hnrnpu PE=1 SV=1	21.7663	800	25	4131	25	2.78325	1.2261	2.14506	1.00639	2.25402	1.33679	1.98127	3.24786	2.14554	4.00568	3.89634	2.86111	2.28571	1.88658	2.14871	2.01642	1.98278	1.98214	4.14218	2.6561	1.68805	2.18376	1.2579	2.31579	2.51273	2.59259	3.47032	2.68509	2.86667	1.8704	1.35849	2.69444	4.475	5.62963	4.83333	4.06077	3.57576	3.44118	2.19032	3.25088	1.87117
Overlap	Hnrnpul1	Q8VDM6	Heterogeneous nuclear ribonucleoprotein U-like protein 1 OS=Mus musculus GN=Hnrnpul1 PE=1 SV=1	-0.527519	859	3	14	3	0.00207547	0	0.0425392	0	0.0162696	0	0	0	0	0	0	0	0	0	0.11	0	0	0	0	0	0	0	0	0	0	0	0	0	0	0	0	0	0	0	0	0	0	0	0	0	0
Overlap	Hnrnpul2	Q00PI9	Heterogeneous nuclear ribonucleoprotein U-like protein 2 OS=Mus musculus GN=Hnrnpul2 PE=1 SV=2	2.64186	745	15	559	15	0.413188	0.101715	0.379148	0.0901669	0.382189	0.206672	0.494382	0	0.647887	0.443182	0.632708	0.133333	0.128571	0	0.15	0	0.313333	0.225758	1.10059	1.07049	0.886566	0.375	0	0.464912	0.400679	0.205556	0	0.491609	0	0.378284	0	0.375	0.7425	0.603704	1.23611	0	1.09091	0.461765	0	0.477032	0.59816
Overlap	Hook3	Q8BUK6	Protein Hook homolog 3 OS=Mus musculus GN=Hook3 PE=1 SV=2	0.0783426	718	8	54	8	0.0254523	0.0274805	0.0464634	0.0407888	0.0113469	0	0	0	0	0	0	0	0	0	0.156667	0	0	0.172727	0.175	0.193443	0	0	0	0	0	0	0.292237	0	0	0	0	0	0	0	0	0	0	0	0	0	0.358896
Overlap	Hp	Q61646	Haptoglobin OS=Mus musculus GN=Hp PE=1 SV=1	20.8042	347	20	4600	20	0.596526	3.26532	1.0243	2.92813	4.40528	7.59524	1.42322	1.37778	2.01878	1.81818	1.46559	1.66667	1.65714	1.32136	0.899325	1.01451	0.774968	0.984625	0.406285	0.935246	0.808582	1.25338	0.549982	0.324561	0.977929	0.944444	0	0.450148	0.45	0.914186	0.481132	0.575	0.3825	0.433333	0.866667	0.790055	0.818182	0.579412	1.07419	0.29682	0
Overlap	Hp1bp3	Q3TEA8	Heterochromatin protein 1-binding protein 3 OS=Mus musculus GN=Hp1bp3 PE=1 SV=1	0.879678	554	5	253	5	0.172875	0.0437019	0.0912519	0.0453665	0.187751	0.0128095	0.47191	0	0.464789	0.502841	0.343164	0	0.377143	0	0.13	0.156667	0.136667	0.134091	0.23072	0.066	0.153475	0.126136	0.142031	0.219298	0.173175	0.369444	0	0.266535	0.42	0.304729	0	0	0.2475	0	0	0.530387	0.318182	0	0	0	0
Overlap	Hpcal1	P62748	Hippocalcin-like protein 1 OS=Mus musculus GN=Hpcal1 PE=2 SV=2	0.0358943	193	2	52	2	0.0483565	0	0.00797213	0	0.00896524	0	0	0	0.15493	0.238636	0.203753	0	0	0	0	0.0200985	0	0	0.0847458	0	0	0	0	0.157895	0	0	0.182648	0	0	0	0	0	0	0.255556	0	0	0	0	0	0.190813	0
Overlap	Hprt1	P00493	Hypoxanthine-guanine phosphoribosyltransferase OS=Mus musculus GN=Hprt1 PE=1 SV=3	0.060078	218	6	54	6	0.0552504	0	0.00848954	0	0.0488325	0	0.123596	0	0	0.161932	0	0	0	0	0.05	0	0	0	0.0708333	0	0	0	0	0	0	0	0	0	0.3	0	0	0.25	0	0	0.03	0	0	0	0	0.614841	0
Overlap	Hpx	Q91X72	Hemopexin OS=Mus musculus GN=Hpx PE=1 SV=2	104.609	460	35	30228	35	7.79144	8.36516	8.91246	7.78504	7.93142	8.3135	6.36704	6.87179	7.0892	7.10227	6.39857	6.19444	10.5714	5.40643	12.2289	10.4516	10.1943	9.18405	10.0683	15.8488	21.6999	21.164	9.75226	4.18129	5.39898	7.40741	3.95738	3.90918	4.03333	6.33975	6.22642	5.33333	12.25	9.03704	10.5833	7.37569	6.39394	8.94118	5.25806	4.09894	3.06748
Overlap	Hrg	Q9ESB3	Histidine-rich glycoprotein OS=Mus musculus GN=Hrg PE=1 SV=2	7.05182	525	12	1686	12	1.00111	0.858958	0.946567	0.854591	0.630954	0.958271	1.17978	1.02906	0.920188	0.980114	1.27256	0.877778	1.19143	0.865784	1.44867	1.03566	1.12672	1.12441	2.21916	1.39228	1.76663	1.2807	0.953949	0.845029	0.848896	0.655556	0.888889	0.398815	1.03	0.966725	0.830189	0.905556	0.95	2.17037	0.333333	0	0.8	1.20294	0.9	1.06007	1.08129
Overlap	Hsd17b10	A2AFQ2	3-hydroxyacyl-CoA dehydrogenase type-2 OS=Mus musculus GN=Hsd17b10 PE=1 SV=1	11.6062	271	14	2306	14	0.948391	0.515925	1.12889	0.592091	0.652751	0.553941	1.10112	1.26496	1.23474	1.67614	1.05451	0.877778	0.394286	0.960302	1.51188	1.97159	1.23517	0.761357	0.55452	0.849545	0.734539	0.202703	0.925856	1	0.842105	1.12963	0.578387	0.931885	1.1	0.598949	0	1.72222	0.6825	0.722222	1.25	1.49171	1.27273	1.29412	0.546774	0.434629	2.14724
Overlap	Hsd17b11	Q9EQ06	Estradiol 17-beta-dehydrogenase 11 OS=Mus musculus GN=Hsd17b11 PE=2 SV=1	0.23088	298	7	86	7	0.0563336	0.0158072	0.129146	0.00208333	0.159896	0	0	0	0	0	0	0	0	0	0	0	0	0	0.320833	0	0	0	0	0	0	0	0	0.23692	0.37	0	0	0	0.21	0	0	0	0	0	0.280645	0	0.819018
Overlap	Hsd17b12	O70503	Estradiol 17-beta-dehydrogenase 12 OS=Mus musculus GN=Hsd17b12 PE=2 SV=1	1.40858	312	12	359	12	0.324878	0.0662298	0.192782	0.0337908	0.157198	0	0	0.466667	0.626761	0.65625	0.309383	0.75	0.231429	0.73724	0.0666667	0.226667	0	0.281818	0.179167	0	0	0	0	0.394737	0.438031	0.516667	0	0	0.975	0	0	0.691667	0	0	0.916667	0.563536	0.272727	0.873529	0	0	0.533742
Overlap	Hsd17b4	P51660	Peroxisomal multifunctional enzyme type 2 OS=Mus musculus GN=Hsd17b4 PE=1 SV=3	1.72738	735	12	344	12	0.414317	0.0336786	0.297792	0.0146062	0.108344	0.0131324	0.775281	0.615385	0.591549	0.758523	0.9437	0.595833	0.51	0.646503	0.541893	0.153695	0.340628	0.259091	0.598482	0.252459	0	0	0.19253	0.640351	0.560272	0	0	0.681145	1	0.457093	0	0.680556	0.4875	0.766667	0.661111	0.464088	0.322727	0.505882	0	0.333922	0.41411
Overlap	Hsdl2	Q2TPA8	Hydroxysteroid dehydrogenase-like protein 2 OS=Mus musculus GN=Hsdl2 PE=1 SV=1	0.111983	490	10	70	10	0.00278836	0.0282522	0.122586	0.0102339	0.0015681	0	0	0	0	0	0	0	0	0	0	0.147783	0	0	0	0	0	0	0	0	0	0	0	0	0	0	0	0	0	0	0	0	0	0	0	0	0
Overlap	Hsp90aa1	P07901	Heat shock protein HSP 90-alpha OS=Mus musculus GN=Hsp90aa1 PE=1 SV=4	77.1716	733	60	20705	33	2.12093	1.82922	1.94419	1.8935	2.4613	1.97444	2.54682	1.88034	1.39906	2.04545	2.96693	2.11111	2.02857	2.04159	2.05844	1.9913	1.80512	2.07846	2.89901	2.08561	1.23567	1.8578	1.86421	1.78363	2.0034	2.03704	3.22679	1.85587	2.86667	2.1366	2.12264	1.91667	1.725	2.59259	1.34444	2.18232	1.72727	1.77059	2.35484	2.50883	1.04601
Overlap	Hsp90ab1	P11499	Heat shock protein HSP 90-beta OS=Mus musculus GN=Hsp90ab1 PE=1 SV=3	139.109	724	75	33062	46	7.12104	6.11057	7.01427	5.99289	8.25038	6.17958	8.98876	7.69231	6.99531	7.32955	10.7239	6.05556	8	5.33081	6.22669	6.241	6.40012	5.61615	9.22528	7.44299	4.54473	5.18284	5.37107	9.00585	9.47368	9.07407	9.31507	7.30503	11.0667	10.2277	7.12264	8.61111	7.025	11.6667	5.83333	4.86188	8.21212	3.47059	3.96774	5.19435	5.76687
Overlap	Hsp90b1	P08113	Endoplasmin OS=Mus musculus GN=Hsp90b1 PE=1 SV=2	131.474	802	66	28939	64	8.33475	4.09563	7.63763	4.47961	6.49561	4.32325	7.82772	8.61538	15.6338	9.71591	10.1877	9.47222	7.8	6.69187	6.79476	5.65698	6.78109	7.15701	11.4477	8.96248	6.5355	7.78501	4.85179	9.79532	9.8472	6.94444	9.52816	9.27937	9.8	12.014	7.12264	8.58333	9.3	11.3704	8.80556	7.79006	9.21212	8.88235	8.45161	8.79859	6.04294
Overlap	Hspa12a	Q8K0U4	Heat shock 70 kDa protein 12A OS=Mus musculus GN=Hspa12a PE=1 SV=1	-0.417452	675	3	20	3	0.00103192	0.0115714	0.00484412	0	0.00639326	0	0	0	0	0	0.0546917	0	0	0	0	0	0	0	0	0	0	0	0	0	0	0	0	0	0	0	0	0	0	0	0	0	0	0	0	0	0
Overlap	Hspa1a	Q61696	Heat shock 70 kDa protein 1A OS=Mus musculus GN=Hspa1a PE=1 SV=2	53.3521	641	40	10796	4	0.0275696	0.104797	0.105514	0.429908	0.856363	0.383015	0	0	0	0	0	0	0	0	0	0	0	0	0	0	0	0	0	0	0	0	1.46119	0	0	0	0	0	0	0	0	0	0	0	0	0	0
Overlap	Hspa2	P17156	Heat shock-related 70 kDa protein 2 OS=Mus musculus GN=Hspa2 PE=1 SV=2	59.019	633	26	13602	13	0.377435	0.715606	0.244352	0.707696	0.663459	0.511577	0.213483	0.317949	0.253521	0.349432	0.257373	0.266667	0.557143	0.482042	0.433353	0.372496	0.367295	0.11898	0	0	0.125965	0.211364	0.268797	0.684211	0.40747	0.722222	0.83105	0.111352	0.25	0.462347	0.431604	0.583333	0.345	0	0.358333	0.256906	0.327273	0.361765	0.454839	0.0954064	0.907975
Overlap	Hspa4	Q3U2G2	Heat shock 70 kDa protein 4 OS=Mus musculus GN=Hspa4 PE=1 SV=1	20.6138	842	40	3842	39	0.922767	0.712669	0.887246	0.884407	1.11802	0.806296	1.13109	1.10427	0.976526	1.03409	0.986595	0.963889	1.31429	0.551985	0.679322	0.809316	0.64014	0.310846	0.86782	1.2302	0.831901	0.471007	0.901739	1.31579	0.943973	1	1.15677	1.16091	1.09	1.07881	0.707547	0.504167	0.6325	0.511111	0.780556	0.925414	0.648485	1.05882	0.803226	0.85159	1.34969
Overlap	Hspa4l	P48722	Heat shock 70 kDa protein 4L OS=Mus musculus GN=Hspa4l PE=1 SV=2	4.04352	838	6	635	5	0.00132075	0.00386905	0.00458552	0.00228004	0	0.0118772	0	0	0	0	0	0	0	0	0.07	0	0	0	0	0	0	0	0	0	0	0	0	0	0	0	0	0	0	0	0	0	0	0	0	0	0
Overlap	Hspa5	P20029	78 kDa glucose-regulated protein OS=Mus musculus GN=Hspa5 PE=1 SV=3	171.599	655	60	32411	58	12.1755	6.10886	12.5385	8.32497	10.5553	6.96158	12.2472	14.359	20.6573	13.3523	16.8007	15.2778	11.4286	9.79206	9.87412	9.34756	9.81094	11.2804	15.6521	13.1537	9.76422	14.915	7.35164	12.5731	17.657	9.62963	14.9163	13.7414	14.3333	17.5131	10.6604	16.3889	13.75	16.6667	11.9444	13.8122	8.33333	12.3529	12.9032	11.9435	11.9632
Overlap	Hspa8	P63017	Heat shock cognate 71 kDa protein OS=Mus musculus GN=Hspa8 PE=1 SV=1	221.019	646	70	44216	57	12.2361	9.23703	11.5242	9.37453	12.0393	8.4522	12.6592	13.5726	16.338	14.4886	14.2985	13.8889	12.8571	12.2873	10.6428	9.48385	8.86155	10.1782	12.2293	10.7184	8.76553	11.0882	8.5664	14.3275	14.601	12.963	15.5251	11.846	14.3333	13.6602	10.7075	12.2222	6.875	12.4444	10.2778	11.0497	8.60606	12.0588	11.5806	13.0742	14.1104
Overlap	Hspa9	P38647	Stress-70 protein, mitochondrial OS=Mus musculus GN=Hspa9 PE=1 SV=3	52.8873	679	44	12247	44	2.76144	2.08292	3.83312	2.56608	2.39499	1.8007	2.9588	3.76068	3.33333	4.65909	3.18141	3.16667	3.02857	3.21361	3.60017	5.49431	3.11361	3.17993	1.67302	2.55665	3.23587	1.78747	3.9222	3.47953	4.44822	3.53704	2.31355	3.00099	3.66667	2.62697	2.07547	2.94444	1.1	1.40741	2.19444	3.48066	2.39394	2.29412	2.06452	1.41343	5.09202
Overlap	Hspb1	P14602	Heat shock protein beta-1 OS=Mus musculus GN=Hspb1 PE=1 SV=3	92.1889	209	22	19887	22	13.1977	15.9791	20.3076	19.6538	14.1165	11.375	8.91386	8.47863	8.35681	6.73295	8.61483	13.6111	17.1429	19.6597	8.16012	7.58916	8.35195	6.63065	1.65278	5.42878	8.37601	14.6888	18.6804	16.9591	15.9593	14.4444	25.8752	13.465	15.3	25.2189	25	8.86111	4.275	3.07407	7.63889	7.29282	6.33333	10.2353	16.129	13.2155	15.8896
Overlap	Hspb6	Q5EBG6	Heat shock protein beta-6 OS=Mus musculus GN=Hspb6 PE=2 SV=1	3.28439	162	7	843	7	0.635639	0.730932	0.479155	1.21202	1.03612	0.535894	0.797753	1.12821	0.478873	0.357955	0.428954	0.558333	0.677143	0.930057	0.50565	0.497652	0.438482	0.536969	0	0.342732	0.426906	0.570639	0.336066	1.66667	1.32428	0.611111	1.09589	0	0.52	1.00876	1.38679	0.683333	0	0	0	0	0.145455	0.335294	0.348387	0.795053	1.65644
Overlap	Hspb7	P35385	Heat shock protein beta-7 OS=Mus musculus GN=Hspb7 PE=1 SV=3	3.63679	169	12	1301	12	0.994122	0.972677	1.37438	0.716203	0.938216	0.850489	0.876404	0	0	0	0	0	1.88571	1.36106	0.93857	0.966502	0.945375	0	0	0.950164	0.579151	1.16247	1.07185	1.84211	0.764007	1.84722	1.58295	1.83021	0.56	1.3345	0	1.16667	0	0	0	0.828729	0.481818	1.23529	0	0.715548	0.920245
Overlap	Hspb8	Q9JK92	Heat shock protein beta-8 OS=Mus musculus GN=Hspb8 PE=1 SV=1	-0.388289	196	2	18	2	0	0.00524476	0.0149525	0.0339763	0.010598	0	0	0	0	0	0	0	0	0	0	0	0	0	0	0	0	0	0	0	0	0	0	0	0	0	0	0	0	0	0	0	0	0	0	0	0
Overlap	Hspd1	P63038	60 kDa heat shock protein, mitochondrial OS=Mus musculus GN=Hspd1 PE=1 SV=1	83.5528	573	58	17585	58	5.57558	4.36363	7.57919	5.2691	5.23985	4.23156	6.06742	7.35043	6.33803	8.4375	5.79088	5.33333	5.11429	5.59546	7.67674	10.387	5.76864	5.9521	3.2347	6.18179	5.83725	4.32391	7.59221	4.73684	7.60611	5.57407	4.10959	4.69891	6.23333	5.70928	4.5283	5.22222	2.425	4.48148	4.97222	7.34807	6.27273	4.70588	3.16129	3.53357	7.94479
Overlap	Hspe1	Q64433	10 kDa heat shock protein, mitochondrial OS=Mus musculus GN=Hspe1 PE=1 SV=2	21.0524	102	14	5813	14	3.31087	1.92578	4.02926	3.0323	2.9361	2.34503	3.82022	5.05983	3.84977	5.625	4.18231	3.69444	2.71429	3.85633	3.88006	5.40958	3.17935	4.33479	2.52307	3.07322	3.74486	2.68172	3.29519	2.92398	4.88964	3	3.22679	3.83021	3.96667	4.02802	3.63208	2.22222	1.89	1.77037	3.25	4.17127	3.24242	3.5	1.55806	2.65018	4.7546
Overlap	Hspg2	E9PZ16	Basement membrane-specific heparan sulfate proteoglycan core protein OS=Mus musculus GN=Hspg2 PE=4 SV=1	308.889	4383	216	60303	75	3.84813	3.92217	3.56424	4.51579	5.24968	3.82841	5.24345	4.10256	4.22535	3.80682	3.21716	2.5	1.6	3.138	3.5946	4.33399	6.19878	2.77676	3.14948	1.92288	1.45768	1.22717	1.92746	8.50877	7.33447	5.16667	6.78843	6.31787	3.93333	1.89142	2.16981	4.83333	2.775	4.40741	3.44444	3.89503	3.72727	3.14706	4.06452	4.31095	6.01227
Overlap	Hsph1	Q61699	Heat shock protein 105 kDa OS=Mus musculus GN=Hsph1 PE=1 SV=2	6.72772	858	17	1235	16	0.373834	0.230677	0.322731	0.191528	0.342604	0.0552097	0.842697	0.635897	0.15493	0.566761	0.579088	0.525	0	0.771267	0	0.242365	0.146667	0	0	0	0	0	0.249342	1.23684	0.662139	0.981481	0.931507	0.406713	0.503333	0.788091	0.353774	0	0	0	0	0.281768	0	0	0.377419	0.30742	0.542945
Overlap	Htra1	Q9R118	Serine protease HTRA1 OS=Mus musculus GN=Htra1 PE=1 SV=2	6.89209	480	21	1424	21	0.667115	0.214294	0.76109	0.365243	0.4676	0.159904	0.692884	0.786325	0.760563	0.558239	0.775693	0.366667	0.321429	0.362949	0.450782	0.800055	0.793252	0.611349	0.343785	0.287541	0.238124	0.217383	0.287075	1.54971	1.79966	1.2963	1.09589	1.01876	0.65	0.189142	0.382075	1.16667	0	0	0.469444	0.643646	0.657576	0.516176	0.580645	0.424028	0.714724
Overlap	Huwe1	A2AFQ0	E3 ubiquitin-protein ligase HUWE1 OS=Mus musculus GN=Huwe1 PE=1 SV=1	-0.797169	4378	2	4	2	0.00083343	0	0	0	0	0	0	0	0	0	0	0	0	0	0	0	0	0	0	0	0	0	0	0	0	0	0	0	0	0	0	0	0	0	0	0	0	0	0	0	0.0441718
Overlap	Hyou1	Q9JKR6	Hypoxia up-regulated protein 1 OS=Mus musculus GN=Hyou1 PE=1 SV=1	2.72561	999	22	825	22	0.389603	0.0907906	0.299145	0.179426	0.381238	0.17379	0.455056	0.553846	0.784038	0.698864	0.811439	0.672222	0.268571	0.506616	0.146667	0.289918	0.333002	0.35449	0.540066	0.12459	0	0.460381	0.154655	0.631579	0.611205	0	0.809741	0.655479	0.77	0.697023	0.0636792	0.452778	0.54	0.316667	0.591667	0.140884	0.336364	0	0.335484	0.413428	0.291411
Overlap	Iah1	Q9DB29	Isoamyl acetate-hydrolyzing esterase 1 homolog OS=Mus musculus GN=Iah1 PE=1 SV=1	-0.847605	249	2	6	2	0	0.00196327	0.0212104	0	0	0	0	0	0	0	0	0	0	0	0	0	0	0	0	0	0	0	0	0	0	0	0	0	0	0	0	0	0	0	0	0	0	0	0	0	0
Overlap	Iars	Q8BU30	Isoleucine--tRNA ligase, cytoplasmic OS=Mus musculus GN=Iars PE=2 SV=2	-0.85523	1262	2	3	2	0	0	0.00234572	0	0	0	0	0	0	0	0	0	0	0	0	0	0	0	0	0	0	0	0	0	0	0	0	0	0	0	0	0	0	0	0	0	0	0	0	0	0
Overlap	Iars2	Q8BIJ6	Isoleucine--tRNA ligase, mitochondrial OS=Mus musculus GN=Iars2 PE=1 SV=1	0.582924	1012	12	195	12	0.183926	0.0753584	0.312506	0.073562	0.171633	0.149539	0.853933	0.437607	0.108451	0.9375	0	0.833333	0.505714	0.504726	0	0	0	0	0	0	0	0	0	0.77193	1.01868	0.833333	0.703196	0	1	0	0	0	0	0	0	0	0	0	0	0	0.331288
Overlap	Icam1	P13597	Intercellular adhesion molecule 1 OS=Mus musculus GN=Icam1 PE=1 SV=1	0.280011	537	4	119	4	0.0269815	0.00803863	0.0362633	0.0264502	0.0875573	0.0134878	0	0	0	0	0	0	0	0	0	0	0	0	0	0	0	0	0.0883745	0	0	0	0	0	0.29	0	0	0	0	0	0	0	0	0	0	0	0
Overlap	Idh1	O88844	Isocitrate dehydrogenase [NADP] cytoplasmic OS=Mus musculus GN=Idh1 PE=1 SV=2	42.3747	414	34	9139	33	2.12424	1.54132	2.53665	1.75902	1.8177	1.23731	2.397	3.07692	2.01878	2.64205	2.68097	2.88889	3.25714	2.30624	2.28473	2.87367	2.10111	3.03369	1.46186	2.16539	2.23125	2.29679	2.23219	1.31579	1.79966	2.11111	1.43988	1.57947	2.6	3.15236	2.26415	2.02778	1.85	2.07407	2.02778	1.57459	1.84848	2.29412	2.03226	2.4735	1.25767
Overlap	Idh2	P54071	Isocitrate dehydrogenase [NADP], mitochondrial OS=Mus musculus GN=Idh2 PE=1 SV=3	50.3873	452	34	13015	33	1.90915	1.89457	2.12278	2.17078	2.1082	1.82183	1.94757	3.45299	2.06573	2.8125	2.03753	1.55556	1.34286	1.70132	2.60151	2.68582	1.72536	1.93596	1.2952	1.52299	1.60228	1.23526	1.68319	2.22222	2.54669	1.55556	1.61339	1.46101	2.1	1.85639	1.65094	1.88889	1.225	1.61481	1.77778	2.0442	1.69697	2.02941	1.07097	1.59011	4.96933
Overlap	Idh3a	Q9D6R2	Isocitrate dehydrogenase [NAD] subunit alpha, mitochondrial OS=Mus musculus GN=Idh3a PE=1 SV=1	34.6734	366	30	7899	30	2.80614	1.93917	3.99238	2.53167	1.9823	1.49527	3.82022	5.64103	3.80282	5.51136	3.36014	2.61111	1.62857	2.94896	4.39604	7.28352	3.04055	3.13581	0.739854	2.19126	3.05794	0.61379	4.84959	3.94737	4.99151	2.74074	2.16134	2.76407	3.6	1.57618	2.16981	3.13889	0.89	1.32222	3.27778	3.8674	2.09091	2.73529	0.96129	0.855124	5.79755
Overlap	Ifit3	Q64345	Interferon-induced protein with tetratricopeptide repeats 3 OS=Mus musculus GN=Ifit3 PE=2 SV=1	-0.687606	403	11	33	11	0	0	0	0	0.040885	0	0	0	0	0	0	0	0	0	0	0	0	0	0	0	0	0	0	0	0	0	0	0	0	0	0	0	0	0	0	0	0	0	0	0	0
Overlap	Ifitm3	Q9CQW9	Interferon-induced transmembrane protein 3 OS=Mus musculus GN=Ifitm3 PE=1 SV=1	5.28581	137	4	883	4	0.875619	0.274726	0.796813	0.231188	0.696107	0.394952	0	0.769231	0.657277	0.84375	1.21537	1.11111	0.891429	0.550095	0.835448	0.537274	0.702356	0.725212	1.03811	1.08743	0.510621	0.860749	0.625874	0.850877	0.835314	1.41667	1.00457	0.704837	1.35	1.21541	0.728774	1.08333	1.05	1.2	0.191667	0.853591	0.909091	0.529412	0.324194	1.21908	1.15951
Overlap	Igfbp7	E9Q5D9	Insulin-like growth factor-binding protein 7 OS=Mus musculus GN=Igfbp7 PE=4 SV=1	26.8855	313	14	6978	2	0	0.00279605	0.0202028	0.0586949	0	0	0	0	0	0	0	0	0	0	0	0	0	0	0	0	0	0	0	0	0	0	0	0	0	0	0	0	0	0	0	0	0	0	0	0	0
Overlap	Ighg1	P01869	Ig gamma-1 chain C region, membrane-bound form OS=Mus musculus GN=Ighg1 PE=1 SV=2	12.451	393	10	4152	10	2.59137	2.01385	2.22465	2.56476	1.21659	1.21524	2.28464	1.98291	2.17371	1.78977	2.43074	2.44444	2.25714	1.71267	2.81678	2.16552	2.47801	2.67405	4.37971	2.61916	2.81412	2.12695	1.95127	1.87135	2.07131	2.31481	3.04414	2.13228	2.36667	2.27671	2.29245	1.86111	5.75	3.77778	2.08333	1.14917	2.48485	4.26471	2.09677	3.63958	1.67791
Overlap	Ighm	P01872	Ig mu chain C region OS=Mus musculus GN=Ighm PE=1 SV=2	37.2358	454	32	7262	32	13.2041	5.55785	2.34614	1.87841	2.97534	1.37234	3.25843	2.08547	2.11268	1.98864	5.93387	3.86111	3.51429	3.40265	9.38234	6.12217	8.4427	5.15825	40.5791	12.7242	7.00931	7.25522	5.95584	11.1111	10.1868	8.88889	15.5251	15.3998	18.6667	15.0613	11.7453	7.55556	36.75	34.0741	14.4444	3.67403	4.93939	8.23529	5.25806	9.54064	11.6564
Overlap	Igj	P01592	Immunoglobulin J chain OS=Mus musculus GN=Igj PE=2 SV=4	1.08623	159	3	302	3	1.27458	0.490549	0.128759	0.0209745	0.269483	0.04	0	0	0	0	0	0	0.814286	0	1.54985	0.992282	1.22024	0.560907	2.74948	1.64699	1.794	1.6508	1.32759	1.75439	1.62988	1.44444	2.37443	2.25074	1.46	2.31173	2.40566	0.575	3.3	2.55556	0	0	0	0.882353	0	0.985866	0.285276
Overlap	Iglc2	P01844	Ig lambda-2 chain C region OS=Mus musculus GN=Iglc2 PE=1 SV=1	0.0340524	104	2	51	2	0.147101	0	0.0118316	0	0.0475918	0	0	0	0	0	0	0	0.154286	0	0.14	0	0.0659686	0	0.923729	0.299781	0.299379	0.126136	0	0	0	0	0	0	0	0	0	0	1.35	0.411111	0	0	0	0	0	0	0
Overlap	Ikbip	E9QMH7	Inhibitor of nuclear factor kappa-B kinase-interacting protein OS=Mus musculus GN=Ikbip PE=4 SV=1	3.26887	373	11	521	10	0.0777965	0.006875	0.12416	0.00435816	0.0623723	0.0435877	0	0	0.267606	0.323864	0.182306	0	0	0	0	0.103333	0	0.367699	0.229167	0.222951	0.393799	0.469349	0.236718	0	0.203735	0	0.246575	0	0	0	0	0	0	0	0	0	0	0	0	0	0
Overlap	Il16	O54824	Pro-interleukin-16 OS=Mus musculus GN=Il16 PE=1 SV=3	-0.781762	1322	2	9	2	0	0	0	0	0.0565606	0	0	0	0	0	0	0	0	0	0	0	0	0	0	0	0	0	0	0	0	0	0	0	0	0	0	0	0	0	0	0	0	0	0	0	0
Overlap	Ilf2	Q9CXY6	Interleukin enhancer-binding factor 2 OS=Mus musculus GN=Ilf2 PE=1 SV=1	-0.562237	390	2	9	2	0	0	0.00783147	0	0.00689535	0.00818452	0	0	0	0	0	0	0	0	0	0	0	0	0	0	0	0	0	0	0	0	0	0	0	0	0	0	0	0	0	0	0	0	0	0	0
Overlap	Ilf3	Q9Z1X4-3	Isoform 3 of Interleukin enhancer-binding factor 3 OS=Mus musculus GN=Ilf3	-0.788376	911	2	4	2	0	0	0.00210663	0	0.00920139	0	0	0	0	0	0	0	0	0	0	0	0	0	0	0	0	0	0	0	0	0	0	0	0	0	0	0	0	0	0	0	0	0	0	0	0
Overlap	Ilk	O55222	Integrin-linked protein kinase OS=Mus musculus GN=Ilk PE=1 SV=2	30.5932	452	32	7349	32	1.65615	2.07692	1.45986	2.12139	2.28946	1.91563	2.09738	1.26496	1.43192	1.42045	1.4513	1.36111	1.77143	1.89036	1.5375	1.17646	1.47138	1.00992	1.38512	0.93439	0.777003	0.768356	1.1147	2.19298	1.59593	2.64815	2.86149	1.00691	1.63333	1.43608	1.13679	1.66667	1.21	1.6	1.86111	1.27072	1.33333	0.864706	1.93548	1.19788	2.26994
Overlap	Immt	Q8CAQ8-2	Isoform 2 of Mitochondrial inner membrane protein OS=Mus musculus GN=Immt	17.139	746	36	3757	2	0	0	0.062972	0	0	0	0	0	0	0	0	0	0	0	0	0	0	0	0	0	0	0	0	0	0	0	0	0	0	0	0	0	0	0	0	0	0	0	0	0	0
Overlap	Impa1	Q924B0	Inositol (Myo)-1(Or 4)-monophosphatase 1 OS=Mus musculus GN=Impa1 PE=2 SV=1	6.41781	277	12	1527	12	0.690534	0.94966	0.611889	0.97485	0.919613	0.996866	0.629213	0.533333	0.352113	0.647727	0.91689	0.825	2.14286	0.691871	0.787009	0.762069	0.264398	1.05601	0.602578	0.781858	0.277946	0.375	0.580838	0.964912	0.75382	0	1.27854	0.586377	0.97	1.4711	1.04717	0.4375	0.5775	0.833333	1.75	0	0.4	0.361765	0	0.996466	0.138037
Overlap	Impdh2	P24547	Inosine-5'-monophosphate dehydrogenase 2 OS=Mus musculus GN=Impdh2 PE=1 SV=2	-0.719192	514	2	5	2	0.0488426	0	0	0	0.0114298	0	0	0	0	0	0	0	0	0	0	0	0	0	0.127119	0	0	0	0	0	0	0	0	0	0	0	0	0	0	0	0	0	0	0	0	0	0
Overlap	Inmt	P40936	Indolethylamine N-methyltransferase OS=Mus musculus GN=Inmt PE=1 SV=1	7.75322	264	11	1460	11	0.264333	1.29892	0.206425	1.30914	0.736041	0.844966	0	0	0	0	0.257373	0	0.63	1.09641	0.108761	0	0.243455	0	0	0.180328	0	0	0.713872	0	0.39219	0.564815	0.392694	0	0	0.619965	0.820755	0	0	0	0.308333	0.79558	0.254545	0.538235	0	0	0.496933
Overlap	Ipo5	Q8BKC5	Importin-5 OS=Mus musculus GN=Ipo5 PE=1 SV=3	0.132765	1097	8	79	8	0.104001	0.00748747	0.0484376	0	0.0750394	0	0	0	0.408451	0	0.557641	0.483333	0	0	0	0	0	0	0.295833	0.134426	0	0	0	0	0	0	0	0	0.64	0.441331	0	0	0	0.688889	0	0	0	0	0	0	0
Overlap	Ipo7	Q9EPL8	Importin-7 OS=Mus musculus GN=Ipo7 PE=1 SV=2	-0.650733	1038	3	9	3	0	0.00361111	0	0	0.0219629	0.00401786	0	0	0	0	0	0	0	0	0	0	0	0	0	0	0	0	0	0	0	0	0	0	0	0	0	0	0	0	0	0	0	0	0	0	0
Overlap	Iqgap1	Q9JKF1	Ras GTPase-activating-like protein IQGAP1 OS=Mus musculus GN=Iqgap1 PE=1 SV=2	19.675	1657	58	3921	58	1.99161	0.775994	1.40832	0.614874	1.28461	0.908494	2.50936	1.67863	1.50704	2.64205	2.93119	3.16667	1.94286	1.92817	1.17846	1.03929	1.31853	1.13502	2.70457	1.56539	1.3911	1.1143	1.45874	1.81287	1.38879	2.09259	2.67884	1.85587	2.73333	2.27671	0.811321	2.25	3.525	3.2963	2.13889	2.12707	2.24242	1.38235	2.25806	1.76678	2.05521
Overlap	Isoc1	Q91V64	Isochorismatase domain-containing protein 1 OS=Mus musculus GN=Isoc1 PE=1 SV=1	-0.615362	297	2	14	2	0.0222286	0	0.0230235	0	0	0	0	0.287179	0.211268	0.357955	0.321716	0	0	0	0	0	0	0	0	0	0	0	0	0	0	0	0	0	0	0	0	0	0	0	0	0	0	0	0	0	0
Overlap	Isoc2a	P85094	Isochorismatase domain-containing protein 2A, mitochondrial OS=Mus musculus GN=Isoc2a PE=1 SV=1	1.81347	206	6	341	6	0.290755	0.0877386	0.334589	0.0457533	0.0569763	0.0854453	0	0.712821	1.19718	0.822443	0.847185	0.75	0.608571	0	0.566667	0.98991	0	0	0	0	0.289575	0	0.378748	0	0	0	0	0.475617	0.51	0	0.15566	0.633333	0	0.822222	0.916667	0.654696	0.481818	0.573529	0	0	0.67638
Overlap	Ist1	Q9CX00	IST1 homolog OS=Mus musculus GN=Ist1 PE=2 SV=1	-0.410832	362	2	17	2	0.0164964	0	0.00941225	0	0.0276427	0	0	0	0	0	0	0	0	0	0	0	0	0	0.0895833	0	0	0	0	0	0	0	0	0	0	0	0	0	0	0	0	0	0	0	0	0	0
Overlap	Itga1	Q3V3R4	Integrin alpha-1 OS=Mus musculus GN=Itga1 PE=1 SV=2	-0.0506769	1179	6	32	6	0	0.00994853	0.0234576	0.0254322	0	0	0	0	0	0	0	0	0	0	0	0	0	0	0	0	0	0	0	0	0	0	0	0	0	0	0	0	0	0	0	0	0	0	0	0	0
Overlap	Itga2	Q62469	Integrin alpha-2 OS=Mus musculus GN=Itga2 PE=1 SV=2	0.06448	1178	8	68	8	0.0833273	0	0.0841579	0	0.00807196	0	0	0	0	0	0	0	0	0	0	0	0	0	0.793409	0	0	0	0	0	0	0	0	0	0	0	0	0	0	0	0	0	0	0	0	0	0
Overlap	Itga2b	Q9QUM0	Integrin alpha-IIb OS=Mus musculus GN=Itga2b PE=2 SV=2	4.95369	1033	30	998	30	1.18532	0.0222835	0.64736	0.00484765	0.0813243	0.0294577	0	0	0	0	1.56211	0	0	0	0	0	0	0	6.25777	0.516393	0	0	0	0	0	0	0	0.307996	0.555	0	0	3.75	3.125	2.85185	3.11111	0	0	0	0	0	0
Overlap	Itga3	Q62470-2	Isoform 2 of Integrin alpha-3 OS=Mus musculus GN=Itga3	1.78425	1068	9	353	6	0.0156439	0	0	0.00958937	0	0.0047043	0	0	0	0	0	0	0	0	0	0	0	0	0	0	0	0	0	0.491228	0	0	0.3379	0	0	0	0	0	0	0	0	0	0	0	0	0	0
Overlap	Itga5	P11688	Integrin alpha-5 OS=Mus musculus GN=Itga5 PE=1 SV=3	3.57933	1053	18	1102	18	0.497922	0.373952	0.889904	0.700346	0.724827	0.305295	0.516854	0	0.760563	0.264205	0.600536	0	0	0.378072	0	0	0	0.2	0	0	0	0	0.910099	1.01462	0.991511	0.551852	1.61339	0.675222	0.74	1.27145	1.21226	0	0	0	0	0	0	0	0.924194	0.579505	0.944785
Overlap	Itga6	Q61739	Integrin alpha-6 OS=Mus musculus GN=Itga6 PE=1 SV=3	0.456179	1091	15	140	15	0.234974	0.0133857	0.129269	0	0.0248558	0	0	0	0	0	0	0	0.342857	0	0	0	0	0	1.14783	0	0	0	0	0	0	0	0	0	0	0	0	1	0.69	0.366667	0.916667	0	0	0.335294	0	0	0
Overlap	Itga7	Q61738	Integrin alpha-7 OS=Mus musculus GN=Itga7 PE=1 SV=3	-0.343381	1179	5	32	5	0	0.0428075	0.0375356	0.00658915	0	0	0	0	0	0	0	0	0	0	0	0	0	0	0	0	0	0	0	0	0	0	0	0	0	0	0	0	0	0	0	0	0	0	0	0	0
Overlap	Itga8	A2ARA8	Integrin alpha-8 OS=Mus musculus GN=Itga8 PE=1 SV=1	23.1131	1062	21	5212	21	1.07084	2.93274	1.49497	3.32301	3.77601	2.54831	0.814607	0.8	0.647887	0.9375	0.450402	0	2.91429	1.01701	0.700116	0.705851	0.674869	0.783222	0	0.511475	0.382774	0.835519	1.34684	1.9883	1.43633	2.7963	1.82648	1.03455	0.6	0.767075	0.45283	0.755556	0	0	1	0.907459	1.40303	3.08824	0.445161	1.27739	1.38037
Overlap	Itgam	Q3U1U4	Integrin alpha-M OS=Mus musculus GN=Itgam PE=2 SV=1	0.882532	1232	25	236	25	0.0983097	0	0.0443785	0	0.284328	0.0199232	0	0	0	0	0	0.166667	0	0	0	0	0	0	0.524929	0.166667	0	0	0	0	0	0	0	0	0	0	0	0	0.69375	0.483333	0.416667	0	0	0	0	0.243816	0
Overlap	Itgav	P43406	Integrin alpha-V OS=Mus musculus GN=Itgav PE=1 SV=2	2.78502	1044	21	628	21	0.415905	0.277679	0.347509	0.381163	0.37568	0.342338	0.764045	0.389744	0.704225	0.596591	0.439678	0	0	0	0.236667	0	0.326667	0.139394	0.807203	0.193443	0	0.652948	0	0.578947	0.651952	0.833333	0.630137	0.722606	0.66	0.725044	0.59434	0.641667	0.7125	0.733333	0.6	0	0	0	0.406452	0	1.10429
Overlap	Itgb1	P09055	Integrin beta-1 OS=Mus musculus GN=Itgb1 PE=1 SV=1	63.5376	798	41	13915	41	5.33391	7.39681	5.6187	7.81748	8.94083	6.31963	4.86891	4.51282	3.42723	4.43182	4.32529	3.97222	4.02857	5.67108	3.74394	4.12096	4.42286	3.32488	4.94562	3.74463	3.11411	3.81112	4.60385	7.48538	6.45161	9.07407	8.21918	3.79072	4.73333	6.47986	4.95283	5.72222	3.725	2.75556	5.75	5.52486	4.54545	3.35294	3.87097	5.22968	5.95092
Overlap	Itgb2	P11835	Integrin beta-2 OS=Mus musculus GN=Itgb2 PE=1 SV=2	1.9935	771	28	454	27	0.149599	0	0.110287	0	0.419644	0.0991154	0	0	0	0	0	0	0	0	0	0	0	0	1.06285	0.454536	0	0.3	0	0	0	0	0	0	0	0.299475	0	0	0.515	0.522222	0.5875	0	0	0	0	0	0
Overlap	Itgb3	O54890	Integrin beta-3 OS=Mus musculus GN=Itgb3 PE=1 SV=2	9.20148	787	36	1818	36	1.66391	0.450214	1.03827	0.52703	0.613716	0.518445	0	0	0.211268	0	1.61573	0.441667	0.308571	0.703214	0.246677	0.153333	0.363735	0.581535	7.52448	0.6549	0.159266	0	0.426514	0.412281	0.387097	0.555556	0.630137	1.03455	0.803333	0.672504	0.448113	4.61111	3.35	2.48148	2.83333	0.304144	0.454545	0.326471	0.551613	0.763251	0
Overlap	Itgb4	A2A863	Integrin beta-4 OS=Mus musculus GN=Itgb4 PE=2 SV=1	-0.71878	1818	2	5	2	0	0	0.00387371	0	0	0	0	0	0	0	0	0	0	0	0	0	0	0	0	0	0	0	0	0	0	0	0	0	0	0	0	0	0	0	0	0	0	0	0	0	0
Overlap	Itih1	F8WJ05	Inter-alpha-trypsin inhibitor heavy chain H1 OS=Mus musculus GN=Itih1 PE=4 SV=1	9.57773	911	22	1727	22	1.02934	0.632628	0.759575	0.376529	0.57462	0.728115	0.904494	0.65641	0.732394	0.772727	1.02949	0.925	1.02429	0.669187	1.15589	0.608046	1.03461	0.551004	2.59063	1.52273	0.912464	0.844385	0.631556	0.745614	0.604414	0.92037	1.52207	1.16091	0.91	1.29947	0.67217	0.766667	2.325	2.66667	0.7625	0.546961	0.413636	0.464706	1.06452	0.69258	0.822086
Overlap	Itih2	G3X977	Inter-alpha trypsin inhibitor, heavy chain 2 OS=Mus musculus GN=Itih2 PE=1 SV=1	3.78967	950	14	1289	14	1.01461	0.660988	0.522395	0.401856	0.417279	0.566181	0.949438	0.738462	0.71831	0.647727	0.954424	0.958333	0.698571	0.873346	1.0481	0.688352	1.05032	0.805949	3.05085	1.0126	0.85037	0.653993	0.84816	0.789474	0.63837	0.581481	1.07154	1.00099	0.82	0.924694	0.75	1.09167	2.05	2.07407	0.536111	0	0	0.454412	0	0.957597	1.25153
Overlap	Itih3	Q61704	Inter-alpha-trypsin inhibitor heavy chain H3 OS=Mus musculus GN=Itih3 PE=1 SV=3	1.81984	889	13	501	13	0.241406	0.0753236	0.268214	0.0517226	0.236195	0.740822	0	0	0	0	0.343164	0	0	0.328922	0	0.133333	0.316667	0	1.30979	0.493333	0.225869	0	0	0	0	0	0	0	0	0.651489	0.367925	0	0	0.583333	0	0	0	0.520588	0	0	0
Overlap	Itpa	Q9D892	Inosine triphosphate pyrophosphatase OS=Mus musculus GN=Itpa PE=1 SV=2	0.436395	198	5	93	5	0.0967967	0.034341	0.0698697	0.0291432	0.0322767	0.0132483	0	0	0	0.161932	0	0	0	0	0	0.176667	0	0	0	0.18	0.225869	0.365249	0	0.131579	0.0937182	0	0	0	0	0	0	0.275	0	0.277778	0.575	0	0.245455	0.220588	0.387097	0.180212	0.184049
Overlap	Itpr1	P11881	Inositol 1,4,5-trisphosphate receptor type 1 OS=Mus musculus GN=Itpr1 PE=1 SV=2	0.366474	2749	9	122	9	0.0099653	0.0916462	0.00216528	0.0107092	0.0836489	0.0601463	0	0	0	0	0	0	0	0	0	0	0	0	0	0	0	0	0	0	0	0.161111	0	0	0	0	0	0.0325	0	0	0	0	0	0	0	0	0
Overlap	Itsn1	E9Q0N0	Intersectin-1 OS=Mus musculus GN=Itsn1 PE=1 SV=1	-0.578753	1719	3	10	3	0.0302976	0	0.00920142	0.00508578	0	0	0	0	0.549296	0	0.364611	0	0	0	0	0	0	0.218182	0	0	0	0	0	0.473684	0	0	0	0	0	0	0	0	0	0	0	0	0	0	0	0	0
Overlap	Ivd	Q9JHI5	Isovaleryl-CoA dehydrogenase, mitochondrial OS=Mus musculus GN=Ivd PE=1 SV=1	11.7397	424	18	2821	18	1.26839	1.00688	1.54337	1.05115	1.10714	0.718394	1.41199	3.04274	1.76995	1.90341	1.55496	1.35556	1.44286	0.930057	1.96113	2.65468	1.58464	1.24345	0.0771186	0.972095	1.11851	0.77068	1.61941	1.33918	1.31409	1.48148	0.511416	1.58736	1.73333	0.798599	0.90566	1.49722	0.93	0	2.40833	1.09116	1.06364	1.75588	1.05	1.16608	2.73313
Overlap	Jph2	Q9ET78	Junctophilin-2 OS=Mus musculus GN=Jph2 PE=2 SV=2	1.92085	696	4	290	4	0.20984	0.275759	0.257304	0.335323	0.373657	0.130885	0.516854	0.430769	0	0	0	0	0.351429	0	0.156667	0.223333	0.226667	0.222727	0	0	0	0.119318	0.227249	0.649123	0.509338	0.777778	0.52968	0	0.53	0.357268	0.382075	0	0	0	0	0	0	0	0	0	0.368098
Overlap	Jup	Q02257	Junction plakoglobin OS=Mus musculus GN=Jup PE=1 SV=3	-0.268923	745	17	45	16	0.033543	0	0	0	0.150552	0.00815217	0	0	0	0	0	0	0	0	0	0	0	0	0	0	0	0	0	0	0	0	0	0	0	0	0	0	0	0	0	0	0	0	0	0	0
Overlap	Kank2	Q8BX02	KN motif and ankyrin repeat domain-containing protein 2 OS=Mus musculus GN=Kank2 PE=1 SV=1	2.88085	843	12	627	12	0.310029	0.527251	0.267841	0.40492	0.398518	0.228522	0	0	0	0	0	1	0	0	0.0259819	0.833333	0.071466	0	0.2375	0	0	0	0.635298	0	0.0275042	0	0	0.0627838	0	0	0.59434	0.225	0.165	0	0.158333	0.107735	0.397273	0.06	0.964516	1.69611	0
Overlap	Kars	Q8R2P8	Lysine--tRNA ligase OS=Mus musculus GN=Kars PE=1 SV=1	-0.521495	624	3	14	3	0.0595364	0	0	0	0	0.0161765	0.516854	0.461538	0	0.485795	0	0	0	0	0	0	0	0	0	0	0	0	0	0	0.387097	0	0	0.604146	0	0	0	0	0	0	0	0	0	0	0	0	0
Overlap	Kctd12	Q6WVG3	BTB/POZ domain-containing protein KCTD12 OS=Mus musculus GN=Kctd12 PE=1 SV=1	4.99972	327	7	863	6	0.67026	0.517816	0.538954	0.510077	0.678244	0.405006	0.775281	0.45641	0.760563	0.647727	0.798928	1	0.702857	0.516068	0.865458	0.444319	0.680803	1.22712	0.514124	1.26967	0.614731	0.922543	0.987379	0.442982	0.876061	0.505556	0.146119	0.53307	0.5995	0.756567	1.20283	0.445833	0	0.522222	0.491667	0.439227	0.890909	1.23529	0.0851613	0.810954	0.174847
Overlap	Kdelc2	G5E897	KDEL (Lys-Asp-Glu-Leu) containing 2, isoform CRA_b OS=Mus musculus GN=Kdelc2 PE=4 SV=1	1.13934	503	3	199	3	0.136513	0.0729485	0.152838	0.0642904	0.116676	0.013663	0	0	0.521127	0.536932	0	0.391667	0.617143	0	0	0	0.314921	0.159091	0.1375	0	0.217523	0	0	0.350877	0	0.466667	0	0.367226	0	0	0.283019	0	0.18	0	0.425	0	0	0.370588	0	0	0
Overlap	Khdrbs1	Q60749	KH domain-containing, RNA-binding, signal transduction-associated protein 1 OS=Mus musculus GN=Khdrbs1 PE=1 SV=2	-0.862857	443	2	4	2	0	0	0	0	0.0198252	0	0	0	0	0	0	0	0	0	0	0	0	0	0	0	0	0	0	0	0	0	0	0	0	0	0	0	0	0	0	0	0	0	0	0	0
Overlap	Khsrp	Q3U0V1	Far upstream element-binding protein 2 OS=Mus musculus GN=Khsrp PE=1 SV=2	8.82241	748	23	2043	22	0.869379	0.699484	0.76692	0.77411	0.99734	0.537182	0.790262	0.728205	1.23474	0.934659	0.772118	0.708333	0.462857	0.752363	0.567137	0.728544	0.802914	1.13186	1.01815	0.88255	0.746624	1.01218	0.376454	0.929825	1.03565	0.925926	0.837139	1.01086	0.946667	1.00175	0.79717	0.816667	0.9	0.305556	0.941667	0.801105	0.833333	1.13529	0.575806	1.06537	1.26534
Overlap	Kiaa1671	Q8BRV5	Uncharacterized protein KIAA1671 OS=Mus musculus GN=Kiaa1671 PE=2 SV=1	0.732342	308	4	178	4	0.182556	0.142665	0.182282	0.0547025	0.179539	0	0	0	0	0	0	0	0.574286	0.589792	0	0	0	0	0	0	0	0	0	0.517544	0	0.608333	0.671233	0	0	0.483363	0.226415	0.375	0	0	0	0	0	0.291176	0	0.59364	0
Overlap	Kif5b	Q61768	Kinesin-1 heavy chain OS=Mus musculus GN=Kif5b PE=1 SV=3	6.69223	963	24	1304	24	0.327564	0.259118	0.337424	0.288217	0.543646	0.208467	0.786517	0.384615	0.413146	0.383523	0.493298	0.319444	0	0.3138	0.377925	0.200189	0.183281	0.286763	0.35625	0.125847	0	0.129545	0.186184	0.353801	0.325976	0.331481	0.490107	0.373149	0.555	0.329247	0.29717	1	0	0	0.291667	0	0.690909	0	0.212903	0.29682	0
Overlap	Klkb1	P26262	Plasma kallikrein OS=Mus musculus GN=Klkb1 PE=1 SV=2	-0.119652	638	10	46	10	0.0533977	0.0519648	0.00745369	0.00244798	0	0.00733016	0	0	0	0	0	0	0	0	0	0	0	0	0.744044	0.301639	0	0	0.135718	0	0	0	0	0	0	0	0	0	0.66	0.711111	0	0	0	0	0	0	0
Overlap	Kpna4	O35343	Importin subunit alpha-3 OS=Mus musculus GN=Kpna4 PE=1 SV=1	-0.405441	521	3	12	2	0.0234403	0	0	0.00341346	0.0290033	0	0	0	0	0	0	0	0	0	0	0	0	0	0	0	0	0	0	0	0	0	0.456621	0	0	0	0	0	0	0	0	0	0	0	0	0	0
Overlap	Kpnb1	P70168	Importin subunit beta-1 OS=Mus musculus GN=Kpnb1 PE=1 SV=2	7.91987	876	17	1616	17	0.864518	0.451385	0.758051	0.527871	0.749705	0.581808	0.456929	0.724786	0.723005	0.909091	0.872207	0.922222	0.762857	0.620038	0.99713	0.780213	0.827115	0.867815	1.01751	0.869071	0.684092	0.696929	0.66243	0.787719	0.337861	0.547222	0.447489	0.772754	1.09333	0.396848	0.410377	1.43333	1.04625	1.35926	0.483333	0.563536	1.13182	0.794118	0.880645	0.830389	0.714724
Overlap	Krt1	P04104	Keratin, type II cytoskeletal 1 OS=Mus musculus GN=Krt1 PE=1 SV=4	14.1886	637	6	2493	3	2.65513	2.55887	0.910023	1.56042	1.75553	2.00647	1.23596	1.66154	0	1.74716	0	0	0	2.03592	0	1.11445	1.80236	0	1.55473	0	0	0	0	0	1.68081	0	1.73516	1.17275	0.63	0.451839	4.17453	0	0.4875	0.155556	2.25	0	3.27273	0.970588	2.41935	1.04947	0
Overlap	Krt10	P02535	Keratin, type I cytoskeletal 10 OS=Mus musculus GN=Krt10 PE=1 SV=3	6.41624	570	11	1483	7	1.71754	2.76334	0.533533	0.87821	2.71358	2.79877	1.48876	3.48718	0	2.55682	0	0.516667	0	3.98677	0	0	1.71867	0	0	0	0	0	0	0	5.50085	0	3.01065	2.60612	2.6	0.924694	4.56604	0	1.425	0	1.325	0	3.72727	2.20588	2.92258	3.49823	2.20859
Overlap	Krt13	P08730	Keratin, type I cytoskeletal 13 OS=Mus musculus GN=Krt13 PE=1 SV=2	1.6183	437	13	600	6	0	0	0	0	0	0.230978	0	0	0	0	0	0	0	0	0	0	0	0	0	0	0	0	0	0	0	0	0	0	0	0	0	0	0	0	0	0	0	0	0	0	0
Overlap	Krt14	Q61781	Keratin, type I cytoskeletal 14 OS=Mus musculus GN=Krt14 PE=1 SV=2	3.59299	484	23	951	8	0.00994854	0.0247865	0	0.00300926	0.198729	0	0	0	0	0	0	0	0	0	0	0	0	0	0	0	0	0	0	0	0	0	0	0	0	0	0	0	0	0	0	0	0	0	0	0	0
Overlap	Krt16	Q9Z2K1	Keratin, type I cytoskeletal 16 OS=Mus musculus GN=Krt16 PE=1 SV=3	3.27397	469	17	906	10	0.0960634	0.187241	0.0852558	0.107464	0.389167	0.0546848	0	0	0	0	0	0	0	1.36106	0	0	0	0	0	0	0	0	0	0	0	0	0	0	0	0	0	0	0	0	0	0	0	0	0	0	0
Overlap	Krt17	Q9QWL7	Keratin, type I cytoskeletal 17 OS=Mus musculus GN=Krt17 PE=1 SV=3	2.12637	433	17	627	3	0	0	0	0	0.180978	0	0	0	0	0	0	0	0	0	0	0	0	0	0	0	0	0	0	0	0	0	0	0	0	0	0	0	0	0	0	0	0	0	0	0	0
Overlap	Krt2	Q3TTY5	Keratin, type II cytoskeletal 2 epidermal OS=Mus musculus GN=Krt2 PE=1 SV=1	4.93523	707	11	903	7	0.833194	0.986504	0.36615	0.628691	0.903454	0.986734	0.808989	1.12821	0	0	0	0	0	1.08318	0.208761	0.545523	0.68623	0.0934844	1.12991	0.18	0.126888	0.108108	0.437207	0	2.24109	0	0	0	0	0	1.76887	0	0	0	0.525	0	0.909091	0	0	1.21378	0.800613
Overlap	Krt4	P07744	Keratin, type II cytoskeletal 4 OS=Mus musculus GN=Krt4 PE=1 SV=2	1.04657	525	10	327	3	0	0	0	0	0	0.0691425	0	0	0	0	0	0	0	0	0	0	0	0	0	0	0	0	0	0	0	0	0	0	0	0	0	0	0	0	0	0	0	0	0	0	0
Overlap	Krt5	Q922U2	Keratin, type II cytoskeletal 5 OS=Mus musculus GN=Krt5 PE=1 SV=1	11.0549	580	30	2031	18	0.236306	0.170677	0.0231811	0.0654368	0.412449	0.131956	0	0.215385	0	0	0	0	0	0.306238	0	0	0	0	0	0	0	0	0	0	0	0	0	0.165844	0	0	0	0	0	0	0	0	0.640909	0	1.83871	0	0
Overlap	Krt6a	P50446	Keratin, type II cytoskeletal 6A OS=Mus musculus GN=Krt6a PE=2 SV=3	9.46312	553	18	1628	6	0.0205832	0	0	0	0.157335	0.205314	0	0	0	0	0	0	0	0	0	0	0	0	0	0	0	0	0	0	0	0	0	0	0	0	0	0	0	0	0	0	0	0	0	0	0
Overlap	Krt78	E9Q0F0	Protein Krt78 OS=Mus musculus GN=Krt78 PE=4 SV=1	4.69398	1068	4	1775	2	4.30748	4.99367	2.90404	3.13561	4.80722	2.63913	0	3.12821	0	2.94034	1.71582	0	0	3.85633	0.0845921	0.768473	1.45288	0.263456	5.72458	0.413333	2.00422	2.81849	0	0	4.2275	6.11111	2.55708	2.30997	1.55	1.89142	4.81132	0	1.0875	1.25556	1.95833	0	4.90909	1.94118	4.93548	2.75618	0
Overlap	Ktn1	F8VQC7	Kinectin OS=Mus musculus GN=Ktn1 PE=4 SV=1	-0.64671	1327	3	6	3	0	0	0.000885076	0.00119048	0.00137392	0.00244479	0	0	0	0	0	0	0	0	0	0	0	0	0	0	0	0	0	0	0	0	0	0	0	0	0	0	0	0	0	0	0	0	0	0	0
Overlap	L3hypdh	Q9CXA2	Trans-L-3-hydroxyproline dehydratase OS=Mus musculus GN=L3hypdh PE=1 SV=1	-0.623916	354	3	9	3	0.00912181	0	0.00911792	0	0	0.00244565	0	0	0	0	0	0	0	0	0	0	0	0.263456	0	0.22	0	0	0	0	0	0	0	0	0	0	0	0	0	0	0	0	0	0	0	0	0
Overlap	Lama2	Q60675	Laminin subunit alpha-2 OS=Mus musculus GN=Lama2 PE=1 SV=2	-0.78592	3118	3	4	3	0.0362105	0	0.000677105	0	0	0	0	0	0	0	0	0	0	0	0	0	0	0	0	0	0	0	0	0	0	0	0	0	0	0	0	0	0	0	0	0.696133	0	0	0	0	0
Overlap	Lama4	P97927	Laminin subunit alpha-4 OS=Mus musculus GN=Lama4 PE=1 SV=2	3.80963	1816	14	837	14	0.24842	0.233671	0.156768	0.307384	0.272618	0.146459	0.146067	0.153846	0.220423	0.421875	0.284182	0.25	0.308571	0.457467	0	0.269606	0.0766667	0.131818	0.461441	0.0918033	0	0	0.0819672	0.245614	0.224109	0.355556	0.228311	0.111352	0.33	0.294221	0.226415	0.241667	0	0.677778	0.7	0.232044	0.263636	0	0.0658065	0.159011	0.230061
Overlap	Lama5	Q61001	Laminin subunit alpha-5 OS=Mus musculus GN=Lama5 PE=1 SV=4	-0.405413	3718	3	12	3	0.00153356	0	0.00130819	0	0.00443771	0	0	0	0	0	0	0	0	0	0	0	0	0	0	0	0	0	0	0	0	0	0.0812785	0	0	0	0	0	0	0	0	0	0	0	0	0	0
Overlap	Lamb1	E9QN70	Laminin subunit beta-1 OS=Mus musculus GN=Lamb1 PE=4 SV=1	-0.252536	1834	3	27	3	0.067467	0	0.028356	0	0	0	0	0	0	0	0	0	0	0	0	0	0	0	0.612041	0	0	0	0	0	0	0	0	0	0	0	0	0	0	0.844444	0	0	0	0	0	0	0
Overlap	Lamb2	Q61292	Laminin subunit beta-2 OS=Mus musculus GN=Lamb2 PE=2 SV=2	14.1228	1799	38	2719	38	0.448803	0.662361	0.349601	0.642262	0.816408	0.580385	0.606742	0.430769	0.359155	0.383523	0.493298	0.522222	0.491429	0.767486	0.212925	0.263366	0.327086	0.136364	0	0.138798	0.256445	0.201136	0.434978	0.991228	0.747029	0.775926	0.611872	0.351431	0.553333	0.707531	0.45283	0.4	0	0	0.341667	0	0.409091	0	0.454839	0.427562	0.677914
Overlap	Lamc1	F8VQJ3	Laminin subunit gamma-1 OS=Mus musculus GN=Lamc1 PE=4 SV=1	13.7321	1607	27	2196	27	0.607792	0.673328	0.512765	0.647362	0.759909	0.426366	0.580524	0.728205	0.549296	0.619318	0.579088	0.716667	0.448571	0.725898	0.358348	0.560564	0.498296	0.529462	0.705226	0.472295	0.358229	0	0.640807	0.903509	1.01868	0.685185	0.532725	0.627838	0.593333	0.697023	0.603774	0.891667	0	0.422222	0.65	0.447514	0.663636	0.555882	0.774194	0.402827	0.690184
Overlap	Lamp1	P11438	Lysosome-associated membrane glycoprotein 1 OS=Mus musculus GN=Lamp1 PE=1 SV=2	3.54049	406	5	744	5	1.11468	0.323585	0.641565	0.35322	0.667916	0.343121	1.23596	0.984615	1.16901	1.27841	1.6622	0.952778	1.11429	1.04915	1.07499	0.781615	1.00951	1.34741	1.44915	0.952186	0.800587	0.687285	0.732856	1.12281	1.05942	0.666667	0.86758	1.21619	1.4	1.04378	0.919811	1.28889	1.3875	0.955556	1.19722	1.47099	1.49697	0.776471	0.909677	1.07597	0.736196
Overlap	Lamp2	P17047-2	Isoform LAMP-2B of Lysosome-associated membrane glycoprotein 2 OS=Mus musculus GN=Lamp2	1.23675	416	5	340	5	0.599581	0.0904302	0.384504	0.0576519	0.282211	0.109693	0	0.594872	0.838028	0.549716	0.723861	1.16667	0.745714	0	0.2455	0	0	0.0849858	0.779979	1.21628	0.247587	0.545455	0	0.526316	0.876061	0.383333	0.648402	0.669299	0.585	0.924694	0.721698	1.83333	0	2	1.025	1.01105	0.55	1.32353	0.677419	0.243816	1.10429
Overlap	Lap3	Q9CPY7	Cytosol aminopeptidase OS=Mus musculus GN=Lap3 PE=1 SV=3	1.11804	519	14	367	14	0.212727	0.0685671	0.276024	0.0328522	0.145512	0.034646	0	0.65641	0.633803	0.481534	0.525469	0.436111	0	0	0.493353	0.521765	0.216667	0.215909	0.424435	0.236066	0.169184	0.075	0.444792	0	0	0	0.374429	0	0	0.168126	0	0	0.3375	0.4	0.208333	0	0	0	0	0	0
Overlap	Lasp1	Q61792	LIM and SH3 domain protein 1 OS=Mus musculus GN=Lasp1 PE=1 SV=1	16.4656	263	16	4435	14	1.22874	1.47445	1.51016	1.89539	1.90989	1.49193	1.32959	1.02222	1.19718	0.298295	1.46202	1.01389	1.14571	1.41777	0.956083	0.86	1.01493	1.93029	2.06262	1.38353	1.55519	1.56839	1.36773	1.81287	1.86757	1.24074	1.64384	1.08391	1.14	1.27496	1.7783	0.663889	0.7875	1.55	0.763889	0.930939	1.06818	1.23235	0.716129	1.21555	0.966258
Overlap	Lcn2	P11672	Neutrophil gelatinase-associated lipocalin OS=Mus musculus GN=Lcn2 PE=1 SV=1	0.186749	200	7	137	7	0.0572378	0	0.0424726	0	0.389197	0.0794893	0	0	0	0	0	0	0	0	0	0	0	0	0.416667	0	0	0	0	0	0	0	0	0	0	0	0	0	0	0.8	0	0	0	0	0	0	0
Overlap	Lcp1	Q61233	Plastin-2 OS=Mus musculus GN=Lcp1 PE=1 SV=4	22.2615	627	40	4483	36	2.40601	0.130768	1.50269	0.0317066	1.93749	0.669174	1.46067	1.29915	1	1.59091	2.50223	2.52778	2	0.888469	1.40789	0.990465	1.54142	2.23393	5.41502	3.68889	1.43233	2.57985	1.01552	1.08187	0.967742	0.637037	0.870624	2.92201	2.56667	2.20665	0.254717	2.94444	6.225	5.7037	5.05556	5.30387	3.93939	3.08824	2.6129	3.5689	1.44172
Overlap	Ldha	G5E8N5	L-lactate dehydrogenase OS=Mus musculus GN=Ldha PE=1 SV=1	24.0607	361	23	6999	22	4.78717	1.91598	4.31601	2.22491	3.05758	2.07272	7.15356	8.20513	8.6385	7.69886	6.61305	6.38889	3.31429	4.80151	4.9287	5.04674	4.8434	4.7195	4.71045	4.32933	3.12718	2.457	3.51245	5.1462	5.19525	4.42593	5.20548	6.31787	7.1	4.48336	2.76887	4.25	4.9	3.92593	5.13889	3.34254	3.39394	3.5	2.03226	2.82686	4.96933
Overlap	Ldhb	P16125	L-lactate dehydrogenase B chain OS=Mus musculus GN=Ldhb PE=1 SV=2	17.5819	334	15	3956	14	0.845442	0.870678	0.852948	0.937465	0.853967	0.659048	1.41573	2.32479	0.938967	1.42045	0.700626	0.733333	0.334286	0.644612	1.24186	1.78517	1.07644	1.08396	0.301836	0.677377	0.680577	0.365541	0.855132	1.12573	1.43294	0.661111	0.943683	1.08983	1.02	0.567426	0.976415	1.10556	0.5775	0.511111	0.820833	0.544199	0.739394	0.855882	0.508065	0	2.91411
Overlap	Letm1	Q9Z2I0	LETM1 and EF-hand domain-containing protein 1, mitochondrial OS=Mus musculus GN=Letm1 PE=2 SV=1	3.6848	738	19	746	19	0.356557	0.204303	0.525902	0.254557	0.171438	0.279006	0.561798	0.646154	0.5	0.383523	0.193029	0.3	0	0.623819	0.743686	0.91433	0.62685	0.539158	0	0.393443	0.240347	0	0.63506	0.254386	0.162988	0	0	0.201382	0.22	0	0	0.525	0.57	0	0.7125	1.02762	0	0.238235	0.445161	0	0.391104
Overlap	Lgals1	P16045	Galectin-1 OS=Mus musculus GN=Lgals1 PE=1 SV=3	56.9568	135	20	11433	20	14.8248	8.65471	12.1395	11.0144	12.6427	7.86992	17.2285	17.7778	18.7793	20.4545	21.8052	14.7222	9.54286	14.7448	12.2568	11.0515	10.4828	12.227	11.5913	10.0069	14.0311	11.292	5.74338	19.2982	19.0153	12.4074	20.3957	18.5587	16	14.4308	9.85849	16.0278	15.5	13.963	14.6111	18.5083	11.5455	16.7647	15.8065	16.9611	23.6196
Overlap	Lgals3	P16110	Galectin-3 OS=Mus musculus GN=Lgals3 PE=1 SV=3	3.8342	264	11	1523	11	1.52347	0.0657949	0.606432	0.00505223	0.562644	0.236705	0.707865	0.728205	0.288732	0	1.31903	2.25	3.28571	1.47448	1.04908	0.577077	0.781501	1.86158	4.35334	2.2255	0.558457	1.28614	1.50899	0.872807	0.971138	0.466667	1.00761	1.65844	1.7	2.24168	1.50472	0.841667	1.775	1.74074	1.94444	1.62983	1.3	1.45882	3.90323	4.09894	0.552147
Overlap	Lgals3bp	Q07797	Galectin-3-binding protein OS=Mus musculus GN=Lgals3bp PE=1 SV=1	1.47579	577	8	245	8	0.542897	0.00562948	0.295897	0	0.310509	0.131106	0	0	0	0.724432	0.627346	0	0	0	0.332326	0	0.590576	0.473332	1.57745	0.339891	0.234556	1.40679	0.214624	0	0	0	0	0.47384	0.48	0	0	1.16667	0.9	1.83333	1.41667	0.816298	0	0.802941	1.06452	0.636042	0
Overlap	Lgals9	G3X9T7	Galectin OS=Mus musculus GN=Lgals9 PE=4 SV=1	-0.525261	353	2	24	2	0.0213682	0	0	0	0.0799574	0.00558333	0	0	0	0	0	0	0	0	0	0	0	0	0.127119	0	0	0	0	0	0	0	0	0	0	0	0	0	0	0	0	0	0	0	0	0	0
Overlap	Lima1	Q9ERG0-2	Isoform Alpha of LIM domain and actin-binding protein 1 OS=Mus musculus GN=Lima1	1.31183	593	9	338	2	0	0	0.0340383	0	0.0133272	0.00460526	0	0	0	0	0	0	0	0	0	0	0	0	0	0	0	0	0	0	0	0	0	0	0	0	0	0	0	0	0	0	0	0	0	0	0
Overlap	Limch1	D3YU59	LIM and calponin homology domains-containing protein 1 OS=Mus musculus GN=Limch1 PE=1 SV=1	0.0341841	1083	6	45	6	0	0.0140399	0.0145243	0.0913445	0.044185	0.0270817	0	0	0	0	0	0	0	0	0	0	0	0	0	0	0	0	0	0	0	0	0	0	0	0	0	0	0	0	0	0	0	0	0	0	0
Overlap	Lims1	E9QP62	LIM and senescent cell antigen-like-containing domain protein 1 OS=Mus musculus GN=Lims1 PE=4 SV=1	2.81902	387	15	705	9	0.186895	0.0418989	0.109503	0.0102833	0.151875	0	0	0	0	0	0	0	0	0	0.136667	0	0	0	1.00625	0	0	0	0	0	0	0	0	0	0	0	0	0.6	0	0	1	0.372928	0.790909	0	0	0.911661	0
Overlap	Lims2	Q91XD2	LIM and senescent cell antigen-like-containing domain protein 2 OS=Mus musculus GN=Lims2 PE=1 SV=1	3.211	341	16	797	11	0.0778339	0.250357	0.142414	0.388767	0.471716	0.185287	0	0	0	0	0	0	0	0	0.132931	0.13	0	0.0590909	0	0	0	0	0	0	0	0	0	0	0	0	0	0	0	0	0	0	0	0	0.290323	0	0
Overlap	Lipe	E9Q4M2	Hormone-sensitive lipase OS=Mus musculus GN=Lipe PE=1 SV=1	4.07394	1072	32	926	32	0.43753	0.133329	0.427802	0.0917548	0.129742	0.0414722	0.735955	0.735043	0.549296	1.12216	0.600536	0.583333	1.02857	0.57845	0.803035	0.880996	0.619412	0.361872	0	0.286667	0.356495	0	0.575469	0	0.387097	1.16667	0	0.367226	0.706667	0.441331	0	1	0	0	0.327778	0.439227	0.427273	0.238235	0.348387	0	0.662577
Overlap	Lman1	Q9D0F3	Protein ERGIC-53 OS=Mus musculus GN=Lman1 PE=2 SV=1	0.854812	517	9	304	9	0.492946	0.0473143	0.273861	0	0.180981	0.198174	0.932584	0.776068	0.887324	1.02273	1.57283	0.833333	0	0	0.771702	0.526166	0.157068	0.964847	0.599388	0.579563	0.286599	0.282955	0	1.05263	0.7691	0.694444	0.840183	1.30306	1	0.325744	0	0	0	0.477778	0	0.273481	0	0	0	0	0
Overlap	Lman2	Q9DBH5	Vesicular integral-membrane protein VIP36 OS=Mus musculus GN=Lman2 PE=2 SV=2	1.55788	358	9	304	9	0.184426	0.0470397	0.291958	0.0112524	0.178091	0.186526	0	0	0	0.596591	0.235925	0	0	0	0	0	0.163333	0	0.251412	0.190164	0.156371	0	0	0	0	1.33333	0	0	0	0	0	0	0.5625	0.622222	0.5	0	0	0.375	0.280645	0	0
Overlap	Lmcd1	Q8VEE1	LIM and cysteine-rich domains protein 1 OS=Mus musculus GN=Lmcd1 PE=1 SV=1	45.8111	365	40	11039	40	2.18172	4.80175	3.02718	5.86706	4.57851	4.05028	2.3221	1.35043	1.47887	1.17614	1.61573	1.5	3	2.83554	2.25566	1.83618	1.8107	1.25511	0.462218	0.666448	1.17399	1.86927	2.35225	4.00585	3.12394	4	5.72298	2.32971	1.93333	3.74781	3.30189	1.22222	1.125	0.338889	0.354167	0.911602	1.36364	1.2	1.80645	2.12014	3.31288
Overlap	Lmna	P48678	Prelamin-A/C OS=Mus musculus GN=Lmna PE=1 SV=2	169.028	665	78	35892	77	7.67115	8.72001	6.21726	9.27886	10.0182	8.2809	7.52809	7.04274	7.84038	7.98295	8.00715	7.52778	6.71429	7.14556	5.01551	5.65594	5.80989	9.54374	5.64783	6.46594	5.94677	4.86773	5.20526	11.6959	10.3565	6.85185	8.61492	9.87167	9.13333	9.56217	9.29245	11.1111	6.05	6.37037	8.05556	6.57459	8.78788	6.17647	6.93548	5.90106	8.92638
Overlap	Lmnb1	P14733	Lamin-B1 OS=Mus musculus GN=Lmnb1 PE=1 SV=3	22.4595	588	38	6166	33	1.26104	1.11657	1.23747	1.23405	1.95342	1.19204	0.876404	1.05299	0.507042	0.954545	1.05809	1.19444	1.15429	0.499055	1.11789	1.24028	0.815812	1.52159	1.89313	2.05847	1.65859	1.79269	0.975917	1.37427	1.29032	1.55556	0.748858	1.04245	1.23333	1.48511	1.10377	2.13889	0.95	0.966667	1.51667	1.54696	1.57576	2.05882	0.8	1.65371	1.56442
Overlap	Lmnb2	P21619	Lamin-B2 OS=Mus musculus GN=Lmnb2 PE=1 SV=2	5.93469	596	17	1682	12	0.215026	0.215321	0.20292	0.319857	0.232817	0.153327	0	0	0	0.255682	0.27882	0.216667	0.162857	0	0.221667	0.186207	0	0.195455	0	0.121311	0.1361	0.23406	0	0.381579	0.34635	0.222222	0	0	0	0.367776	0	0	0.825	0.788889	0	0.911602	0	0.705882	0.435484	0	0
Overlap	Lmod1	F8VPR1	Leiomodin-1 OS=Mus musculus GN=Lmod1 PE=4 SV=1	21.9503	595	22	4039	22	1.49283	2.40151	1.17735	1.82296	2.41581	1.38061	1.85393	1.23761	1.02817	1.42614	1.30831	1.45833	1.18286	1.16446	1.543	1.0495	1.50785	1.07105	0	0.733333	0.753647	0.243243	1.31385	2.95322	2.55008	3.12963	3.98782	1.72162	2.04333	1.29597	0.627358	1.5	1.875	0	0.6125	1.18094	1.43939	1.14706	1.2	1.4417	2.60736
Overlap	Lnpep	Q8C129	Leucyl-cystinyl aminopeptidase OS=Mus musculus GN=Lnpep PE=1 SV=1	2.29853	1025	4	340	4	0.181606	0.137838	0.291887	0.207456	0.336453	0.327724	0.617978	0	0.43662	0.502841	0	0	0.462857	0	0	0.308851	0	0	0	0	0	0.114865	0.151499	0	0.621392	0.661111	0.753425	0.450148	0.595	0.430823	0	0	0	0	0	0	0	0.467647	0	0	0
Overlap	Lonp1	Q8CGK3	Lon protease homolog, mitochondrial OS=Mus musculus GN=Lonp1 PE=1 SV=2	0.708231	949	14	309	14	0.16342	0.0410234	0.183194	0.045398	0.0779725	0.0404862	0.494382	0.0841026	0	0.417614	0	0.375	0	0	0.131667	0.35225	0	0	0	0	0	0	0	0.214912	0.40747	0	0.292237	0	0.15	0	0	0.35	0.4425	0	0.641667	0.546961	0.5	0.502941	0.290323	0	0.377301
Overlap	Lpp	Q8BFW7	Lipoma-preferred partner homolog OS=Mus musculus GN=Lpp PE=1 SV=1	157.567	613	57	39373	57	12.4407	25.721	15.625	28.8898	24.5192	19.3916	12.7341	9.09402	11.831	8.21023	10.0804	9.08333	13.1429	14.3289	9.91641	11.0356	11.6998	10.9048	3.35734	6.0827	8.12938	9.57617	14.4043	20.7602	20.7131	18.7037	26.1796	11.2142	15	19.2644	19.8113	11.9444	3.075	2.11111	4.33333	7.26519	8.33333	5.38235	9.03226	9.85866	17.1779
Overlap	Lpxn	Q99N69	Leupaxin OS=Mus musculus GN=Lpxn PE=1 SV=2	-0.58238	386	2	10	2	0.0243894	0	0.00272241	0	0.00707014	0	0	0	0	0	0	0	0	0	0	0	0	0	0	0	0	0	0	0	0	0	0	0	0	0	0	0	0	0.288889	0	0	0	0	0	0	0
Overlap	Lrg1	Q91XL1	Leucine-rich HEV glycoprotein OS=Mus musculus GN=Lrg1 PE=2 SV=1	-0.645261	342	2	6	2	0	0	0.0225056	0	0.00261097	0	0	0	0	0	0	0	0	0	0	0	0	0	0	0	0	0	0	0	0	0	0	0	0	0	0	0	0	0	0	0	0	0	0	0	0
Overlap	Lrp1	Q91ZX7	Prolow-density lipoprotein receptor-related protein 1 OS=Mus musculus GN=Lrp1 PE=1 SV=1	26.4711	4545	83	6094	83	1.31584	0.787739	1.05839	0.709871	1.20575	0.736553	1.99251	1.57265	2.25352	1.81818	1.53709	1.19444	1.11714	0.835539	1.22269	0.850903	1.03659	1.12843	1.30132	1.15854	0.728999	0.821622	0.499829	1.34503	1.69779	1.38889	1.55251	1.65844	1.26667	1.10333	0.764151	2	1.475	1.22222	1.38889	1.43646	1.48485	1.85294	1.42258	0.936396	1.68712
Overlap	Lrpap1	P55302	Alpha-2-macroglobulin receptor-associated protein OS=Mus musculus GN=Lrpap1 PE=1 SV=1	1.92042	360	11	410	11	0.279442	0.0641309	0.193387	0.116213	0.162088	0.0489971	0.146067	0.475214	0.600939	0.559659	0.536193	0.386111	0.278571	0.362949	0.197382	0	0.253595	0.311473	0.347552	0.33949	0.309321	0	0	0.434211	0.555178	0	0.748858	0.479763	0.44	0.562172	0	0	0.3825	0.8	0	0.39779	0.304545	0.211765	0.41129	0.44523	0.441718
Overlap	Lrpprc	Q6PB66	Leucine-rich PPR motif-containing protein, mitochondrial OS=Mus musculus GN=Lrpprc PE=1 SV=2	1.16641	1392	13	276	13	0.133082	0.0387212	0.170056	0.0393866	0.0194049	0.0465348	0.617978	0.405128	0	0.421875	0.0428954	0	0	0	0.163142	0.364631	0	0.0458924	0	0	0	0	0	0	0.539898	0.419444	0	0.675222	0.42	0	0	0	0	0.277778	0.341667	0.18232	0	0	0	0	0.48773
Overlap	Lrrc59	Q922Q8	Leucine-rich repeat-containing protein 59 OS=Mus musculus GN=Lrrc59 PE=1 SV=1	3.7968	307	12	1028	12	1.30177	0.125836	0.760613	0.12751	0.528091	0.175184	1.46067	1.29915	6.19718	1.50568	1.64433	4.77778	1.02857	0.555766	0.811638	0.795895	0.86719	3.15761	1.86464	0.778652	0.676921	0.443182	0.230405	0.769006	0.998302	0.814815	0.785388	1.05824	1.19667	0.84063	0.537736	1.02778	1.65	1.88519	1.25278	0.676796	0.754545	0.644118	0.696774	0.734982	0.880368
Overlap	Lrrfip1	Q3UZ39	Leucine-rich repeat flightless-interacting protein 1 OS=Mus musculus GN=Lrrfip1 PE=1 SV=2	4.55557	729	13	566	9	0.243789	0.299216	0.293952	0.708784	0.796539	0.462199	0	0	0	0	0.353887	0	0	0	0	0	0	0.17847	0	0	0	0	0.196721	1.05263	0.891341	0	1.12785	0.88845	1	0.998249	0	0	0	0	0	0	0	0	0	0	0
Overlap	Lsp1	P19973	Lymphocyte-specific protein 1 OS=Mus musculus GN=Lsp1 PE=1 SV=2	3.37185	330	11	691	11	0.378743	0.0187921	0.341143	0	0.62555	0.266685	0	0.348718	0	0.639205	0.729223	0.241667	0	0	0.102719	0.143333	0.271588	0.612203	1.24765	0.925865	0.140444	0.816769	0.0819672	0	0	0	0	0.704837	0.79	0.704028	0	0.9625	1.165	1.28519	0.813889	0.930939	0	0.652941	0	0	0
Overlap	Lta4h	P24527	Leukotriene A-4 hydrolase OS=Mus musculus GN=Lta4h PE=1 SV=4	7.23994	611	22	1950	22	0.821744	0.807563	0.720753	0.697858	0.967205	0.708332	1.1236	0.786325	0.985915	0.815341	0.925827	1.03611	0.888571	0.604915	0.89483	0.607241	0.853874	0.725328	0.717279	0.994973	0.618383	0.873669	0.824842	0.640351	0.804754	0.842593	0.788432	0.858835	1.01333	0.721541	0.693396	0.95	0.825	1.08148	1.13333	0.348066	0.833333	0.914706	0.425806	0.964664	0.788344
Overlap	Ltbp1	Q8CG19	Latent-transforming growth factor beta-binding protein 1 OS=Mus musculus GN=Ltbp1 PE=2 SV=2	0.110213	1712	7	61	7	0.0217284	0	0.0269682	0.0771651	0.0062724	0.0146605	0	0	0	0	0	0	0	0	0	0	0	0	0	0	0	0	0	0	0	0	0	0	0	0	0	0	0	0	0	0	0	0	0	0	0
Overlap	Ltbp2	E9QNQ3	Latent-transforming growth factor beta-binding protein 2 OS=Mus musculus GN=Ltbp2 PE=4 SV=1	0.89779	1809	18	267	17	0.175066	0	0.150332	0.00711382	0.0586756	0.0146643	0.657303	0	0	0	0	0	0	0	0.462655	0	0	0	0.780155	0.271148	0	0	0	0.964912	0	0	0	0.521224	0	0	0	0.661111	0.7425	0.859259	0	0	0.0909091	0	0	0	0
Overlap	Ltbp4	Q8K4G1	Latent-transforming growth factor beta-binding protein 4 OS=Mus musculus GN=Ltbp4 PE=2 SV=2	90.2882	1666	68	19322	68	2.5887	5.45921	3.51738	7.65787	8.19648	6.85797	4.19476	3.07692	3.14554	2.89773	2.60947	1.24167	1.14286	1.73913	2.82722	2.55293	1.91699	2.71221	0.557556	0.823934	1.33524	0.867578	1.38946	4.7076	4.65195	3.7037	4.84018	2.80355	2.46667	1.42907	2.59434	3.25	1.55	1.15185	2.11111	2.73481	3.54545	2.17647	1.96774	1.36396	5.64417
Overlap	Ltf	P08071	Lactotransferrin OS=Mus musculus GN=Ltf PE=2 SV=4	6.13536	707	58	1426	58	0.200987	0	0.148046	0.0050702	1.41075	0.606556	0	0	0	0	0	0	0	0	0	0	0	0	0.622363	0	0	0	0	0	0.142615	0	0.210046	0	0	0	0	0	0.225	1.44444	0	4.80663	0	0	0	0.180212	0
Overlap	Lum	P51885	Lumican OS=Mus musculus GN=Lum PE=1 SV=2	78.5946	338	20	18842	20	15.8605	23.079	19.4447	25.2651	19.0125	15.0431	11.6105	12.9915	15.493	11.6477	18.9455	22.2222	21.7143	18.5255	8.8476	9.27422	11.7196	19.4004	5.85946	13.3836	27.9481	25.9244	14.7253	14.0351	14.601	11.4815	13.0898	20.5331	18.3333	25.9194	29.2453	12.2222	11.75	7.37037	17.7778	12.7072	16.6667	24.4118	12.8065	19.4346	13.1902
Overlap	Lxn	P70202	Latexin OS=Mus musculus GN=Lxn PE=1 SV=2	2.49249	222	6	558	6	0.696066	0.42475	0.411793	0.529725	0.519485	0.343839	0.966292	0.492308	0.309859	0.762784	0.89008	1.25	0.402857	0.89603	0	0.166667	0.606003	0.336364	0.765019	0.377049	0	0.468735	0.271436	1.22807	1.12054	0	1.18721	1.07206	0.97	1.18214	0.870283	1.33333	0	1.06111	1.33333	0.671271	0.5	0.767647	0.377419	0.911661	1.19632
Overlap	Lyn	P25911	Tyrosine-protein kinase Lyn OS=Mus musculus GN=Lyn PE=1 SV=4	0.0918945	512	6	209	4	0	0	0	0	0.0287786	0	0	0	0	0	0	0	0	0	0	0	0	0	0	0	0	0	0	0	0	0	0	0	0	0	0	0	0	0	0	0	0	0	0	0	0
Overlap	Lypla1	P97823	Acyl-protein thioesterase 1 OS=Mus musculus GN=Lypla1 PE=1 SV=1	4.03478	230	7	803	7	0.484036	0.341625	0.4652	0.410764	0.537088	0.253715	0.314607	0.994872	0.901408	0.221591	0.718499	0	0.454286	0	0.520856	0.45	0.293333	0.227273	0.3375	0.765683	0.419804	0.349432	0.312467	0.385965	0.774194	0.555556	0.730594	0	0	0.483363	0	1.08333	0	0.566667	0.541667	0.907459	0.681818	0.970588	0.590323	0	1.19632
Overlap	Lypla2	Q9WTL7	Acyl-protein thioesterase 2 OS=Mus musculus GN=Lypla2 PE=1 SV=1	-0.269949	231	3	19	3	0.00562388	0.00583333	0.00637657	0	0.00264757	0.00578947	0	0	0	0	0	0	0	0	0	0	0	0	0	0	0	0	0.0606557	0	0	0	0	0	0	0	0	0	0	0	0	0	0	0	0	0	0
Overlap	Lyve1	Q8BHC0	Lymphatic vessel endothelial hyaluronic acid receptor 1 OS=Mus musculus GN=Lyve1 PE=1 SV=1	-0.92929	318	2	2	2	0	0	0.00294118	0	0	0	0	0	0	0	0	0	0	0	0	0	0	0	0	0	0	0	0	0	0	0	0	0	0	0	0	0	0	0	0	0	0	0	0	0	0
Overlap	Lyz2	P08905	Lysozyme C-2 OS=Mus musculus GN=Lyz2 PE=1 SV=2	2.8533	148	11	650	6	0.813442	0.0123448	0.635372	0.0538364	0.988657	0.341055	0.292135	0.0902564	0	0	0.47185	1.125	2.74571	0.351607	0.469386	0.273333	0	0.332752	1.1815	0	0	0	0	0.342105	0	0	0.552511	0	0.625	0.336252	0.339623	1.41667	2.4375	2.88889	2.5	2.1547	1.27273	1.09412	2.08065	1.74912	0.473926
Overlap	M6pr	P24668	Cation-dependent mannose-6-phosphate receptor OS=Mus musculus GN=M6pr PE=1 SV=1	1.26749	278	3	446	3	0.54199	0.199176	0.69242	0.459525	0.197332	0.597607	0	0	0	0	0	0	0.385714	0	1.12799	0.555665	1.03403	0.703786	1.11254	0.719727	0.894831	1.01032	0.286885	0	0	0.5	0	0	0	0.441331	0	0.495833	0.645	1.47778	0.666667	1.49171	1.63636	1.76471	1.04032	0.30742	1.19632
Overlap	Macrod1	Q922B1	O-acetyl-ADP-ribose deacetylase MACROD1 OS=Mus musculus GN=Macrod1 PE=1 SV=2	4.42741	323	4	829	4	0.770033	0.647568	1.00226	0.720838	0.466883	0.438816	0.707865	1.36923	0.169014	0.724432	0	0	1.11429	0.468809	1.12505	1.26959	1.49895	0.829771	0	0.446667	0.640758	1.05989	1.05041	1.09211	1.24278	1.44444	0.817352	1.1846	1.4	1.15587	1.23113	0	0	0	0	1.57459	1.11818	0.997059	0	0	1.29294
Overlap	Manf	Q3TMX5	Arginine-rich, mutated in early stage tumors, isoform CRA_b OS=Mus musculus GN=Manf PE=1 SV=1	4.62295	179	10	1120	10	1.01164	0.273011	0.862481	0.538587	0.812052	0.533634	1.1573	1.28205	1.2723	1.04261	1.30474	0.575	0.835714	0.720227	1.50423	0.949442	1.05951	1.33956	0.904567	1.29727	1.03566	1.71468	0.319672	1.27193	1.57895	1.22222	1.06545	1.3386	0.85	1.15587	0.849057	1.91667	0.9	0.648148	0.819444	0.38674	1.09091	0.9	1.6871	0.689046	0.657975
Overlap	Maoa	Q64133	Amine oxidase [flavin-containing] A OS=Mus musculus GN=Maoa PE=1 SV=3	0.725736	526	9	161	8	0.196007	0.116496	0.102058	0.238509	0.0745975	0.178062	0.235955	0	0	0	0	0	0.282857	0	0	0	0	0	0	0	0	0	0.819672	0	2.03735	0.944444	0.200913	0	2.8	0	0	0	0	0	0	0	0	0	0	1.90813	0
Overlap	Maob	Q8BW75	Amine oxidase [flavin-containing] B OS=Mus musculus GN=Maob PE=1 SV=4	3.3801	520	12	494	11	0.550605	0.569565	0.457141	0.418862	0.455103	0.256982	1.1236	0.882051	0	1.36364	0.997319	1.25	0.857143	0.657845	0.823364	0.97619	0.829843	0.35	0	0.42623	0	0	0.719337	0.77193	0.947368	0.658333	0.520548	1.11352	1.2	0.625219	0.523585	0.833333	0	0	0.675	0.911602	0	0.882353	0	0	1.19632
Overlap	Map1a	A2ARP8	Microtubule-associated protein 1A OS=Mus musculus GN=Map1a PE=1 SV=1	3.65167	3014	13	711	11	0.103973	0.141875	0.138569	0.225008	0.306324	0.156659	0.224719	0	0.295775	0	0.268097	0	0	0	0.0366667	0.0733333	0	0	0	0	0	0.0579545	0	0.45614	0.387097	0	0.342466	0.307996	0	0.231173	0	0	0	0	0	0	0	0	0	0	0
Overlap	Map1b	P14873	Microtubule-associated protein 1B OS=Mus musculus GN=Map1b PE=1 SV=2	7.96726	2464	36	1760	34	0.230641	0.389736	0.210923	0.474529	0.55652	0.474205	0.550562	0.369231	0.292488	0.338068	0.27882	0.245833	0	0.294896	0.268348	0.113333	0.284188	0	0	0.353333	0.333102	0.311794	0.100999	0.328947	0.529711	0.375	0.557078	0.509378	0.435	0.367776	0.353774	0.916667	0	0	0	0	0.372727	0	0	0.0932862	0.239264
Overlap	Map1s	Q8C052	Microtubule-associated protein 1S OS=Mus musculus GN=Map1s PE=1 SV=2	-0.641001	973	3	7	3	0.00377358	0	0	0	0.00122389	0.00307971	0	0	0	0	0	0	0	0	0	0	0	0	0	0	0	0	0	0	0	0	0	0	0	0	0	0	0	0	0	0	0	0	0	0	0
Overlap	Map4	P27546	Microtubule-associated protein 4 OS=Mus musculus GN=Map4 PE=1 SV=3	22.7392	1125	38	5513	25	1.32469	0.972494	1.34723	1.0425	1.24674	0.714625	1.34082	1.28205	1.3662	1.73295	1.20107	1.375	1.6	1.5879	1.29142	0.823481	0.687818	0.590909	0.932062	0.986084	0.845239	1.36333	0.245902	1.57895	1.4601	1.92593	2.22222	1.73346	1.4	1.44658	0.955189	1.025	1.3	1.51852	1.25	1.8232	0.831818	1.34118	1.67742	1.51237	1.33742
Overlap	Mapk1	P63085	Mitogen-activated protein kinase 1 OS=Mus musculus GN=Mapk1 PE=1 SV=3	1.505	358	9	507	4	0.0911141	0.0805529	0.15656	0.0444253	0.143598	0.0075	0	0	0	0	0	0.391667	0.351429	0	0	0.143333	0	0.443098	0.487288	0.193333	0	0.332862	0	0	0	0	0	0.307996	0	0.399299	0.353774	0	0.345	0	0	0	0	0	0	0.519435	0
Overlap	Mapk14	P47811	Mitogen-activated protein kinase 14 OS=Mus musculus GN=Mapk14 PE=1 SV=3	3.76268	360	4	2245	2	0	0	0	0	0.0230308	0	0	0	0	0	0	0	0	0	0	0	0	0	0	0	0	0	0	0	0	0	0	0	0	0	0	0	0	0	0	0	0	0	0	0	0
Overlap	Mapk3	Q63844	Mitogen-activated protein kinase 3 OS=Mus musculus GN=Mapk3 PE=1 SV=5	2.94156	380	10	916	5	0.490193	0.420679	0.615872	0.304124	0.437419	0.0971811	1.46067	1.64103	0.492958	0	1.2118	0.979167	1.02857	0.294896	0	0.5	0	0.531239	0.279661	0.626885	0.427909	0.518044	0.671381	0.751462	0	0.488889	0	0	1.07	0	0.898585	0	0.6675	0.5	0.916667	0.770718	0.531818	0.577941	0.469355	0.805654	0.565951
Overlap	Mapre1	Q61166	Microtubule-associated protein RP/EB family member 1 OS=Mus musculus GN=Mapre1 PE=1 SV=3	5.95002	268	13	1611	13	0.749715	0.482061	0.781655	1.63973	0.869975	0.630608	0.623596	0.810256	1.34507	0.490057	0.84361	0.591667	0.714286	0.850662	0.739621	0.878637	0.904398	0.941334	0.574388	0.756284	0.386605	0.55	0.598835	0.874269	0.590832	1.1963	1.55251	0.65153	0.626667	0.872154	1.02358	1.25	0	0.333333	0.658333	0.596685	0.721212	0.335294	2.03226	1.34629	0
Overlap	Mapre2	Q8R001	Microtubule-associated protein RP/EB family member 2 OS=Mus musculus GN=Mapre2 PE=1 SV=1	0.244986	326	4	62	4	0.0387218	0.0205514	0.0426853	0.0773572	0.0139253	0	0	0	0	0	0	0	0	0	0.22	0	0	0.145455	0	0	0.162162	0.16227	0	0	0	0.377778	0	0	0	0	0	0	0	0	0	0.546961	0	0	0	0	0
Overlap	Marcks	P26645	Myristoylated alanine-rich C-kinase substrate OS=Mus musculus GN=Marcks PE=1 SV=2	1.54757	309	7	315	7	0.524614	0.00604167	0.267028	0	0.231797	0.0888063	0.235955	1.08718	1.76056	1.47727	1.34763	0.695833	0	0.691871	0.276667	0.0945813	0	0.856086	0.539407	0.524317	0.377177	0.394349	0	0.421053	1.62988	0	0.657534	0.868707	0	1.15587	0	0	0.52875	0.516667	0.633333	0.414365	0.872727	0	0	0.45583	0
Overlap	Mars	E9QB02	Methionine--tRNA ligase, cytoplasmic OS=Mus musculus GN=Mars PE=3 SV=1	-0.7102	910	3	6	3	0	0	0.00426257	0	0.0100455	0	0	0	0	0	0	0	0	0	0	0	0	0	0	0	0	0	0	0	0	0	0	0	0	0	0	0	0	0	0	0	0	0	0	0	0
Overlap	Mat2a	Q3THS6	S-adenosylmethionine synthase isoform type-2 OS=Mus musculus GN=Mat2a PE=2 SV=2	1.2227	395	4	283	4	0.573558	0.178474	0.711511	0.321676	0.568739	0.313965	0	0.317949	1.91549	0.28125	0	3.25	1.42714	0	1.30897	1.84851	0.103333	1.24731	2.54237	2.79781	2.60618	2.28428	2.09031	0	0	0	0	0	3.3	0.283713	0	0	0	0	0.308333	0.406077	0.663636	0	0	0	0
Overlap	Mat2b	Q99LB6	Methionine adenosyltransferase 2 subunit beta OS=Mus musculus GN=Mat2b PE=2 SV=1	-0.239266	334	2	17	2	0.00305966	0	0.0195848	0	0.0112179	0	0	0	0	0	0	0	0	0	0	0	0	0	0	0	0	0.162162	0	0	0	0	0	0	0	0	0	0	0	0	0	0	0	0	0	0	0
Overlap	Matr3	Q8K310	Matrin-3 OS=Mus musculus GN=Matr3 PE=1 SV=1	0.827849	846	11	199	11	0.213599	0.00605144	0.109234	0.0729241	0.2164	0.0413663	0	0.389744	1.69014	0.494318	0.455764	0.508333	0	0	0.17	0	0	0	0.445339	0.618689	0	0.202703	0	0.394737	0.580645	0	0	0.461994	0.355	0	0	0.475	0	0.566667	0.241667	0.571823	0.518182	0.432353	0	0	0
Overlap	Mb	P04247	Myoglobin OS=Mus musculus GN=Mb PE=1 SV=3	12.2848	154	12	2471	12	1.32168	0.983179	0.489442	1.13239	0.20884	0.329766	0.837079	5.26496	0.488263	1.03693	0.882931	0.945833	0.488571	0.413989	1.69889	1.94592	1.63362	1.97614	0.556356	2.66266	2.78182	2.35627	1.27935	0.555556	2.54669	0.438889	1.03196	0.833169	0.35	0.877408	0.948113	0	1.0125	1.22593	0.516667	0.994475	0.948485	0.167647	0	0.180212	2.97546
Overlap	Mbl2	P41317	Mannose-binding protein C OS=Mus musculus GN=Mbl2 PE=2 SV=2	-0.247366	244	2	29	2	0.0258327	0.00431548	0.00489629	0	0.0965535	0	0	0	0	0	0	0	0	0	0	0	0	0	0.5	0.154098	0	0	0	0	0	0	0	0	0	0	0	0	0	0.244444	0	0	0	0	0	0	0
Overlap	Mbnl1	G3X9Q0	Muscleblind-like 1 (Drosophila), isoform CRA_a OS=Mus musculus GN=Mbnl1 PE=4 SV=1	0.0258053	381	3	51	3	0	0.00572917	0.0524744	0.0320784	0.0555898	0.0195402	0	0	0	0	0	0	0	0	0	0	0	0	0	0	0	0	0	0	0	0	0	0	0	0	0	0	0	0	0	0	0	0	0	0	0
Overlap	Mbp	F6RT34	Myelin basic protein (Fragment) OS=Mus musculus GN=Mbp PE=1 SV=1	0.0337986	212	7	72	3	0	0	0.0541661	0	0.00672043	0	0	0	0	0	0	0	0	0	0	0	0	0	0	0	0	0	0	0	0	0	0	0	0	0	0	0	0	0	0	0	0	0	0	0	0
Overlap	Mcam	Q8R2Y2	Cell surface glycoprotein MUC18 OS=Mus musculus GN=Mcam PE=1 SV=1	17.864	648	23	4421	23	1.62306	2.39341	1.93191	2.78178	2.39474	1.8227	1.07865	1.05641	1.16432	1.43182	1.17605	1.38889	2.74286	2.23062	1.08853	1.50049	1.64991	1.33215	0.736582	1.34302	1.24572	2.36538	3.75198	1.90058	1.96265	2.18519	2.37443	1.51629	1.58	2.17513	3.01415	0.758333	0.48	0.65	1.08333	1.29834	1.23182	1.32353	1.43226	2.01413	0.671779
Overlap	Mdh1	P14152	Malate dehydrogenase, cytoplasmic OS=Mus musculus GN=Mdh1 PE=1 SV=3	44.0132	334	18	9227	18	6.64827	7.31475	6.79353	7.08854	6.17189	4.80726	6.92884	12.6496	7.13615	6.93182	7.11349	6.08333	7.28571	5.7845	7.91497	9.44444	7.38319	7.43832	3.80461	6.95956	6.63917	5.18653	7.30155	6.19883	7.33447	7.42593	6.5449	4.7384	7.13333	5.98949	5.09434	4.72222	3.4	8.14815	6.41667	7.76243	6.84848	5.44118	4.74194	3.99293	9.96933
Overlap	Mdh2	P08249	Malate dehydrogenase, mitochondrial OS=Mus musculus GN=Mdh2 PE=1 SV=3	136.743	338	44	27133	44	9.60277	6.67511	12.9047	8.3074	8.61609	5.83512	8.72659	17.7778	11.4554	13.6364	9.04379	8.72222	7.31429	7.63705	10.2387	21.5649	8.43048	9.26045	5.56827	7.35774	7.99751	4.97768	11.4409	11.4035	17.3175	11.6667	6.66667	7.97631	12.6667	6.7951	7.78302	10.8333	6.025	9.66667	11.3333	12.1823	7.30303	10.2353	4.64516	6.67845	18.7117
Overlap	Me1	P06801	NADP-dependent malic enzyme OS=Mus musculus GN=Me1 PE=1 SV=2	20.9636	572	26	3658	26	1.63619	1.02886	1.9564	1.28774	1.01877	0.910287	1.94757	1.77778	2.01408	1.93182	1.3798	1.58889	2.82857	3.06238	1.31465	1.43886	1.65265	1.26599	0	0.99623	0.903697	0.739435	1.71366	1.14035	0.889643	2.92593	0.709285	1.40967	2.6	1.38354	1.29717	1.91667	1.275	0.755556	2.11111	1.73757	1.51515	1.97059	1.27742	0.787986	2.39264
Overlap	Mecp2	Q9Z2D6-2	Isoform B of Methyl-CpG-binding protein 2 OS=Mus musculus GN=Mecp2	-0.645132	501	3	7	3	0	0.00923295	0.000769555	0.00140866	0	0.00166667	0	0	0	0	0	0	0	0	0	0	0	0	0	0	0	0	0	0	0	0	0	0	0	0	0	0	0	0	0	0	0	0	0	0	0
Overlap	Mesdc2	Q9ERE7	LDLR chaperone MESD OS=Mus musculus GN=Mesdc2 PE=1 SV=1	0.421096	224	2	129	2	0.0638336	0.0358116	0.0946408	0.0750147	0.321293	0.0717857	0	0	0	0	0	0	0.651429	0	0	0	0	0	0	0	0	0.409091	0	0	0	0	0	0	0	0	0	0	0	0	0	0	0	0	0	0	0
Overlap	Mettl7a1	Q8C6B0	MCG20149, isoform CRA_a OS=Mus musculus GN=Mettl7a1 PE=2 SV=1	7.06849	244	6	1145	3	0.0670711	0.0296072	0.0327835	0.0198652	0.0199653	0.0278036	0	0	0	0	0	1.16667	0	0	0	0	0	0	0	0	0	0	0	0	0	0	0	0	0	0	0	0	0	0	0	0	0	0.802941	0.222581	0.530035	0.386503
Overlap	Mfap4	Q9D1H9	Microfibril-associated glycoprotein 4 OS=Mus musculus GN=Mfap4 PE=1 SV=1	10.8643	257	8	2801	6	0.00841591	1.85228	0.548483	2.59688	8.6848	17.9617	0	0	0	0	0	0	0	0	0	0	0	0	0	0	0	0	0	0	0	0	0	0	0	0	0	0	0	0	0	0	0	0	0	0	0
Overlap	Mgll	D3YYS6	Monoglyceride lipase OS=Mus musculus GN=Mgll PE=1 SV=1	1.64025	331	12	707	12	0.418571	0.12438	0.46714	0.128507	0.222915	0.0834511	0.786517	0.548718	0	0.943182	0.599821	0.736111	0.982857	0.540643	0.524327	0.785167	0.670942	0.358608	0	0.233333	0.280888	0	0.669143	0.491228	0	0.55	0.210046	0.379072	1.03667	0.49387	0	0.8	0.15	0	0	0.820442	0.209091	0.569118	0.241935	0.418728	0.582822
Overlap	Mgp	P19788	Matrix Gla protein OS=Mus musculus GN=Mgp PE=2 SV=1	12.0571	104	5	2051	5	3.33755	1.2837	3.43275	1.70362	2.17913	1.38642	2.19101	2.20513	2.1831	2.13068	5.58356	1.45833	1.24286	0.941399	1.5428	1.97003	1.94337	2.80116	7.23752	4.49891	1.23212	1.48434	0.907861	3.90351	2.88964	3.36111	2.92237	3.75123	4	1.4711	1.1816	10.5556	8.2	5.88889	5.16667	4.22652	5.54545	1.76471	2.22581	1.80212	2.89877
Overlap	Mical1	Q8VDP3	Protein-methionine sulfoxide oxidase MICAL1 OS=Mus musculus GN=Mical1 PE=1 SV=1	0.995081	1048	10	393	10	0.242194	0.235046	0.191887	0.11939	0.473809	0.219239	0	0	0	0	0	0	0.805714	0	0.247734	0.266667	0.496082	0	0.390184	0	0.127413	0.173864	0	0	0	1.05556	0.748858	0.0307996	0.585	0.619965	0.608491	0	0	0	0	0	0	0	0	0.890459	0.0745399
Overlap	Mif	P34884	Macrophage migration inhibitory factor OS=Mus musculus GN=Mif PE=1 SV=2	3.27946	115	3	963	3	1.80166	0.95023	1.16444	1.16752	1.29945	0.852108	1.57303	2.15385	2.8169	1.96023	3.00268	1.5	0.857143	1.08885	2.02095	1.9867	1.88761	2.10991	3.34181	1.32131	1.52443	1.31987	0.832442	0	1.52801	1.22222	1.46119	2.13228	1.9	0	1.17453	2.08333	3.975	4.22222	2.16667	1.98895	3.81818	2.47059	0.93871	1.4841	0.432515
Overlap	Mmp2	P33434	72 kDa type IV collagenase OS=Mus musculus GN=Mmp2 PE=2 SV=1	0.512979	662	11	117	11	0.238893	0	0.149991	0	0.0178116	0.00541667	0	0.328205	1.25352	0.323864	0.434316	0	0	0	0	0	0	0	0.485205	0	0	0	0	0.219298	0.397284	0.366667	0	0.367226	0	0	0	0.358333	1.6	0.444444	0.841667	0.621547	0.85	0	0	0	0
Overlap	Mmp9	P41245	Matrix metalloproteinase-9 OS=Mus musculus GN=Mmp9 PE=2 SV=2	-0.542495	730	7	59	7	0	0	0	0	0.138039	0.0089364	0	0	0	0	0	0	0	0	0	0	0	0	0	0	0	0	0	0	0	0	0	0	0	0	0	0	0	0	0	0	0	0	0	0	0
Overlap	Mob1b	Q3UDM0	MOB kinase activator 1B OS=Mus musculus GN=Mob1b PE=2 SV=1	-0.851934	221	2	4	2	0	0	0	0	0.00104167	0	0	0	0	0	0	0	0	0	0	0	0	0	0	0	0	0	0	0	0	0	0	0	0	0	0	0	0	0	0	0	0	0	0	0	0
Overlap	Mogs	Q80UM7	Mannosyl-oligosaccharide glucosidase OS=Mus musculus GN=Mogs PE=2 SV=1	-0.00800817	834	3	53	3	0.192226	0	0.0329082	0	0.0692121	0	0.573034	0.471795	0.605634	0.673295	0.75067	0.508333	0	0	0	0	0	0	0.241667	0	0	0	0	0	0	0	0	0.521224	0.68	0	0	0	0.5775	0.544444	0.308333	0	0.318182	0	0.348387	0.519435	0
Overlap	Mpc2	Q9D023	Mitochondrial pyruvate carrier 2 OS=Mus musculus GN=Mpc2 PE=1 SV=1	3.83405	127	5	875	5	0.467067	0.0752258	0.480554	0.05706	0.138819	0.0277955	0.868914	1.2	0.924883	1.36364	0.711349	0.891667	0.162857	0.771267	0.767815	1.12343	0.908377	0.501992	0	0	0.369744	0	0.65428	0.634503	0.83871	0.672222	0.420091	0.280355	0.976667	0.273205	0.229953	0.691667	0.1275	0	0.566667	0.618785	0.109091	0.423529	0.203226	0.106007	1.11963
Overlap	Mpo	P11247	Myeloperoxidase OS=Mus musculus GN=Mpo PE=2 SV=2	1.35475	718	25	353	23	0.0683202	0	0.0475378	0	0.326306	0.0242544	0	0	0	0	0	0	0	0	0	0	0	0	0.41709	0	0	0	0	0	0	0	0	0	0	0	0	1.75	0	0.377778	0	0	0	0	0	0	0
Overlap	Mpp1	P70290	55 kDa erythrocyte membrane protein OS=Mus musculus GN=Mpp1 PE=1 SV=1	1.71236	466	11	444	11	0.301467	0.0961469	0.31012	0.13317	0.149424	0.0704761	0.426966	0.374359	0.605634	0.28125	0.386059	0	0.694286	0.449905	0.302115	0.583251	0.436841	0.280453	0.254237	0.291803	0.271903	0.713145	0.45638	0	1.01868	0	0.173516	0.17769	0.52	0.525394	0.587264	0	0	0	0	0	0.518182	0.6	0.348387	0.738516	0
Overlap	Mprip	Q5SWZ5	Myosin phosphatase Rho-interacting protein OS=Mus musculus GN=Mprip PE=1 SV=1	0.625666	2269	4	157	4	0.09449	0.023024	0.162162	0.0384387	0.0999553	0.019359	0	0	0	0	0.33244	0.275	0	0	0	0	0.13	0.159091	0.177966	0	0	0	0	0.285526	0	0.355556	0.392694	0	0	0	0	0	0	0.311111	0	0	0	0	0	0.201413	0.478528
Overlap	Mpst	Q3UW66	Sulfurtransferase OS=Mus musculus GN=Mpst PE=1 SV=1	0.102551	297	6	74	5	0.0376245	0	0.0509861	0.00432029	0.00109767	0	0.258427	0	0	0.400568	0.246649	0.233333	0	0	0	0	0	0	0	0	0	0	0	0	0	0	0	0	0	0.241681	0.169811	0	0	0	0	0	0	0	0	0	0
Overlap	Mpz	E9QK82	Myelin protein P0 OS=Mus musculus GN=Mpz PE=4 SV=1	1.43732	248	7	594	7	0.365855	0.273063	0.900061	0.0816367	0.382509	0.109371	0	0	0	0	0	3.61111	1.65714	0	0	0	0	0	0	0	2.14605	1.04699	0	0	0	0	0	0	1.57333	0	0	0	0	0	0	0	0	3.55882	1.29032	0	0
Overlap	Mrc1	Q61830	Macrophage mannose receptor 1 OS=Mus musculus GN=Mrc1 PE=1 SV=2	5.42833	1456	32	1220	32	0.766234	0.151729	0.456203	0.105748	0.38546	0.243288	0.689139	0.574359	0.802817	4.80114	0.579088	1.30556	0.445714	0.362949	5.43098	0.176667	0.742059	0.311074	0.26875	0.617596	0	0.206849	0.122951	0.447368	0.516129	0.62963	0.587519	0.456071	0.71	0.861646	0	0.525	1.2	0.827778	0.394444	1.27072	0	0.526471	1.24839	1.32155	0.904908
Overlap	Mrc2	Q64449	C-type mannose receptor 2 OS=Mus musculus GN=Mrc2 PE=1 SV=3	3.82925	1479	23	888	23	0.660817	0.0512446	0.417694	0.0285248	0.264423	0.124284	0.475655	1.05299	1.09859	1.53409	1.01162	0.433333	0.257143	0.816635	0.234441	0.269655	0.622443	0.674002	1.11441	0.921803	0.277946	0	0	0.666667	0.651952	0.433333	0.420091	0.663376	0.51	0.504378	0	1.02222	1.525	0.903704	1.77778	1.16022	1.33333	0.485294	0.33871	0.360424	0.533742
Overlap	Mrvi1	G5E8V5	MRV integration site 1, isoform CRA_b OS=Mus musculus GN=Mrvi1 PE=4 SV=1	3.12155	921	6	486	6	0.204927	0.596684	0.260755	0.666422	0.598039	0.483404	0	0	0.295775	0	0	0	0.454286	0	0.102719	0.147783	0.22	0	0	0	0	0	0.180328	0.666667	0.539898	0.666667	0.849315	0	0	0.609457	0.75	0	0	0	0	0	0	0	0	0	0.460123
Overlap	Msn	P26041	Moesin OS=Mus musculus GN=Msn PE=1 SV=3	130.287	577	83	30316	65	5.34271	3.51157	4.89057	4.04783	4.55983	3.03546	5.46816	5.4359	4.92958	4.94318	6.36282	5.58333	4.85714	4.57467	3.98768	3.74702	4.11099	4.5291	4.98023	3.90747	2.82043	3.54187	4.03384	7.66082	7.70798	6.66667	9.34551	6.75222	7.13333	6.23468	5.75472	5.77778	4.3	4.03704	5.52778	4.22652	4.60606	5.23529	6.12903	5.15901	6.90184
Overlap	Msrb3	Q8BU85	Methionine-R-sulfoxide reductase B3, mitochondrial OS=Mus musculus GN=Msrb3 PE=1 SV=2	0.309163	253	4	143	4	0.174958	0.0611196	0.213914	0.297454	0.0372428	0	0.449438	0	0	0.340909	0.450402	0	0	0.510397	0.183333	0.29	0	0	0	0	0.188224	0.201136	0.284061	0.850877	0.519525	0	1.00457	0.698914	0.52	0.651489	0.735849	0	0	0	0	0	0	0	0.406452	0.530035	0
Overlap	Mtap	Q9CQ65	S-methyl-5'-thioadenosine phosphorylase OS=Mus musculus GN=Mtap PE=1 SV=1	6.01058	283	8	1525	8	0.627344	0.78216	0.691467	0.810517	0.864612	0.543697	0.606742	0.605128	2.25352	0.647727	0.820375	0.533333	0.878571	0.413989	0.695871	0.507121	0.554945	0.633256	0.775024	1.09235	0.886395	0.730866	0.910923	0.652047	0.475382	0.705556	0.700152	0.758144	0.51	0.665499	0.386792	0.108333	0.34125	0.92963	0.666667	0.837017	0	0.970588	0	0.508834	0.674847
Overlap	Mtpn	P62774	Myotrophin OS=Mus musculus GN=Mtpn PE=1 SV=2	15.3706	118	7	2229	7	2.08659	1.36556	1.83021	1.63741	1.49098	1.26294	3.48315	2.97436	2.4507	1.99432	3.96783	3.08333	1.77143	3.40265	1.272	1.64565	1.68725	1.85386	1.91926	1.34852	1.42978	1.5775	1.47664	4.73684	4.0747	0.842593	5.38813	1.85982	4.3	3.78284	3.67925	1.31389	4.05	1.61111	0.738889	1.11878	2.39545	0.973529	1.40323	0.943463	0.996933
Overlap	Mvp	E9Q3X0	Major vault protein OS=Mus musculus GN=Mvp PE=4 SV=1	1.50546	870	20	356	20	0.307459	0.0299121	0.162306	0.0729576	0.118407	0.0467249	0.179775	0.394872	0.408451	0.440341	0.539768	0.675	0	0	0.0766667	0.183333	0.141361	0.349021	0.472575	0.165574	0.220191	0	0	0.131579	0.601019	0.288889	0.325723	0.450148	0.58	0.157618	0.382075	0.279167	0.3625	0.966667	0.286111	0	0.336364	0	0.9	0	0.345092
Overlap	Myg1	Q9JK81	UPF0160 protein MYG1, mitochondrial OS=Mus musculus GN=Myg1 PE=1 SV=1	-0.713153	380	3	6	3	0.00240137	0.00307377	0	0	0.00310052	0	0	0	0	0	0	0	0	0	0	0	0	0.127273	0	0	0	0	0	0	0	0	0	0	0	0	0	0	0	0	0	0	0	0	0	0	0
Overlap	Myh10	Q3UH59	Myosin-10 OS=Mus musculus GN=Myh10 PE=1 SV=1	67.4526	2013	119	15888	77	1.34601	1.03155	0.896713	0.719118	1.61367	1.27293	3.25843	1.26154	1.34272	1.10795	2.25201	1.36111	1	0.964083	1.29332	0.754576	1.34404	1.23805	1.34487	0.615118	0.502393	0.253296	0.499876	2.2807	1.1545	1.7963	1.67428	1.93485	1.56667	0.539405	0.375	2.36111	2.4	1.4037	1.5	1.25414	1.9697	1.01471	1.41935	1.20141	1.59509
Overlap	Myh11	E9QPE7	Myosin-11 OS=Mus musculus GN=Myh11 PE=1 SV=1	903.125	1938	367	178479	27	7.12004	11.3401	4.97162	8.4768	12.0437	12.2264	17.2285	6.46154	1.77934	5.59659	8.18588	10.4167	4	17.3157	4.04951	4.05413	6.69709	5.55679	0.656744	1.99479	2.35221	1.3881	5.88251	16.5789	9.26995	10.9259	18.0213	13.7808	14.5667	7.95096	8.91509	8.31111	1.535	0.722222	4.53333	6.68508	6.84848	5.32353	11.5484	3.78092	5.79755
Overlap	Myh9	Q8VDD5	Myosin-9 OS=Mus musculus GN=Myh9 PE=1 SV=4	148.899	1960	220	31418	171	4.92674	0.758895	2.77013	0.579856	2.60133	1.75454	4.75655	2.59829	2.44131	2.98295	6.43432	5.47222	3	2.6465	2.48553	1.60591	2.41926	2.61997	10.7227	3.04299	1.30776	1.51167	1.49178	2.4269	1.69779	3.01852	2.92237	5.01481	6.46667	2.24168	1.32075	5	11.5	11.8889	6.08333	5.60773	5.12121	3.52941	5.51613	7.59717	2.05521
Overlap	Myl12a	Q6ZWQ9	MCG5400 OS=Mus musculus GN=Myl12a PE=1 SV=1	32.0718	172	19	5291	4	0.0429536	0.00675987	0	0.0632676	0.0346111	0.122718	0	0	0	0.272727	0.33244	0	0	0	0	0	0	0	0.0635593	0	0	0	0	0.333333	0	0	0.319635	0	0.22	0	0	0	0	0	0.516667	0	0.218182	0	0	0	0
Overlap	Myl9	Q9CQ19	Myosin regulatory light polypeptide 9 OS=Mus musculus GN=Myl9 PE=1 SV=3	72.0952	172	25	13270	12	10.0522	20.2399	12.1588	26.9511	24.4523	17.4731	12.0974	5.02564	4.46009	5.76705	6.82752	6.83333	10.3143	16.6352	8.19342	8.57274	9.88133	7.14911	2.72622	5.27796	9.27741	7.47553	12.0544	18.7135	13.9559	15.1852	23.1355	9.75321	10.2	14.0806	12.9245	8.38889	3.9	0.477778	7.38889	8.8674	9.09091	9.70588	12.9032	8.12721	15.1227
Overlap	Mylk	B1B1A8	Myosin light chain kinase, smooth muscle OS=Mus musculus GN=Mylk PE=1 SV=1	99.6917	1950	69	26828	66	3.21858	7.7943	3.61197	6.72342	6.92982	5.94913	3.55805	2.46154	2.25352	2.24432	2.3235	2.91667	3.14286	3.96975	2.94874	2.26596	3.20797	2.42497	0.551789	1.29709	1.21815	1.70106	4.03384	5.99415	4.618	5.42593	6.69711	3.71175	3.9	4.30823	5.14151	2.22222	0.51	0	1.11111	1.3453	2.66667	2	4.09677	4.38163	5.15337
Overlap	Myo1c	Q9WTI7-3	Isoform 3 of Unconventional myosin-Ic OS=Mus musculus GN=Myo1c	23.6511	1044	36	5797	3	0	0	0.00141807	0	0	0	0	0	0	0	0	0	0	0	0	0	0	0	0	0	0	0	0	0	0	0	0	0	0	0	0	0	0	0	0	0	0	0	0	0	0
Overlap	Myo1d	Q5SYD0	Unconventional myosin-Id OS=Mus musculus GN=Myo1d PE=1 SV=1	-0.0286348	1006	7	73	7	0.234665	0.0157362	0.060045	0.00130662	0.037628	0	0.606742	0	0	0	0.80429	0	0	0	0	0	0	0.0458924	0	0.268852	0	0	0	0.526316	0	0.305556	0	0.450148	0	0	0	0	1.575	0.355556	0.529167	0.824586	0.422727	0	0	0	0
Overlap	Myof	Q69ZN7	Myoferlin OS=Mus musculus GN=Myof PE=1 SV=2	8.25656	2048	38	1821	11	0.024257	0	0.119986	0.0062751	0	0.00724522	0	0	0	0	0	0	0	0	0	0	0	0	0	0	0	0	0	0	0	0.544444	0	0	0	0	0	0	0	0	0	0	0	0	0	0	0
Overlap	Myoz1	Q9JK37	Myozenin-1 OS=Mus musculus GN=Myoz1 PE=1 SV=1	-0.505368	296	5	13	5	0.0134833	0	0.0129125	0	0.0254602	0	0	0	0	0	0	0	0	0	0	0	0	0	0	0	0	0	0	0	0	0	0	0	0	0	0	0	0	0	0	0	0	0	0	0	0
Overlap	Myoz2	Q9JJW5	Myozenin-2 OS=Mus musculus GN=Myoz2 PE=1 SV=1	-0.711071	264	4	5	4	0.0149008	0	0.00722394	0	0	0	0	0.789744	0	0	0	0	0	0	0	0	0	0	0	0	0	0	0	0	0	0	0	0	0	0	0	0	0	0	0	0	0	0	0	0	0
Overlap	Naca	P70670	Nascent polypeptide-associated complex subunit alpha, muscle-specific form OS=Mus musculus GN=Naca PE=1 SV=2	7.03509	2187	8	996	8	1.51374	0.803115	1.13441	0.733264	1.12906	0.814341	2.13483	1.87692	1.97183	1.82386	1.6193	1.34167	1.2	1.81474	2.04592	1.25	1.72051	1.93652	2.59463	1.65137	1.38859	1.4871	0.884496	2.00877	2.20713	0.958333	1.93151	2.02172	1.9	1.50788	1.89623	1.84583	0.735	2.37222	1.25	0	1.18485	1.98529	0	1.19788	1.64724
Overlap	Nae1	Q8VBW6	NEDD8-activating enzyme E1 regulatory subunit OS=Mus musculus GN=Nae1 PE=1 SV=1	-0.785877	534	2	4	2	0	0.00416667	0	0	0	0	0	0	0	0	0	0	0	0	0	0	0	0	0	0	0	0	0	0	0	0	0	0	0	0	0	0	0	0	0	0	0	0	0	0	0
Overlap	Naga	Q9QWR8	Alpha-N-acetylgalactosaminidase OS=Mus musculus GN=Naga PE=2 SV=2	0.724249	415	7	155	7	0.0974857	0	0.124826	0	0.116819	0.033621	0	0	0.267606	0.28125	0.364611	0	0	0	0	0	0	0.0450425	0.323941	0.140984	0	0	0	0	0.203735	0	0	0	0.37	0	0	0	0.285	0	0.233333	0	0	0	0	0	0.230061
Overlap	Nampt	Q99KQ4	Nicotinamide phosphoribosyltransferase OS=Mus musculus GN=Nampt PE=1 SV=1	3.30021	491	10	1023	10	0.954471	0.712458	0.851393	0.585377	0.777352	0.38981	1.15169	1.09231	1.11268	1.08523	0.965147	1.66667	0.942857	1.24764	1.057	1.15222	0.973979	1.1166	1.1596	1.02016	0.745392	0.873157	0.887322	0.714912	1.01868	1.11111	0.83105	1.12537	2.2	1.04028	0.589623	1.0875	0.975	1.66667	1.25	1.01381	0.469697	0.811765	0.958065	1.16608	0.588957
Overlap	Nans	Q99J77	N-acetylneuraminic acid synthase (Sialic acid synthase) OS=Mus musculus GN=Nans PE=1 SV=1	2.26662	359	8	448	8	0.328354	0.057663	0.415602	0.0917324	0.248798	0.0973054	0.348315	0.502564	0.577465	0.588068	0	0	0.111429	0	0.535025	0.254187	0.531536	0.671568	0.755297	0.65275	0.688253	0.738037	0.394904	0	0.37691	0.333333	0	0	0	0.535902	0.254717	0.675	0	0	0	0.439227	0	0.485294	0.541935	0.519435	0.533742
Overlap	Nap1l1	E9PW66	Nucleosome assembly protein 1-like 1 OS=Mus musculus GN=Nap1l1 PE=3 SV=1	6.22072	418	11	2030	9	1.63754	1.25667	1.51884	1.526	1.71865	1.50958	1.68539	1.53846	1.1662	2.00284	2.03753	1.75	1.88571	1.70132	2.08031	1.40181	1.58237	1.39126	1.94614	1.81093	1.81851	2.34122	1.22141	1.75439	1.73175	1.72222	2.6484	1.53998	1.6	1.85289	1.29245	1.5	2.0625	1.77778	0.870833	1.90608	1.59091	1.67647	1.40323	1.29682	2.76074
Overlap	Nap1l4	Q78ZA7	Nucleosome assembly protein 1-like 4 OS=Mus musculus GN=Nap1l4 PE=1 SV=1	3.51432	375	9	645	7	0.591823	0.899759	0.404821	0.826575	1.06263	0.64391	0	0	0	1.36364	1.3941	0	0.87	0	0	0	0	0.965948	0.884428	0.463934	0.637066	1.01927	0.430826	1.84211	1.93548	1	1.73516	0	1.6	1.78634	1.69811	0	0	0	0	1.24309	0.872727	0	0	1.37809	0
Overlap	Napa	Q9DB05	Alpha-soluble NSF attachment protein OS=Mus musculus GN=Napa PE=1 SV=1	2.13828	295	13	458	11	0.107774	0.0867799	0.0853992	0.0458675	0.0927011	0.0264012	0	0	0	0.383523	0	0.341667	0	0	0	0	0.156667	0.17847	0.29661	0	0	0	0.094687	0	0	0.4	0.30137	0.450148	0.405	0.34676	0.29717	0.258333	0	0	0	0	0	0	0	0	0.469325
Overlap	Nars	Q8BP47	Asparagine--tRNA ligase, cytoplasmic OS=Mus musculus GN=Nars PE=1 SV=2	0.523649	559	6	130	6	0.0847485	0.00224014	0.213869	0.0289345	0.096332	0.00386513	0	0	0.211268	0	0.182306	0	0	0	0	0	0	0	0.1	0	0	0	0	0	0	0	0.438356	0.130306	0.16	0	0	0	0.2325	0.711111	0.208333	0	0	0.123529	0	0	0
Overlap	Ncam1	P13595	Neural cell adhesion molecule 1 OS=Mus musculus GN=Ncam1 PE=1 SV=3	1.16057	1115	10	290	10	0.136597	0.325655	0.0859562	0.296324	0.322038	0.170053	0	0	0	0	0	0	0	0	0.807986	0	0.146667	0	0.120833	0	0	0	0	0	0	0.611111	0	0	0	0	0	0	0	0	0.833333	0	0	0.838235	0	0	1.71626
Overlap	Nckap1	A2AS98	Nck-associated protein 1 OS=Mus musculus GN=Nckap1 PE=4 SV=1	-0.634268	1134	4	9	4	0	0	0.0569197	0.000642361	0	0	0	0	0	0	0	0	0	0	0	0	0	0	0	0	0	0	0	0	0	0	0	0	0	0	0	0	0	0	0	0	0	0	0	0	0
Overlap	Ncl	P09405	Nucleolin OS=Mus musculus GN=Ncl PE=1 SV=2	6.81781	707	26	1684	26	0.964573	0.554034	0.743155	0.458041	0.871534	0.956855	0.692884	0.834188	1.21127	0.926136	1.20107	0.716667	1.02857	0	0.843323	1.73826	0.803325	1.30801	1.75094	2.06791	1.47075	2.0955	0.517622	0.497076	1.0017	1.16667	0.764079	1.00691	0.943333	0.97373	0.544811	1.63889	1.25	0.818519	1.27778	2.37569	0.572727	0.932353	0.777419	0.780919	0.929448
Overlap	Ndrg1	Q62433	Protein NDRG1 OS=Mus musculus GN=Ndrg1 PE=1 SV=1	8.47763	394	10	1494	10	0.672863	0.676603	0.656908	0.72848	0.532403	0.386694	0.382022	0.666667	0.669014	0.421875	0.525469	0.7	0.971429	0.718336	0.226667	0.206667	0.421222	0.186969	0.534369	0.718069	0.804957	0.945762	0.778378	0	0.483871	0.603704	0.570776	0.716683	0.89	1.22592	1.02358	1.08333	0.5475	0.644444	1.16667	0.667127	0.527273	0.902941	0.929032	0.466431	0.814417
Overlap	Ndrg2	Q9QYG0	Protein NDRG2 OS=Mus musculus GN=Ndrg2 PE=1 SV=1	6.24308	371	10	1421	10	0.461298	0.609743	0.562882	0.683737	0.592732	0.343955	0.629213	0.902564	0.239437	0.68608	0.214477	0	0.557143	0.442344	0.474877	0.624499	0.540148	0.776114	0.208333	0.552514	0.883773	0.209459	0.41031	0.830409	0.860781	0.633333	0.800609	0.41461	0.58	0	0.495283	0	0	0	0	0	0.781818	0.573529	0	0	0.868098
Overlap	Ndufa10	Q99LC3	NADH dehydrogenase [ubiquinone] 1 alpha subcomplex subunit 10, mitochondrial OS=Mus musculus GN=Ndufa10 PE=1 SV=1	5.0713	355	19	1188	19	0.322651	0.12556	0.583559	0.271917	0.162645	0.155817	0.522472	1.00513	0.683099	0.856534	0.482574	0.454167	0	0.476371	0.5862	1.20104	0.334555	0.402086	0	0	0.675827	0	0.443975	0.421053	0.748727	0.155556	0.310502	0.497532	0.54	0	0	0	0.165	0.104444	0.525	0.480663	0.127273	0.379412	0	0	1.1411
Overlap	Ndufa4	Q62425	NADH dehydrogenase [ubiquinone] 1 alpha subcomplex subunit 4 OS=Mus musculus GN=Ndufa4 PE=1 SV=2	2.61393	82	9	620	9	1.16279	0.684565	1.33032	0.382362	0.410912	0.296676	2.20974	3.52479	2.25352	3.29545	0.831099	1.16667	0	0	1.36485	4.13782	1.26911	1.6119	0.228814	0.68623	0.939408	0	1.10468	4.64912	3.4635	0	2.19178	3.07996	2.65	0	0	0.704167	0.85875	0.833333	0.916667	0.708564	0.327273	2.24559	0	0	0.981595
Overlap	Ndufa5	Q9CPP6	NADH dehydrogenase [ubiquinone] 1 alpha subcomplex subunit 5 OS=Mus musculus GN=Ndufa5 PE=1 SV=3	4.13549	116	8	1003	8	0.42752	0.216536	0.71312	0.341241	0.251606	0.141875	0.797753	1.67521	0.577465	1.16477	0	0.65	0.317143	0.646503	0.587115	1.50832	0.73171	0.442424	0	0	0.369687	0	0.839884	0.403509	0.787776	0.294444	0.557078	0.17769	0.88	0	0	0.666667	0	0.255556	0.545833	0.51105	0.636364	0.511765	0	0	1.12577
Overlap	Ndufa9	Q9DC69	NADH dehydrogenase [ubiquinone] 1 alpha subcomplex subunit 9, mitochondrial OS=Mus musculus GN=Ndufa9 PE=1 SV=2	3.36891	377	17	891	17	0.379921	0.20903	0.533124	0.246862	0.415136	0.474346	0.803371	1.19487	0.901408	0.882102	0.707775	0.916667	0.608571	0	0.529914	0.97526	0.341108	0.222727	0	0.163934	0.416691	0	0.365369	0.631579	0.758913	0.833333	0.292237	0	0.65	0	0	0	0	0.3	0	0	0	0.167647	0	0	0.993865
Overlap	Ndufab1	Q9CR21	Acyl carrier protein, mitochondrial OS=Mus musculus GN=Ndufab1 PE=1 SV=1	-0.657935	156	2	6	2	0	0	0.0182073	0	0	0	0	0	0	0	0	0	0	0	0	0	0	0	0	0	0	0	0	0	0	0	0	0	0	0	0	0	0	0	0	0	0	0	0	0	0
Overlap	Ndufb11	O09111	NADH dehydrogenase [ubiquinone] 1 beta subcomplex subunit 11, mitochondrial OS=Mus musculus GN=Ndufb11 PE=1 SV=2	0.151782	151	4	98	4	0.0905046	0	0.340816	0.0599237	0	0	0	0	0	1.53409	0	0.916667	0	0	0.326284	0.591133	0	0	0	0	0	0	0	0	0	0	0	0	0	0	0	0	0	0	0	0	0	0	0	0	0
Detected in Mouse alone	Ndufb4	Q9CQC7	NADH dehydrogenase [ubiquinone] 1 beta subcomplex subunit 4 OS=Mus musculus GN=Ndufb4 PE=1 SV=3	7.81688	129	6	1277	6	1.73364	0.993825	1.54592	1.08592	1.16268	0.924327	3.70787	1.70256	3.38028	3.70739	1.53887	1.30417	1.8	2.49527	2.39222	1.97991	1.77245	1.19184	0.291667	1.52022	1.52483	0.493243	1.42216	2.54386	1.81324	2.66667	1.82648	2.13228	3	1.78634	1.23113	2.41667	1.425	1.22222	2.5	2.56906	1.45455	1.5	0.967742	0.932862	1.84049
Overlap	Ndufs1	Q91VD9	NADH-ubiquinone oxidoreductase 75 kDa subunit, mitochondrial OS=Mus musculus GN=Ndufs1 PE=1 SV=2	19.9423	727	39	4281	39	0.89261	0.515004	1.18962	0.55444	0.567129	0.483882	1.0412	1.7094	1.06573	1.73295	0.965147	0.972222	0.431429	0.888469	1.25381	2.20493	0.918965	0.620903	0	0.438834	0.728227	0.878378	1.09667	0.885965	1.56197	0.685185	0.614916	0.742349	1.06667	0.483363	0.533019	0.925	0.645	0.82963	0.95	1.10497	0.89697	0.861765	0.435484	0.180212	1.96319
Overlap	Ndufs2	Q91WD5	NADH dehydrogenase [ubiquinone] iron-sulfur protein 2, mitochondrial OS=Mus musculus GN=Ndufs2 PE=1 SV=1	2.40634	463	19	703	19	0.43397	0.125839	0.541959	0.0821321	0.140245	0.103143	0.629213	1.47009	0.598592	1.15909	0.954424	0.4	0	0.283554	1.12632	1.24061	0.689703	0.524427	0	0.563279	0.221525	0	0.233561	0.678363	0.910017	0.519444	0.319635	0.568608	0.663333	0	0.198113	0	0	0	0.425	1.16022	0.590909	0.511765	0	0	1.3773
Overlap	Ndufs3	Q9DCT2	NADH dehydrogenase [ubiquinone] iron-sulfur protein 3, mitochondrial OS=Mus musculus GN=Ndufs3 PE=1 SV=2	5.22142	263	11	1105	11	1.08509	0.938102	1.53518	0.968824	0.944695	0.429042	1.20599	2.06496	1.37559	2.10227	1.26542	1.18889	1.11429	1.81474	1.49567	2.27159	1.25456	1.19363	0	0.819672	2.17797	0	2.3064	1.53509	1.98642	1.17778	1.03653	1.22409	1.585	1.26095	1.20283	0.836111	0	1.44444	0.963889	0.533149	0.681818	0.869118	0	0	0
Overlap	Ndufs6	P52503	NADH dehydrogenase [ubiquinone] iron-sulfur protein 6, mitochondrial OS=Mus musculus GN=Ndufs6 PE=1 SV=2	2.48566	116	8	648	8	0.267607	0.193954	0.72726	0.365559	0.424045	0.069966	0	0.682051	0	0.68608	0.487936	0	0.3	0	0.433333	1.80197	0.316667	0.442424	0	0	0.820576	0.141892	0.306155	0	0.651952	0.383333	0	0.390918	0	0	0	0.458333	0	0.155556	0	0.18232	0.654545	0	0	0	0.52454
Overlap	Ndufs8	Q8K3J1	NADH dehydrogenase [ubiquinone] iron-sulfur protein 8, mitochondrial OS=Mus musculus GN=Ndufs8 PE=1 SV=1	7.46002	212	15	1722	15	0.512927	0.339321	0.680499	0.496664	0.371678	0.301751	0.52809	0.841026	0.570423	0.701705	0.328865	0.633333	0.617143	0.623819	0.788788	1.34466	0.487967	0.438553	0.277825	0.619235	0.700676	0.488391	0.501305	0.469298	0.947368	0.452778	0.420091	0.190721	0.385	0.336252	0.339623	0.641667	0	0.511111	0.916667	0.745856	0.463636	0.255882	0.3	0	0.684049
Overlap	Ndufv1	Q91YT0	NADH dehydrogenase [ubiquinone] flavoprotein 1, mitochondrial OS=Mus musculus GN=Ndufv1 PE=1 SV=1	12.7977	464	30	2956	30	0.867862	0.422243	1.05252	0.388923	0.486858	0.41962	0.891386	1.50427	1.07042	1.64773	0.722073	0.891667	0.12	0.57845	1.23991	2.73487	1.1961	0.73599	0	0.751913	0.993412	0	0.896132	1.02339	1.2292	0.759259	0.447489	0.639684	1.21333	0	0	0.877778	0.3075	1.33333	0.625	1.22928	0.787879	0.829412	1.16129	0.360424	1.68712
Overlap	Ndufv2	Q9D6J6	NADH dehydrogenase [ubiquinone] flavoprotein 2, mitochondrial OS=Mus musculus GN=Ndufv2 PE=1 SV=2	4.88637	248	11	1096	11	1.29108	0.683516	1.16169	0.724132	0.603306	0.52754	1.48689	2.66667	2.38967	2.92614	1.53887	1.79167	1.11429	1.05822	2.30846	3.68851	0.644444	1.48464	0	0.272131	1.99708	0.657494	1.46315	1.84211	2.39728	1.36111	0.995434	0.805528	1.59	1.0718	0	0.877778	0	0.388889	1.17222	1.22652	1.27273	1.54706	0	1.27208	1.70245
Overlap	Nedd4	P46935	E3 ubiquitin-protein ligase NEDD4 OS=Mus musculus GN=Nedd4 PE=1 SV=3	11.9867	887	19	2267	19	0.882018	0.697145	0.77754	0.581807	0.977111	0.748376	1.00749	1.04957	0.774648	1.15909	1.41912	0.908333	0.748571	0.756144	0.684689	0.695703	0.729523	0.791527	0.862947	0.792459	0.515949	0.489128	0.484197	1.05848	1.0798	1.27778	1.16591	0.900296	1.3	0.788091	0.410377	1.02778	1.075	0.862963	0.6	0.770718	1.02727	0.823529	0.56129	0.44523	1.13497
Overlap	Nefl	P08551	Neurofilament light polypeptide OS=Mus musculus GN=Nefl PE=1 SV=5	5.82805	543	8	1716	7	0.0331602	0.0343425	0.0645768	0	0.00515233	0	0	0	0	0	0	0.366667	0	0	0	0	0	0	0	0	0.410284	0	0	0	0	0	0	0	0	0	0	0	0	0	0	0	0	0.410294	0	0	0
Overlap	Nefm	P08553	Neurofilament medium polypeptide OS=Mus musculus GN=Nefm PE=1 SV=4	32.8998	848	11	6536	9	0.0141899	0	0.0262911	0	0	0	0	0	0	0	0	0	0	0	0	0	0	0	0	0	0	0	0	0	0	0	0	0	0	0	0	0	0	0	0	0	0	0	0	0	0
Overlap	Nek7	Q9ES74	Serine/threonine-protein kinase Nek7 OS=Mus musculus GN=Nek7 PE=2 SV=1	-0.698022	302	2	15	2	0.00263038	0.00680239	0.00480996	0	0	0	0	0	0	0	0.13941	0	0	0	0	0	0	0	0	0	0	0	0	0	0	0	0	0	0	0	0	0	0	0	0	0	0	0	0	0	0
Overlap	Nek9	Q8K1R7	Serine/threonine-protein kinase Nek9 OS=Mus musculus GN=Nek9 PE=1 SV=2	-0.502624	984	3	12	3	0	0.0114407	0	0	0.00159922	0	0	0	0	0	0	0	0	0	0	0	0	0	0	0	0	0	0	0	0	0	0	0	0	0	0	0	0	0	0	0	0	0	0	0	0
Overlap	Nes	Q6P5H2	Nestin OS=Mus musculus GN=Nes PE=1 SV=1	-0.0218406	1864	12	49	12	0.0129678	0	0.0136567	0.0151877	0.0366409	0.00673051	0	0	0	0	0	0	0	0	0	0	0	0	0	0	0	0	0	0	0	0	0	0	0	0	0	0	0	0	0	0	0	0	0	0	0
Overlap	Nexn	Q7TPW1	Nexilin OS=Mus musculus GN=Nexn PE=2 SV=3	0.744181	607	6	190	6	0.114024	0.0907298	0.0544127	0.114032	0.129288	0.0111338	0	0	0	0	0.364611	0	0	0.465028	0	0	0	0	0	0	0	0	0	0.649123	0.438031	0	0.557078	0	0.45	0	0.353774	0.341667	0	0	0	0	0	0	0.416129	0	0.156442
Overlap	Nhp2l1	Q9D0T1	NHP2-like protein 1 OS=Mus musculus GN=Nhp2l1 PE=1 SV=4	-0.0243438	128	4	55	4	0.0596137	0	0.00882354	0	0.156196	0.00730658	0	0	0.295775	0	0	0	0	0	0	0	0	0	0.592585	0	0	0	0	0	0	0	0	0	0	0	0	0	0	0	0	0	0	0	0	0.561837	0
Overlap	Nid1	P10493	Nidogen-1 OS=Mus musculus GN=Nid1 PE=1 SV=2	2.83953	1245	22	690	22	0.717923	0.275939	0.522264	0.588687	0.251542	0.149343	0	0	0.802817	0	0.273458	0.916667	0.762857	0.663516	0.366667	0.695567	0.23	0.254958	2.24882	0.762459	0.892837	0.0920455	0.714814	0.614035	0.702886	0	0	0.438302	0.215	0.640981	0.537736	0.979167	1.425	2.07407	2.08333	1.24309	0.590909	1.41176	0.919355	0	0
Overlap	Nid2	O88322	Nidogen-2 OS=Mus musculus GN=Nid2 PE=1 SV=2	-0.706329	1403	5	9	5	0.0287732	0	0.00418177	0	0	0	0	0	0	0	0	0	0	0	0	0	0	0	0.194915	0	0	0	0	0	0	0	0	0	0	0	0	0	0	0	0	0	0	0	0	0	0
Overlap	Nit1	Q8VDK1	Nitrilase homolog 1 OS=Mus musculus GN=Nit1 PE=2 SV=2	-0.560131	323	3	9	3	0.00473413	0	0	0.00502119	0.00909563	0	0	0	0	0	0	0	0	0	0.11	0	0	0.140909	0	0	0	0	0	0	0	0	0	0	0	0	0	0	0	0	0	0	0	0	0	0	0
Overlap	Nit2	Q9JHW2	Omega-amidase NIT2 OS=Mus musculus GN=Nit2 PE=1 SV=1	0.48967	276	10	161	10	0.0836882	0.0310412	0.117591	0.0468501	0.0861446	0	0	0.594872	0	0	0	0	0	0	0.253333	0	0	0	0	0.0918033	0	0	0	0	0	0.205556	0	0	0	0	0	0.1	0.1275	0	0.266667	0	0.118182	0.123529	0	0	0
Overlap	Nmt1	O70310	Glycylpeptide N-tetradecanoyltransferase 1 OS=Mus musculus GN=Nmt1 PE=1 SV=1	0.130341	496	4	75	4	0.0392872	0	0.0333728	0	0.0546276	0	0	0.0641026	0.0859155	0.0332386	0.160858	0	0	0	0	0	0	0	0.278107	0.0590164	0	0	0	0	0.152801	0	0.127854	0	0	0	0	0	0	0	0.0833333	0.0911602	0	0	0	0	0
Overlap	Nono	Q99K48	Non-POU domain-containing octamer-binding protein OS=Mus musculus GN=Nono PE=1 SV=3	10.8673	473	21	2203	20	1.34049	1.22726	1.18907	1.01026	1.53245	0.824145	1.10487	1.04615	1.19718	0.681818	1.437	1.24167	1.29429	0.533081	1.36881	1.62959	1.0109	1.30649	1.63842	1.66102	1.5501	1.38145	0.649225	1.69298	1.40917	1.53704	1.39117	1.03455	1.7	1.23643	0.735849	1.8625	2.25	1.28333	0.938889	2.32873	1.36061	1.02353	1.57742	0.636042	1.19632
Overlap	Nop56	Q9D6Z1	Nucleolar protein 56 OS=Mus musculus GN=Nop56 PE=1 SV=2	-0.847172	580	2	5	2	0	0	0	0	0.0319072	0	0	0	0	0	0	0	0	0	0	0	0	0	0	0	0	0	0	0	0	0	0	0	0	0	0	0	0	0	0	0	0	0	0	0	0
Overlap	Nop58	Q6DFW4	Nucleolar protein 58 OS=Mus musculus GN=Nop58 PE=1 SV=1	-0.851149	536	2	4	2	0.00204403	0	0	0	0.011663	0	0	0	0	0	0	0	0	0	0	0	0	0	0.108333	0	0	0	0	0	0	0	0	0	0	0	0	0	0	0	0	0	0	0	0	0	0
Overlap	Nov	Q64299	Protein NOV homolog OS=Mus musculus GN=Nov PE=2 SV=1	2.23647	354	9	405	9	0.204741	0.026222	0.252497	0.0972885	0.131411	0.0306236	0	0	0	0	0	0	0	0	0.12	0.367028	0.133333	0	0	0	0	0	0	0.692982	0.952462	0.55	1.03653	0.35538	0	0	0	0.6	0	0	0	0	0	0	0	0	0.680982
Overlap	Npc1	O35604	Niemann-Pick C1 protein OS=Mus musculus GN=Npc1 PE=1 SV=2	-0.571522	1277	2	10	2	0.00764583	0	0	0	0.00778966	0.00275901	0	0	0	0	0	0	0	0	0	0	0	0	0	0	0	0	0	0	0	0	0	0	0	0	0	0	0	0	0	0	0	0	0	0	0
Overlap	Npepl1	Q6NSR8	Probable aminopeptidase NPEPL1 OS=Mus musculus GN=Npepl1 PE=2 SV=1	-0.252219	524	3	21	3	0	0.00565476	0.00461293	0.00216346	0	0	0	0	0	0	0	0	0	0	0	0	0	0	0	0	0	0	0	0	0	0	0	0	0	0	0	0	0	0	0	0	0	0	0	0	0
Overlap	Npepps	Q11011	Puromycin-sensitive aminopeptidase OS=Mus musculus GN=Npepps PE=1 SV=2	0.35773	920	9	86	9	0.0428425	0.0300294	0.120102	0.0202624	0.101738	0.00902536	0	0	0	0	0.621984	0	0	0	0	0	0	0	0	0.285246	0	0	0	0	0	0.5	0	0	0	0	0	0	0	0.277778	0	0	0	0	0	0	0
Overlap	Npl	Q9DCJ9	N-acetylneuraminate lyase OS=Mus musculus GN=Npl PE=1 SV=1	-0.783073	320	2	8	2	0.0106683	0	0.00312819	0	0	0	0	0	0	0	0	0	0	0	0	0	0	0	0	0	0	0	0	0	0	0	0	0	0	0	0	0	0	0	0	0	0	0	0	0	0
Overlap	Nploc4	P60670	Nuclear protein localization protein 4 homolog OS=Mus musculus GN=Nploc4 PE=1 SV=3	-0.281423	608	4	21	4	0.0223427	0.0124373	0.0099879	0	0.00696156	0	0	0	0	0	0	0	0	0	0	0	0	0	0	0	0	0	0	0	0	0	0.410959	0	0	0.273205	0	0	0	0	0	0	0	0	0	0	0
Overlap	Npm1	Q61937	Nucleophosmin OS=Mus musculus GN=Npm1 PE=1 SV=1	12.7494	292	17	2749	17	1.27972	0.437814	0.989295	0.469088	1.05791	0.573681	1.06367	1.27863	0.647887	1.78977	0.85076	1.5	0.6	0.771267	0.97522	1.00356	0.966533	1.16394	1.92062	1.80288	1.51499	1.33518	0.394529	1.2076	0.960951	0.42037	0.776256	0.955577	0.806667	1.22942	0.587972	0.702778	2.1	1.05556	2.94444	2.64088	1.84848	2.02941	1.46129	0.696113	0.911043
Overlap	Npnt	Q91V88-4	Isoform 4 of Nephronectin OS=Mus musculus GN=Npnt	2.59258	609	11	606	11	0.11533	0.163858	0.202748	0.248862	0.4293	0.222369	0	0	0	0	0.203753	0	0	0	0.08	0	0.22	0	0	0	0	0	0	0.482456	0.366723	0.447222	0.347032	0.479763	0	0	0	0	0	0	0	0	0	0	0	0	0.285276
Overlap	Nptn	P97300	Neuroplastin OS=Mus musculus GN=Nptn PE=1 SV=3	1.95237	397	5	846	5	0.629107	0.738613	0.554002	1.02128	0.977713	0.758277	0	0.54359	0.422535	0.690341	0.761394	0.608333	0.437143	0.748582	0.366667	0.4	0.393333	0.384091	0.33125	0.337705	0.620648	0.375	0.29353	1.22807	1.12054	0.805556	1.55251	0.704837	0.88	0	0.891509	1	0.4575	0	0.691667	0.712707	0.75	0	1.16129	1.01237	0
Overlap	Nqo1	Q64669	NAD(P)H dehydrogenase [quinone] 1 OS=Mus musculus GN=Nqo1 PE=1 SV=3	0.403641	274	3	102	3	0.0090566	0.0854188	0.0363933	0.0782974	0.208338	0.00211864	0	0	0	0	0	0	0	0	0	0	0	0	0	0	0	0	0	0	0	0	0	0	0	0	0	0	0	0	0	0	0	0	0	0	0
Overlap	Nrbp1	D3YUV1	Nuclear receptor-binding protein OS=Mus musculus GN=Nrbp1 PE=1 SV=1	-0.863075	543	2	2	2	0	0	0.00294118	0	0	0	0	0	0	0	0	0	0	0	0	0	0	0	0	0	0	0	0	0	0	0	0	0	0	0	0	0	0	0	0	0	0	0	0	0	0
Overlap	Nrp1	P97333	Neuropilin-1 OS=Mus musculus GN=Nrp1 PE=1 SV=2	-0.697093	923	4	9	4	0	0	0.000743464	0	0	0	0	0	0	0	0	0	0	0	0	0	0	0	0	0	0	0	0	0	0	0	0	0	0	0	0	0	0	0	0	0	0	0	0	0	0
Overlap	Nsf	P46460	Vesicle-fusing ATPase OS=Mus musculus GN=Nsf PE=1 SV=2	0.545959	744	11	125	11	0.0229509	0.00407609	0.115781	0.0531233	0.105108	0.0291667	0	0	0	0	0	0	0	0	0	0	0	0	0	0	0	0	0.172131	0	0	0	0	0	0	0	0.339623	0	0	0	0	0	0	0	0	0	0
Overlap	Nsfl1c	Q9CZ44-3	Isoform 3 of NSFL1 cofactor p47 OS=Mus musculus GN=Nsfl1c	8.42542	372	13	1394	13	0.742339	0.650945	0.693554	0.837402	0.782504	0.674909	0.988764	0.676923	1.5493	0.735795	1.05094	0.916667	0.694286	0.652174	0.644819	0.38	0.306667	0.6092	1.01554	0.659472	0.815278	0.689097	0.690247	0.877193	0.876061	0.722222	1.0274	0.738401	0.746667	0.984238	0.976415	0	0.9	0	0.916667	1.24309	0	0.670588	0.696774	1.37809	0.966258
Overlap	Nt5c	Q9JM14	5'(3')-deoxyribonucleotidase, cytosolic type OS=Mus musculus GN=Nt5c PE=1 SV=1	3.51309	200	4	728	4	0.959261	0.691753	0.826059	0.849376	0.942034	0.418523	1.07865	0.933333	1.02113	0.87358	1.12601	0.866667	1.02857	0.924386	1.05297	0.378325	0.902443	0.780659	0.466102	0.98153	0.521236	1.50768	0.53656	1.05263	0.947368	1	1.3242	0.918065	1.045	1.41856	0.919811	1.29167	1.0875	0	1.33333	1.40884	0.863636	0.882353	0.890323	1.16608	1.19632
Overlap	Ntn1	O09118	Netrin-1 OS=Mus musculus GN=Ntn1 PE=1 SV=3	0.760383	604	8	310	8	0.0714963	0.123187	0.127471	0.184967	0.27744	0.101237	0.191011	0	0	0	0	0	0	0	0.0633333	0.0966667	0.14	0	0	0	0	0	0	0	0.366723	0.505556	1.04566	0	0	0	0	0	0	0	0	0	0	0	0	0	0
Overlap	Nucb1	Q02819	Nucleobindin-1 OS=Mus musculus GN=Nucb1 PE=1 SV=2	7.51008	459	19	2182	19	0.785847	0.2816	0.885137	0.584574	0.662941	0.617509	0.958801	1.4359	2.04695	1.36364	1.49777	0.516667	0.552857	0	0.321667	0.63881	0.578909	0.652884	0.532451	0.530492	0	0	0	1.44737	1.96944	1.03704	1.46119	1.3228	0.98	0.556918	0.686321	0.847222	0.58	0.7	0.769444	0.803867	0.463636	0.408824	0.541935	0.795053	0.668712
Overlap	Nucb2	P81117	Nucleobindin-2 OS=Mus musculus GN=Nucb2 PE=1 SV=2	2.7437	420	12	686	12	0.329798	0.0462432	0.407563	0.0841276	0.182808	0.083412	0	0.502564	0.887324	0.545455	0.647006	0.216667	0.197143	0	0.175227	0.279606	0.164921	0.398236	0.244492	0.202186	0	0	0	0.298246	0.55348	0.355556	0.287671	0.509378	0.436667	0	0.353774	0.429167	0.5175	0.288889	0.616667	0.522099	0.2	0	0.358065	0	0.386503
Overlap	Nudc	O35685	Nuclear migration protein nudC OS=Mus musculus GN=Nudc PE=1 SV=1	-0.718488	332	3	9	3	0	0	0	0.00625	0.0108625	0.00986842	0	0	0	0	0	0	0	0	0	0	0	0	0	0	0	0	0	0	0	0	0	0	0	0	0	0	0	0	0	0	0	0	0	0	0
Overlap	Nudcd2	Q9CQ48	NudC domain-containing protein 2 OS=Mus musculus GN=Nudcd2 PE=1 SV=1	0.690357	157	2	124	2	0.0473948	0.0111361	0.106811	0.0125901	0.0699421	0.0069494	0.102247	0	0	0	0	0	0	0	0.07	0.06	0.06	0	0	0.39082	0.167954	0.184091	0	0.131579	0	0	0	0	0	0	0	0	0	0	0	0	0	0	0	0	0
Overlap	Nudt21	Q9CQF3	Cleavage and polyadenylation specificity factor subunit 5 OS=Mus musculus GN=Nudt21 PE=1 SV=1	-0.327433	227	3	21	3	0.0198652	0	0.0157964	0	0.0314399	0	0	0	0	0	0	0	0	0	0	0	0.09	0.131818	0	0	0.0579151	0	0	0	0	0	0	0	0	0	0	0	0	0	0	0	0	0	0	0	0
Overlap	Nudt4	Q8R2U6	Diphosphoinositol polyphosphate phosphohydrolase 2 OS=Mus musculus GN=Nudt4 PE=1 SV=1	-0.522141	179	2	21	2	0	0	0	0.0426909	0.0175465	0	0	0	0	0	0	0	0	0	0	0	0	0	0	0	0	0	0	0	0	0	0	0	0	0	0	0	0	0	0	0	0	0	0	0	0
Overlap	Nudt5	Q9JKX6	ADP-sugar pyrophosphatase OS=Mus musculus GN=Nudt5 PE=1 SV=1	-0.863971	218	2	2	2	0	0	0.00142157	0	0	0	0	0	0	0	0	0	0	0	0	0	0	0	0	0	0	0	0	0	0	0	0	0	0	0	0	0	0	0	0	0	0	0	0	0	0
Overlap	Numa1	E9Q7G0	Protein Numa1 OS=Mus musculus GN=Numa1 PE=1 SV=1	0.165481	2094	9	77	9	0.103471	0.0288893	0.051051	0	0.0733712	0	0	0	0	0	0	0	0	0	0	0	0	0.204545	0.210417	0.22459	0	0	0	0.0552632	0	0	0	0	0	0	0	0.575	0.495	0	0	0	0	0	0.435484	0	0
Overlap	Nup93	Q8BJ71	Nuclear pore complex protein Nup93 OS=Mus musculus GN=Nup93 PE=2 SV=1	-0.556322	819	3	19	3	0.00303505	0	0.00052521	0	0.0193784	0	0	0	0	0	0.160858	0	0	0	0	0	0	0	0	0	0	0	0	0	0	0	0	0	0	0	0	0	0	0	0	0	0	0	0	0	0
Overlap	Nutf2	P61971	Nuclear transport factor 2 OS=Mus musculus GN=Nutf2 PE=2 SV=1	2.26589	127	6	652	6	0.455188	0.456496	0.49246	0.491629	0.439609	0.141921	0	0.379487	0.0957746	0	0.546917	0.2875	0	0.283554	0.504713	0.277833	0.511082	0.907932	0.38125	0.393443	0.735964	0.814803	0.255655	0.330409	0.162988	0.433333	0.420091	0.278381	0.6	0	0.268868	0.883333	0.315	0.888889	0.366667	0.716851	0.418182	0.666176	0.682258	0.482332	1.19632
Overlap	Oat	P29758	Ornithine aminotransferase, mitochondrial OS=Mus musculus GN=Oat PE=1 SV=1	23.7902	439	23	5252	23	0.997839	0.97543	1.0839	1.20967	1.39568	1.04351	0.71161	1.08376	0.788732	0.889205	1.64433	0.702778	0.714286	0.676749	1.14297	0.529371	1.00539	1.26552	1.19786	1.24871	0.850772	1.15172	1.01238	1.54971	1.4601	0.492593	1.46119	1.05429	0.95	0.753065	0.858491	1.33611	1.005	0.844444	1.11111	1.10497	1.31818	1.08824	0.651613	0.501767	0.693252
Overlap	Ogdh	Q60597-3	Isoform 3 of 2-oxoglutarate dehydrogenase, mitochondrial OS=Mus musculus GN=Ogdh	42.4495	1038	65	11607	65	3.0386	2.46325	4.70453	2.46749	3.02834	2.16512	3.37079	4.78632	3.19249	5.39773	3.00268	2.75	1.68571	2.6087	5.35995	7.7619	4.07842	3.31367	1.66361	2.50055	2.47127	0.783272	4.65001	3.65497	3.73514	3.53704	2.07002	2.56663	4.06667	0.567426	1.33962	2.30556	1.325	1.13333	3.38889	3.89503	3.42424	4.02941	1.48387	1.69611	5.95092
Overlap	Ogn	Q62000	Mimecan OS=Mus musculus GN=Ogn PE=2 SV=1	31.3804	298	21	8271	21	1.72613	4.16977	2.30139	5.36574	3.24702	2.909	1.54682	1.44274	1.55634	1.39205	2.3235	2.16667	1.91429	3.85633	0.907971	1.01894	1.52978	2.29389	0.482345	1.37778	2.77171	2.4094	2.32995	2.54386	2.10526	1.07407	2.19178	1.7769	1.66667	3.4676	5.09434	0.869444	1.0875	0.5	1.66667	2.51381	1.80909	2.64706	1.23548	1.70318	1.1319
Overlap	Ola1	Q9CZ30	Obg-like ATPase 1 OS=Mus musculus GN=Ola1 PE=1 SV=1	0.712125	396	5	158	5	0.0136561	0.0518337	0.0213444	0.0997183	0.0596055	0.0209588	0	0	0	0	0	0	0	0	0	0	0	0	0	0	0	0	0	0	0	0.388889	0	0	0	0	0	0	0	0	0	0	0	0	0	0	0
Overlap	Opa1	P58281-2	Isoform 2 of Dynamin-like 120 kDa protein, mitochondrial OS=Mus musculus GN=Opa1	-0.0551727	997	14	53	13	0.00234223	0.00428922	0.0337684	0.00996377	0	0.00430425	0	0	0	0	0	0	0	0	0	0.124138	0	0	0	0	0	0	0	0	0	0	0	0	0	0	0	0	0	0	0	0	0	0	0	0	0
Overlap	Orm1	Q60590	Alpha-1-acid glycoprotein 1 OS=Mus musculus GN=Orm1 PE=1 SV=1	0.239988	207	7	213	2	0.0678494	0	0.108539	0	0.0277718	0	0	0	0	0	0	0	0	0	0.665871	0.400805	0.32199	0.675418	0.216667	0.547322	0.767943	0	0	0	0	0	0	0	0	0	0	0	0	0	0	0	0	0	0	0	0
Overlap	Orm2	P07361	Alpha-1-acid glycoprotein 2 OS=Mus musculus GN=Orm2 PE=1 SV=1	0.148309	207	7	214	2	0	0	0.0469936	0	0.00979194	0.27042	0	0	0	0	0	0	0	0	0	0	0	0	0	0	0	0	0	0	0	0	0	0	0	0	0	0	0	0	0	0	0	0	0	0	0
Overlap	Ostf1	Q62422	Osteoclast-stimulating factor 1 OS=Mus musculus GN=Ostf1 PE=1 SV=2	1.77369	215	9	1213	9	1.00197	0.600659	0.895084	0.723966	1.09681	0.485	1.11798	1	1.15962	1.24432	1.6622	1.18333	1.05	0.924386	0.863142	0.327833	0.971204	0.95497	1.4335	1.09665	0.804736	1.4309	0.638672	0.991228	1.02207	0.812963	0.861492	1.89536	0.88	1.53765	1.27358	0.954167	0.6225	1.55	0	0.385359	1	1.10735	0.527419	1.80212	1.19632
Overlap	Otub1	Q7TQI3	Ubiquitin thioesterase OTUB1 OS=Mus musculus GN=Otub1 PE=1 SV=2	1.38422	271	7	594	7	0.442838	0.274236	0.291056	0.329639	0.511489	0.153939	0.617978	0.635897	0.704225	0.571023	0.647006	0.766667	0	0.391304	0.29	0.263333	0.233333	0.500026	0.540925	0.259016	0.280888	0.5836	0.290373	0.657895	0.614601	0.397222	0.721461	0.489635	0.52	0.809107	0.636792	0.5625	0	0.316667	0	0.994475	0.563636	0	0.929032	0.360424	0.45092
Overlap	Oxct1	Q9D0K2	Succinyl-CoA:3-ketoacid coenzyme A transferase 1, mitochondrial OS=Mus musculus GN=Oxct1 PE=1 SV=1	38.8912	520	28	7590	28	3.29387	4.20026	4.20123	5.07694	4.70241	3.97255	2.99625	3.58974	2.58216	3.38068	2.93119	2.86111	4.34286	2.41966	4.0613	4.54882	3.30401	3.26822	1.37194	3.08452	3.53084	3.77969	4.10105	3.77193	4.85569	5.01852	4.10959	1.46101	3.1	4.7986	3.86792	3.05556	1.405	0.516667	1.18611	4.11602	3.42424	2.02941	3.87097	3.03887	4.3865
Overlap	Oxsr1	Q6P9R2	Serine/threonine-protein kinase OSR1 OS=Mus musculus GN=Oxsr1 PE=1 SV=1	-0.84511	527	3	5	3	0.00297915	0	0	0	0	0	0	0	0	0	0	0	0	0	0	0	0	0	0	0	0	0	0	0.157895	0	0	0	0	0	0	0	0	0	0	0	0	0	0	0	0	0
Overlap	P4ha1	Q60715	Prolyl 4-hydroxylase subunit alpha-1 OS=Mus musculus GN=P4ha1 PE=2 SV=2	3.82331	534	15	818	4	0.00984356	0	0.00341006	0	0	0	0	0	0	0	0	0	0	0	0	0	0	0	0.0152542	0	0	0	0	0	0	0	0	0	0	0	0	0	0	0	0	0.0207182	0	0	0	0	0
Overlap	P4ha2	Q5SX75	Procollagen-proline, 2-oxoglutarate 4-dioxygenase (Proline 4-hydroxylase), alpha II polypeptide, isoform CRA_f OS=Mus musculus GN=P4ha2 PE=1 SV=1	0.315896	537	11	97	11	0.0755578	0	0.103727	0	0.0952307	0.0564982	0	0.676923	0.605634	0.622159	0	0	0	0	0	0	0	0	0.0711864	0	0	0	0	0	0	0	0	0	0	0	0	0	0.4725	0.588889	0	0	0	0	0	0	0
Overlap	P4hb	P09103	Protein disulfide-isomerase OS=Mus musculus GN=P4hb PE=1 SV=2	96.054	509	45	22718	45	8.99587	4.19137	7.55356	4.51432	7.64099	6.39708	8.46442	11.2479	11.8779	12.5	12.9401	9.5	8.45714	5.97353	6.12461	5.79239	5.97976	7.67748	9.81168	9.19599	7.81624	11.9277	4.80923	9.8538	11.6129	6	10.5023	9.83218	10.8667	11.7338	8.4434	9.22222	9	9.33333	10	9.14365	5.72727	7.23529	8.35484	8.86926	5.33742
Overlap	Pa2g4	P50580	Proliferation-associated protein 2G4 OS=Mus musculus GN=Pa2g4 PE=1 SV=3	1.72267	394	13	430	13	0.461111	0.0674517	0.42068	0.0796331	0.283789	0.190892	1.01124	1.12821	1.97183	1.1804	0.786416	0.266667	1.11429	0	0.285	0.841576	0	0.549021	0.390466	0.676776	0.221946	0.243243	0	0.732456	0.657046	1.16667	0.954338	0.23692	0.53	0	0.367925	0.383333	0	0	0.125	0	0	0	0.309677	0	0.358896
Overlap	Pabpc1	P29341	Polyadenylate-binding protein 1 OS=Mus musculus GN=Pabpc1 PE=1 SV=2	12.7749	636	23	2503	18	0.687328	0.437417	0.60215	0.464061	0.731117	0.462359	0.573034	0.420513	0.901408	0.590909	0.822163	0.763889	0.577143	0.487713	0.675633	0.6867	0.517656	0.771671	0.966714	0.881239	0.589296	0.659122	0.658001	0.71345	0.699491	0.566667	0.596651	0.71076	0.853333	0.837128	1.01887	0.972222	0.8575	0.5	0.661111	0.674033	0.577273	0.479412	0.46129	0.915194	0.638037
Overlap	Pacsin2	Q9WVE8	Protein kinase C and casein kinase substrate in neurons protein 2 OS=Mus musculus GN=Pacsin2 PE=1 SV=1	7.93724	486	17	1614	17	0.517692	0.537985	0.533352	0.801682	0.700807	0.537442	0.606742	0.579487	0.767606	0.519886	0.600536	0.558333	0.6	0.499055	0.497247	0.436437	0.5437	0.623435	0.356356	0.447942	0.130309	0.463498	0.645754	0.988304	0.852292	0.681481	1.15677	0.643633	0.665	0.658494	0.82783	0.695833	0.58875	0	0	0.447514	0.569697	0.494118	0.324194	0	0.671779
Overlap	Padi4	Q9Z183	Protein-arginine deiminase type-4 OS=Mus musculus GN=Padi4 PE=2 SV=3	-0.8493	666	4	10	4	0	0	0	0	0.0328964	0	0	0	0	0	0	0	0	0	0	0	0	0	0	0	0	0	0	0	0	0	0	0	0	0	0	0	0	0	0	0	0	0	0	0	0
Overlap	Pafah1b1	P63005	Platelet-activating factor acetylhydrolase IB subunit alpha OS=Mus musculus GN=Pafah1b1 PE=1 SV=2	5.43781	410	9	886	7	0.711782	0.58784	0.464834	0.664025	0.823193	0.681369	0.898876	0.902564	0.929577	0.775568	1.00804	1	0.857143	0.986767	0.638988	0.389606	0.619729	0.705254	0.851342	0.644481	0	0.354745	0.664409	1.14035	0.896435	0.833333	0.890411	0.882527	0.93	0.935201	1.13208	0	0	0.955556	0.683333	0.207182	0	0.670588	0	1.27208	0.920245
Overlap	Pafah1b2	Q61206	Platelet-activating factor acetylhydrolase IB subunit beta OS=Mus musculus GN=Pafah1b2 PE=1 SV=2	5.75704	229	2	1064	2	0.723676	0.5182	0.485392	0.56891	0.536446	0.444272	0.820225	0.851282	1.21127	1.14631	0.970509	0.55	0.437143	0.6862	0.812956	0.920665	0.98281	0.75121	0.917338	1.15301	1.38608	1.39036	0.569627	0.666667	0.713073	0.477778	0.812785	0.716683	0.85	1.15587	0.650943	0.7	0.5625	0.655556	0.641667	0.944751	0.790909	0.820588	0.667742	0.720848	0.409509
Overlap	Paics	Q9DCL9	Multifunctional protein ADE2 OS=Mus musculus GN=Paics PE=1 SV=4	-0.246726	425	8	27	8	0.0115246	0	0.0150466	0	0.0446365	0	0	0	0	0	0	0.0916667	0	0	0	0	0	0	0.316031	0	0	0	0	0	0	0	0.083105	0	0.12	0	0	0	0	0	0	0	0	0	0	0	0
Overlap	Pak2	Q8CIN4	Serine/threonine-protein kinase PAK 2 OS=Mus musculus GN=Pak2 PE=1 SV=1	3.942	524	16	955	16	0.368302	0.383124	0.514855	0.51843	0.594772	0.880679	0.348315	0	0.274648	0.536932	0.386059	0	0.531429	0	0.338369	0	0	0.195455	0.866455	0.958361	1.06379	0.796837	0.557377	0	0.33107	0.494444	0.621005	0.29615	0.675	0.740806	0	0	0	0.555556	0.533333	0.422652	0.215	0.361765	0.309677	0.503534	0.446319
Overlap	Palld	Q9ET54-6	Isoform 6 of Palladin OS=Mus musculus GN=Palld	11.6916	1391	32	2664	4	0.370101	0.31163	0.373968	0.194736	0.125729	0.0571216	0	0	0	0	0.761394	1.25	0.655714	1.31947	0	0	0	0	0	0	0.217181	0	0.394529	0	0	0.283333	1.00457	0.615992	1.2	0.952715	0.985849	0	0	0	0	0.165746	0.272727	0.970588	0	0.699647	0.542945
Overlap	Park7	Q99LX0	Protein DJ-1 OS=Mus musculus GN=Park7 PE=1 SV=1	25.1166	189	19	5008	19	2.99547	3.45836	2.7881	3.68794	2.97674	2.62809	3.40824	3.86325	4.74178	4.20455	3.53887	3.08333	2.54286	3.32703	3.13944	2.57794	2.22885	2.56537	1.45692	2.54871	3.13387	3.37561	3.06295	3.27485	3.53141	2.33333	3.74429	2.56663	3.4	3.88792	3.20755	3.05556	1.35	2.92593	3.30556	3.81215	3.33333	2.67647	2.54839	2.5689	3.83436
Overlap	Parva	Q9EPC1	Alpha-parvin OS=Mus musculus GN=Parva PE=1 SV=1	15.7138	372	14	2789	14	1.12907	1.62845	0.965855	1.52626	1.60726	1.23954	3.55805	0.977778	0.971831	1.03409	1.07239	1.17778	0.86	1.36106	1.20044	1.01949	1.24916	0.790866	0.470621	0.734098	0.666774	0.710918	1.08751	1.92982	1.13413	1.61111	1.49163	1.33465	1.23333	1.42557	1.12736	1.63889	0.6075	0.622222	0.816667	1.21271	0.787879	0.961765	0.556452	0.879859	2.94479
Overlap	Parvb	Q9ES46	Beta-parvin OS=Mus musculus GN=Parvb PE=1 SV=1	-0.480081	365	5	23	5	0.0822612	0	0.0134982	0	0	0	0	0	0	0	0	0	0	0	0	0	0	0	0	0	0	0	0	0	0	0	0	0	0	0	0	0	0	0	0	0	0	0	0	0	0
Overlap	Pawr	Q925B0	PRKC apoptosis WT1 regulator protein OS=Mus musculus GN=Pawr PE=1 SV=2	16.2863	333	16	3821	16	0.965836	2.24767	1.11123	2.55418	2.68708	1.46946	1.21723	0.471795	0.704225	0.622159	0.702413	1	0	0	0.482222	0.677151	0.680375	0.243182	0	0	0.398792	0.513068	0.316399	2.66082	2.41087	1.2037	3.43988	0.987167	0.69	0.669002	0.679245	1.58333	0	0.822222	0.845833	0.140884	1.22727	0.564706	1.12258	0.726148	1.74847
Overlap	Pbxip1	Q3TVI8	Pre-B-cell leukemia transcription factor-interacting protein 1 OS=Mus musculus GN=Pbxip1 PE=1 SV=2	1.50673	727	8	291	8	0.0323469	0.0946143	0.0273304	0.117648	0.164022	0.0355224	0	0	0	0	0	0	0	0	0.060423	0	0	0	0	0	0	0	0	0.127632	0.0865874	0.133333	0.210046	0	0.071	0	0.226415	0	0	0	0	0	0	0	0	0	0.220859
Overlap	Pcbd1	P61458	Pterin-4-alpha-carbinolamine dehydratase OS=Mus musculus GN=Pcbd1 PE=1 SV=2	-0.924034	104	2	2	2	0	0	0.00687856	0	0	0	0	0	0	0	0	0	0	0	0	0	0	0	0	0	0	0	0	0	0	0	0	0	0	0	0	0	0	0	0	0	0	0	0	0	0
Overlap	Pcbp1	P60335	Poly(rC)-binding protein 1 OS=Mus musculus GN=Pcbp1 PE=1 SV=1	31.4928	356	20	6324	14	2.51294	1.7048	2.24196	1.68707	2.97631	1.63498	2.05618	2.32479	3.94366	2.89773	2.91332	2.77778	2.14286	1.569	2.30289	2.37159	2.15113	2.72736	4.11158	2.67614	1.99959	2.15049	1.78526	2.80702	2.51273	2.42593	2.16134	2.68509	2.9	2.10158	1.17925	2.69444	2.25	2.18519	2.69444	3.70166	2.12121	4.26471	2.03226	2.29682	2.45399
Overlap	Pcbp2	Q61990	Poly(rC)-binding protein 2 OS=Mus musculus GN=Pcbp2 PE=1 SV=1	17.4045	362	14	3499	2	0	0.01269	0	0.0215562	0.00392066	0	0	0	0	0	0	0	0	0	0	0	0	0	0	0	0	0	0	0	0	0	0	0	0	0	0	0	0	0	0	0	0	0	0	0	0
Overlap	Pcdh7	E9Q2S0	Protein Pcdh7 OS=Mus musculus GN=Pcdh7 PE=1 SV=1	-0.629966	1255	4	9	4	0	0.00214286	0	0.00749253	0	0.00188492	0	0	0	0	0	0	0	0	0	0	0	0	0	0	0	0	0	0	0	0	0	0	0	0	0	0	0	0	0	0	0	0	0	0	0
Overlap	Pck2	Q8BH04	Phosphoenolpyruvate carboxykinase [GTP], mitochondrial OS=Mus musculus GN=Pck2 PE=1 SV=1	1.21139	640	13	259	13	0.157247	0.0887051	0.115062	0.0935071	0.233083	0.0346518	0	0	0.169014	0	0.193029	0	0	0	0	0	0	0	0.265184	0.162295	0	0	0	0.350877	0	0	0.401826	0.402764	0	0	0	0.316667	0.5925	0.244444	0	0	0.345455	0	0.396774	0.349823	0
Overlap	Pcmt1	E0CYV0	Protein-L-isoaspartate(D-aspartate) O-methyltransferase OS=Mus musculus GN=Pcmt1 PE=4 SV=1	4.86321	286	8	1483	8	1.49477	1.52772	1.36741	1.51151	1.43429	1.11093	1.34831	1.64103	1.40845	1.61932	1.28686	1.41667	1.74	1.47448	1.43907	1.37767	1.38106	0.869212	0.5	2.08251	1.85624	2.81634	1.85633	0.964912	1.02377	2.08333	2.28311	0	1.4	1.62872	1.22406	1.16667	1.125	1.66667	1.20833	1.24309	1.54545	1.14706	1.05484	1.01237	1.00307
Overlap	Pcna	P17918	Proliferating cell nuclear antigen OS=Mus musculus GN=Pcna PE=1 SV=2	-0.491515	261	6	34	6	0.00425453	0	0.00121536	0	0.0953961	0.0133009	0	0	0	0	0	0	0	0	0	0	0	0	0	0	0	0	0	0	0	0	0	0	0	0	0	0	0	0	0	0	0	0	0	0	0
Overlap	Pcolce	Q61398	Procollagen C-endopeptidase enhancer 1 OS=Mus musculus GN=Pcolce PE=1 SV=2	4.97298	468	16	1085	12	0.253892	0.0124388	0.148155	0	0.112537	0.00583333	0.224719	0.358974	0.760563	0.417614	0.832887	0	0	0	0	0.0916667	0.17	0.172727	0.270833	0	0.207046	0.0852273	0	0.140351	0.305603	0.25	0.283105	0	0.7	0	0	0.291667	0.66375	0.477778	0.572222	0.654696	0.695455	0.776471	0	0	0
Overlap	Pcyox1	Q9CQF9	Prenylcysteine oxidase OS=Mus musculus GN=Pcyox1 PE=1 SV=1	0.955594	505	7	173	7	0.327952	0.052438	0.152164	0.07689	0.144367	0.012996	0.617978	0.369231	0.394366	0.387784	0.568365	0.533333	0.445714	0.408318	0.296667	0	0	0.152975	0.2375	0.522077	0	0.204545	0.142031	0.425439	0.417657	0.666667	0.420091	0.639684	0.485	0	0	0	0.48375	0.788889	0.275	0	0.4	0.617647	0.6	0.75265	0.607362
Overlap	Pdap1	Q3UHX2	28 kDa heat- and acid-stable phosphoprotein OS=Mus musculus GN=Pdap1 PE=1 SV=1	-0.628492	181	3	11	3	0	0	0.00927132	0.0173061	0.0260373	0	0	0	0	0	0	0	0	0	0	0	0	0	0	0	0	0	0	0	0	0	0	0	0	0	0	0	0	0	0	0	0	0	0	0	0
Overlap	Pdcd10	Q8VE70	Programmed cell death protein 10 OS=Mus musculus GN=Pdcd10 PE=1 SV=1	-0.483539	212	2	10	2	0.00943396	0.00418693	0.00798064	0.00158824	0.00719697	0.00251736	0	0	0	0	0	0	0	0	0	0	0	0	0	0	0	0	0	0	0	0	0	0	0	0	0	0	0	0	0	0	0	0	0	0	0
Overlap	Pdcd5	P56812	Programmed cell death protein 5 OS=Mus musculus GN=Pdcd5 PE=1 SV=3	2.64044	126	7	563	3	0	0.00249094	0	0	0	0	0	0	0	0	0	0	0	0	0	0	0	0	0	0	0	0	0	0	0	0	0	0	0	0	0	0	0	0	0	0	0	0	0	0	0
Overlap	Pdcd6	P12815	Programmed cell death protein 6 OS=Mus musculus GN=Pdcd6 PE=1 SV=2	1.66156	191	3	442	3	0.309421	0.178914	0.185455	0.148233	0.206758	0.0525638	0.376404	0.364103	0.225352	0.40625	0.361037	0.404167	0.424286	0.357278	0.21	0.156667	0.196667	0.181818	0	0.40623	0.309378	0.155114	0.208311	0.236842	0.40747	0.340741	0.371385	0.343534	0.38	0.467601	0	0.441667	0	0.2	0.466667	0	0.477273	0.714706	0	0.572438	0.588957
Overlap	Pdcd6ip	Q9WU78-3	Isoform 3 of Programmed cell death 6-interacting protein OS=Mus musculus GN=Pdcd6ip	12.6701	874	33	2391	33	0.811209	0.605419	0.659433	0.497844	0.703934	0.418286	0.842697	0.769231	0.985915	0.71875	1.03307	0.966667	0.528571	0.839319	0.744475	0.549721	0.690634	0.522478	0.600706	0.611694	0.2389	0.797528	0.595278	1.46199	0.818336	0.87037	1.7656	1.01481	1.31	1.07881	0.580189	0.65	0.5475	0.359259	0.638889	0.599448	0.424242	0.376471	0.56129	0.787986	1.22086
Overlap	Pde3a	Q9Z0X4	cGMP-inhibited 3',5'-cyclic phosphodiesterase A OS=Mus musculus GN=Pde3a PE=1 SV=1	0.350326	1141	4	90	4	0.0146751	0.121681	0.00832071	0.0199792	0.270645	0.188786	0	0	0	0	0	0	0	0	0	0	0	0	0	0	0	0	0	0	0	0.777778	0	0	0	0	0	0	0	0	0	0	0	0	0	0	0
Overlap	Pdgfrb	E9QN12	Tyrosine-protein kinase receptor OS=Mus musculus GN=Pdgfrb PE=3 SV=1	0.809734	1103	6	364	4	0.00594983	0.00940476	0.0139382	0.00926716	0.0164294	0.0160206	0	0	0	0.315341	0	0	0	0	0	0	0	0	0	0	0	0	0	0	0	0	0	0	0	0	0	0	0	0	0	0	0	0	0	0	0
Overlap	Pdha1	P35486	Pyruvate dehydrogenase E1 component subunit alpha, somatic form, mitochondrial OS=Mus musculus GN=Pdha1 PE=1 SV=1	25.8504	390	35	5381	33	1.76942	1.03409	2.65353	1.46155	1.40262	0.861035	1.68539	3.38462	1.78873	2.78409	1.42985	1.44444	1.05714	1.39887	2.88416	5.25742	2.25108	1.70907	1.30791	1.49078	2.6064	0.986794	2.5322	1.90058	2.47878	1.55556	0.980213	1.11747	2	0.763573	1.08962	2.80556	0	0.6	1.80556	2.23757	1.92727	3.02941	0.440323	0	3.00613
Overlap	Pdhb	Q9D051	Pyruvate dehydrogenase E1 component subunit beta, mitochondrial OS=Mus musculus GN=Pdhb PE=1 SV=1	36.5687	359	28	7334	28	2.74767	1.81378	4.15563	2.38999	1.89786	1.53558	3.14607	5.26496	3.00469	5	3.14567	3.47222	3.45714	3.51607	3.82722	6.50706	3.02001	3.04751	0.926507	1.95847	3.01264	1.14629	4.12649	2.83626	4.99151	3.40741	2.25266	2.44817	3.63333	1.43608	2.21698	2.27778	0.825	1.92593	2.96667	4.11602	1.78788	1.61765	0.730645	0.522968	5.70552
Overlap	Pdia3	P27773	Protein disulfide-isomerase A3 OS=Mus musculus GN=Pdia3 PE=1 SV=2	129.372	505	59	30527	59	11.4329	5.77638	12.0927	7.12861	9.27032	6.37059	9.06367	10.5983	14.6948	15.625	14.6559	11.3889	10.8571	8.39319	10.4005	8.65955	10.2408	10.6683	13.5734	12.9315	11.7608	13.964	6.01692	11.4035	12.9032	9.81481	11.2633	9.87167	11.6667	15.0613	9.15094	13.3333	14	10.6667	16.1111	12.1547	10.3939	11.4706	12.5806	10.8481	7.76074
Overlap	Pdia4	P08003	Protein disulfide-isomerase A4 OS=Mus musculus GN=Pdia4 PE=1 SV=3	24.1794	638	45	5817	45	2.23717	1.02303	2.21169	1.21212	1.72987	1.14498	2.05993	2.73504	3.19249	2.55682	2.89544	2.38889	2.6	1.73913	1.93481	1.8104	1.92141	2.45133	2.5073	2.86157	2.19347	2.93192	1.35272	2.39766	2.95416	2.2963	1.91781	2.21125	2.46667	2.45184	1.74528	2.16667	2.175	1.59259	2.61111	2.29282	2.0303	2.38235	2.22581	2.22615	0.969325
Overlap	Pdia5	Q921X9	Protein disulfide-isomerase A5 OS=Mus musculus GN=Pdia5 PE=2 SV=1	-0.551827	517	6	19	6	0.00415734	0	0.0189662	0	0.0563545	0.0191667	0	0	0	0	0	0	0	0	0	0	0	0	0.220339	0	0	0	0	0	0	0	0	0	0	0	0	0	0	0	0	0	0	0	0	0	0
Overlap	Pdia6	Q3TML0	Protein disulfide-isomerase A6 OS=Mus musculus GN=Pdia6 PE=2 SV=1	39.1966	445	24	7408	24	4.82167	1.69818	4.58803	2.20384	3.86149	2.1151	4.75655	6.66667	9.15493	6.5625	7.68543	6.38889	4.88571	3.44045	4.03699	3.53043	4.26806	5.21294	6.41573	5.12313	4.43353	6.07729	2.84531	5.26316	6.82513	3.7037	5.11416	6.83119	6.63333	6.16462	3.49057	5.36111	4.1	6.14815	5.05556	4.28177	3.81818	3.44118	5.51613	6.07774	2.73006
Overlap	Pdlim1	O70400	PDZ and LIM domain protein 1 OS=Mus musculus GN=Pdlim1 PE=2 SV=4	66.5274	327	31	15660	31	5.97248	9.22563	7.20527	11.6592	9.44831	6.14226	5.13109	4.54701	3.28638	4.0625	5.89812	4.44444	6.45714	6.46503	4.82246	4.40482	5.34171	5.95012	3.63324	3.74098	3.78431	4.63862	7.37551	9.06433	9.71138	7.5	10.9589	6.79171	6.03333	6.02452	8.58491	5.11111	2.1	1.7037	2.44444	5.96685	5.15152	2.97059	6.29032	9.54064	8.55828
Overlap	Pdlim2	Q8R1G6	PDZ and LIM domain protein 2 OS=Mus musculus GN=Pdlim2 PE=1 SV=1	-0.234285	349	2	18	2	0.0129096	0	0.0137002	0.00328084	0	0	0	0	0	0	0	0	0	0	0	0	0	0	0	0	0	0	0	0.684211	0	0	0	0	0	0	0	0	0	0	0	0	0	0	0	0	0
Overlap	Pdlim3	O70209	PDZ and LIM domain protein 3 OS=Mus musculus GN=Pdlim3 PE=1 SV=1	32.1222	316	25	7253	25	2.8358	5.68355	4.42573	6.85311	4.90489	3.88618	1.44195	0.707692	0.450704	0.647727	1.63003	2.05556	4.14286	6.91871	2.12477	2.06344	2.12269	1.96878	0	1.41869	2.49441	3.98464	6.62081	2.95322	3.02207	4.68519	5.2968	2.84304	2.12667	7.95096	9.19811	0	0	0	0	0.48895	0	1.5	1.44839	6.74912	3.12883
Overlap	Pdlim4	P70271	PDZ and LIM domain protein 4 OS=Mus musculus GN=Pdlim4 PE=1 SV=3	2.82593	330	11	729	11	0.473106	1.07922	0.561532	1.32863	1.18447	0.918875	0	0	0	0.732955	0.739946	0.55	0.745714	0.465028	0.466667	0.785878	0.76911	0.658524	0	0	0.631478	0.310811	0	0	1.12054	0	1.18721	0.580454	0.47	1.02977	0	0.416667	0	0	0.591667	0.464088	0.827273	0	1.06452	0	1.28834
Overlap	Pdlim5	Q8CI51	PDZ and LIM domain protein 5 OS=Mus musculus GN=Pdlim5 PE=1 SV=4	42.934	591	33	9225	22	2.23112	1.95093	2.69707	2.20264	2.28025	1.51612	1.83521	1.40855	1.70423	1.40625	3.21716	2.22222	2.48571	2.68431	2.12232	1.79929	2.17842	1.89862	1.74364	1.10149	1.17677	1.39885	2.31306	3.47953	3.70119	3.35185	5.11416	3.59329	3.1	3.67776	3.77358	0.955556	0.8825	0.338889	0.980556	1.27072	1.45758	1.64706	2.35484	2.19081	2.36196
Overlap	Pdlim7	Q3TJD7	PDZ and LIM domain protein 7 OS=Mus musculus GN=Pdlim7 PE=2 SV=1	44.741	457	37	12234	37	3.43138	6.68195	4.59087	7.51316	6.13213	4.98494	2.99625	1.81197	1.62676	1.65625	2.68097	3.05556	4.2	5.44423	2.86472	2.21604	3.17144	2.29981	0.943503	1.44554	2.35711	3.03235	5.04493	4.79532	4.21053	5.11111	7.24505	3.63277	4	5.35902	5.99057	2.5	0.735	1	1.55556	2.18232	1.60909	2.14706	3.74194	3.9576	5.21472
Overlap	Pdp1	A2AJQ0	[Pyruvate dehydrogenase [acetyl-transferring]]-phosphatase 1, mitochondrial OS=Mus musculus GN=Pdp1 PE=3 SV=2	-0.497652	597	2	15	2	0	0	0.000735294	0	0.00161493	0	0	0	0	0	0	0	0	0	0	0	0	0	0	0	0	0	0	0	0	0	0	0	0	0	0	0	0	0	0	0	0	0	0	0	0
Overlap	Pdxk	Q8K183	Pyridoxal kinase OS=Mus musculus GN=Pdxk PE=1 SV=1	2.41801	312	7	466	7	0.423985	0.516199	0.255518	0.239272	0.546738	0.267418	0.808989	1.02564	0.732394	0.605114	0.9437	1.08333	0.848571	0	0	0.32	0.4	0.727273	0	0.459016	0.761901	0.259091	0.347186	1.05263	0.855688	0.666667	0.90411	1.30306	1	0.777583	0.849057	0	0	0	0	0	0.318182	1.14706	0	0	0
Overlap	Pea15	Q62048	Astrocytic phosphoprotein PEA-15 OS=Mus musculus GN=Pea15 PE=1 SV=1	0.868149	130	6	180	6	0.15871	0.00449263	0.257811	0.042782	0.0374104	0.0170887	0	0.379487	0.323944	0.451705	0.723861	0	0	0	0.430856	0.17	0.16	0.379655	0.1125	0.154098	0.121622	0	0	0	0.356537	0	0	0.17769	0	0	0	0.341667	0.1725	0	0	0.364641	0.509091	0	0	0	0.423313
Overlap	Pebp1	P70296	Phosphatidylethanolamine-binding protein 1 OS=Mus musculus GN=Pebp1 PE=1 SV=3	16.9289	187	14	3447	14	2.55876	6.0591	1.67643	3.5537	7.10111	0.746773	2.30337	2.51282	1.37324	1.83239	1.71582	1.66667	1.80429	2.38941	7.00796	6.5798	5.76667	6.69521	4.4734	6.33005	8.50537	8.78501	6.04371	2.89474	2.58744	2.05556	2.73364	2.25074	2.75	3.35902	2.9717	0	1.65	1.44444	0.833333	0.812155	0	0.829412	0	2.12014	0.855828
Overlap	Pecam1	B1ARB3	Platelet endothelial cell adhesion molecule OS=Mus musculus GN=Pecam1 PE=1 SV=1	5.2182	732	11	976	11	0.522346	0.775307	0.357874	0.75083	0.55639	0.665992	0.775281	0.338462	0	0.792614	0.530831	0.816667	0	0	0.283333	0.429787	0.304948	0.451597	0.506921	0.496284	0.461769	0.569656	0.844361	0	0.455008	0.702778	0	0	0.693333	0.872154	0.45283	0.916667	0	1	0.683333	0	0.763636	0.277941	0	1.02827	0.773006
Overlap	Pef1	Q8BFY6	Peflin OS=Mus musculus GN=Pef1 PE=2 SV=1	-0.226423	275	4	26	4	0.0018615	0	0.00261438	0	0.0224877	0	0	0	0	0	0.0986595	0	0	0	0	0	0	0	0	0	0	0	0	0	0	0	0	0	0	0	0	0	0	0	0	0	0	0	0	0	0
Overlap	Pf4	Q9Z126	Platelet factor 4 OS=Mus musculus GN=Pf4 PE=2 SV=1	0.617754	105	3	203	3	0.403208	0.177246	0.379518	0.310045	0.0249003	0.367847	0	0	0.577465	0	0.707775	0	1.28571	0	0	0.79179	0.337696	0	0.673729	0.393443	0	0.304054	0	0	0	0	0	0	0	0	0	0	0	0.344444	0	0	0	0	1.25806	1.59011	0
Overlap	Pfas	Q5SUR0	Phosphoribosylformylglycinamidine synthase OS=Mus musculus GN=Pfas PE=2 SV=1	-0.262303	1337	5	17	5	0.0377974	0	0.00926059	0	0.0197993	0.00182292	0	0	0	0	0	0	0	0	0	0	0	0	0	0	0	0	0	0	1.00849	0.888889	0	0	0	0	0	0	0	0	0	0	0	0.105882	0	0	0
Overlap	Pfdn1	Q9CQF7	Prefoldin 1 OS=Mus musculus GN=Pfdn1 PE=2 SV=1	-0.753505	122	2	14	2	0	0	0	0.0186607	0.00791139	0	0	0	0	0	0	0	0	0	0	0	0	0	0	0	0	0	0	0	0	0	0	0	0	0	0	0	0	0	0	0	0	0	0	0	0
Overlap	Pfdn2	O70591	Prefoldin subunit 2 OS=Mus musculus GN=Pfdn2 PE=2 SV=2	0.811344	154	5	178	5	0.217355	0.078319	0.198389	0.212574	0.0859359	0.00576923	0	0	0	0	0	0	0	0.465028	0.24	0.256667	0.21	0.568993	0	0.521639	0.283784	0.590725	0.205155	0	0	0.483333	0.557078	0	0	0	0.551887	0	0	0	0	0	0.554545	0	0	0.29682	0
Overlap	Pfdn4	Q3UWL8	Prefoldin subunit 4 OS=Mus musculus GN=Pfdn4 PE=2 SV=1	-0.218339	134	2	27	2	0.0174165	0	0.0099775	0.0314326	0	0.00380435	0	0	0	0	0	0	0	0	0	0	0	0	0	0	0	0	0	0	0	0	0	0	0	0	0	0	0	0	0	0	0	0	0	0	0
Overlap	Pfdn5	Q9WU28	Prefoldin subunit 5 OS=Mus musculus GN=Pfdn5 PE=1 SV=1	-0.399497	154	2	12	2	0.00567232	0.00841751	0.00401224	0.00544118	0.00642161	0	0	0	0	0	0	0	0	0	0	0	0	0	0	0.144262	0.156371	0	0	0	0	0	0	0	0	0	0	0	0	0	0	0	0	0	0	0	0
Overlap	Pfdn6	Q03958	Prefoldin subunit 6 OS=Mus musculus GN=Pfdn6 PE=2 SV=1	-0.705104	127	3	5	3	0	0	0.00308123	0.00536356	0.0141129	0	0	0	0	0	0	0	0	0	0	0	0	0	0	0	0	0	0	0	0	0	0	0	0	0	0	0	0	0	0	0	0	0	0	0	0
Overlap	Pfkl	P12382	ATP-dependent 6-phosphofructokinase, liver type OS=Mus musculus GN=Pfkl PE=1 SV=4	3.70373	780	10	624	8	0.187278	0.0774026	0.162908	0.0742689	0.13825	0.0403641	0	0.415385	0.257746	0.524148	0.303843	0.379167	0.385714	0.385633	0.259819	0.230542	0	0.1	0.2375	0	0	0	0.180328	0.245614	0.336163	0.377778	0	0.343534	0.455	0	0	0	0.4575	0	0	0	0	0	0.237097	0	0.45092
Overlap	Pfkm	P47857	ATP-dependent 6-phosphofructokinase, muscle type OS=Mus musculus GN=Pfkm PE=1 SV=3	1.95503	780	10	407	9	0.0610766	0.1133	0.166475	0.2677	0.300366	0.235856	0	0	0	0	0	0	0	0	0.259819	0.26601	0.187304	0	0	0	0.175227	0.182432	0.43782	0	0	0.288889	0	0	0	0	0	0	0	0	0	0	0	0	0	0	0
Overlap	Pfkp	Q8C605	6-phosphofructokinase OS=Mus musculus GN=Pfkp PE=1 SV=1	4.27075	784	17	987	15	0.193661	0.33465	0.104886	0.36441	0.454053	0.373259	0	0.205128	0.56338	0	0.268097	0.566667	0	0	0	0	0	0	0.313559	0	0	0	0	0.403509	0.310696	0	0.3379	0.153998	0.395	0	0	0.333333	0	0	0	0.447514	0.436364	0	0.232258	0.233216	0.653374
Overlap	Pfn1	P62962	Profilin-1 OS=Mus musculus GN=Pfn1 PE=1 SV=2	51.2954	140	22	13211	22	8.53738	8.73826	8.95106	10.2469	11.3547	8.27022	11.9101	5.4359	4.78873	6.19318	5.89812	7.36111	10.2	7.22117	9.18859	7.92841	8.34497	8.48244	10.1966	11.9297	8.02784	14.6048	12.2716	9.21053	6.51952	8.22222	8.12785	6.19941	5.96667	9.31699	8.49057	7.13889	6.925	7.62963	8.27778	7.43094	7.93939	5.44118	6.32258	8.83392	9.60123
Overlap	Pgam1	Q9DBJ1	Phosphoglycerate mutase 1 OS=Mus musculus GN=Pgam1 PE=1 SV=3	38.9917	254	26	10253	20	6.83445	6.78729	6.48897	6.59523	8.24624	5.51657	6.70412	7.89744	6.66667	8.63636	6.72029	5.63889	8.14286	6.99433	7.56898	9.45484	6.62554	5.88162	7.93385	5.83388	6.2628	6.40868	6.04424	6.02339	6.72326	8.33333	8.55403	5.25173	6.9	8.19615	5.23585	5.11111	6.9	4.77778	6.94444	8.67403	6.24242	5.11765	6.80645	7.84452	4.6319
Overlap	Pgam2	O70250	Phosphoglycerate mutase 2 OS=Mus musculus GN=Pgam2 PE=1 SV=3	8.8407	253	18	2247	12	0.221476	0.268521	0.328957	0.387568	0.196759	0.319335	0	0.581197	0	0	0	0	0	0	1.16142	0.897545	0.726335	1.27752	0.355932	1.35038	1.3325	0.901136	0.758197	0	0.356537	0	0	0	0	0	0.101887	0	0	0	0	0	0	0	0	0	0
Overlap	Pgd	Q9DCD0	6-phosphogluconate dehydrogenase, decarboxylating OS=Mus musculus GN=Pgd PE=1 SV=3	18.0281	483	21	3374	21	2.61688	1.49627	2.74213	1.43391	2.41704	1.41081	3.03371	2.35897	1.9108	2.89773	2.96693	3.11111	2.8	2.53308	2.44629	2.64893	2.44142	3.03567	3.61111	2.53297	1.72346	1.69083	2.3998	2.33918	2.24109	2.77778	1.73212	2.72458	3.53333	2.27671	1.41509	3.83333	2	3.59259	2.27778	2.37569	2.72727	2.29412	2.19355	4.38163	3.09816
Overlap	Pgk1	P09411	Phosphoglycerate kinase 1 OS=Mus musculus GN=Pgk1 PE=1 SV=4	79.7273	417	43	16391	39	6.72483	4.94991	6.28488	5.48964	6.13677	3.95981	5.69288	7.69231	5.91549	8.72159	6.1126	4.75	4.8	4.95274	8.72474	9.67378	6.72798	6.08915	8.78366	9.03097	7.17127	8.39578	7.91599	6.9883	6.04414	5.40741	4.7793	3.5538	5.13333	4.37828	5.23585	4.22222	8.425	8.18519	4.83333	7.26519	5.54545	4.61765	8.41935	3.28622	4.93865
Overlap	Pgls	Q9CQ60	6-phosphogluconolactonase OS=Mus musculus GN=Pgls PE=2 SV=1	12.9872	257	9	2360	9	0.988312	0.775064	1.16867	0.880802	0.832287	0.588982	1.20225	1.08376	1.43662	1.10795	1.10098	0.886111	1.37143	1.06616	0.983652	1.18134	0.905835	1.14305	0.9996	1.02627	1.08659	1.17271	0.913342	1.17544	1.39559	0.972222	1.11416	0.683119	1.19667	1.27145	1.07547	0.719444	0.5725	0.92963	1.19167	0.720994	0.684848	1.52941	0.416129	0.759717	0.684049
Overlap	Pgm1	Q9D0F9	Phosphoglucomutase-1 OS=Mus musculus GN=Pgm1 PE=1 SV=4	8.23028	562	30	3057	28	0.77779	0.515217	0.841401	0.727115	0.698432	0.552666	1.03745	1.12821	0.793427	1.07955	0.9437	0.866667	0.942857	0.620038	1.73343	1.35348	1.05102	1.09882	0.606179	0.931639	0.664893	0.744779	0.813741	1.14035	0.733447	1.11111	0.56621	1.06614	0.87	0.656743	0.806604	0.7	0.585	0.585185	0.666667	0.71547	0.484848	0.494118	0	0	0.932515
Overlap	Pgm2	Q7TSV4	Phosphoglucomutase-2 OS=Mus musculus GN=Pgm2 PE=1 SV=1	0.363705	620	5	94	5	0.102145	0	0.141594	0.00221848	0.105346	0.00880556	0	0.605128	0	0	0	0	0	0	0.181269	0.256667	0	0	0.579873	0.403497	0.289575	0.148649	0	0	0	0	0	0.41461	0.53	0	0	0	0	0	0	0	0	0	0	0	0
Overlap	Pgm3	Q9CYR6	Phosphoacetylglucosamine mutase OS=Mus musculus GN=Pgm3 PE=1 SV=1	-0.131678	542	4	32	4	0.0150308	0.00159363	0.00877064	0.00294574	0.00672709	0	0	0	0.267606	0	0	0	0	0	0.0566667	0	0.07	0.0818182	0.0833333	0	0	0	0	0	0	0	0	0	0	0	0	0	0	0	0	0	0	0	0	0	0
Overlap	Pgm5	Q8BZF8	Phosphoglucomutase-like protein 5 OS=Mus musculus GN=Pgm5 PE=1 SV=2	37.579	567	40	10309	38	1.39884	4.02299	1.28305	3.59086	3.75662	3.54568	2.24719	1.54872	0.795775	1.30682	0.997319	1.09722	1.8	2.83554	0.988855	0.708035	1.22891	0.676376	0	0.368852	0.409106	0.690494	1.71777	2.74854	2.0034	3.27778	3.8965	1.10563	2.1	2.20665	1.78774	0.55	0	0	0.575	0.348066	0.540909	0.629412	1.54839	1.66078	2.17791
Overlap	Pgrmc1	O55022	Membrane-associated progesterone receptor component 1 OS=Mus musculus GN=Pgrmc1 PE=1 SV=4	6.75465	195	3	1009	3	0.259851	0.932727	0.246903	0.940769	0.641472	0.608338	0	0.297436	0.492958	1.02273	0	0	0.565714	0	0	0.130049	0	0	0.125	0	0	0.320455	0	0.815789	0.585739	0	1.03501	0.627838	0.83	1.01401	0.679245	0.466667	0	0	0	0	0	0	0	0	0
Overlap	Pgrmc2	Q80UU9	Membrane-associated progesterone receptor component 2 OS=Mus musculus GN=Pgrmc2 PE=1 SV=2	-0.555943	217	2	9	2	0.0115675	0	0.00184544	0	0.0292154	0	0	0	0	0	0	0	0	0	0	0	0	0	0	0	0	0	0	0	0	0	0	0	0	0	0	0	0	0	0	0	0	0	0	0	0
Overlap	Phb	P67778	Prohibitin OS=Mus musculus GN=Phb PE=1 SV=1	8.34898	272	16	1691	16	0.643741	0.194034	0.777404	0.265732	0.366595	0.244222	0.960674	1.12479	0.626761	1.22159	0.847185	0.666667	0.351429	0.550095	0.918933	1.44007	0.731239	0.856086	0.760782	0.68663	0.680577	0.327764	0.644457	0.730994	0.862479	0.524074	0.569254	1.1846	0.855	0.472855	0	0.805556	0.4425	0.872222	0.858333	1.29558	0.790909	0.794118	0.493548	0	0.460123
Overlap	Phb2	O35129	Prohibitin-2 OS=Mus musculus GN=Phb2 PE=1 SV=1	4.51429	299	14	860	14	0.977325	0.249146	0.939241	0.237217	0.5735	0.180332	1.23596	1.28889	1.19014	1.55398	1.0563	0.991667	0.557143	0.642722	1.32217	2.15632	1.3596	1.13266	0.921257	1.02798	1.11806	0.62652	0.847233	1.31579	0.830221	0.819444	0.598174	0.627838	1.5	0.567426	0.45283	0.963889	1.05	1.0037	0.894444	2.1547	0.739394	0.741176	0	0.954064	1.22853
Overlap	Phgdh	Q61753	D-3-phosphoglycerate dehydrogenase OS=Mus musculus GN=Phgdh PE=1 SV=3	1.28837	533	8	256	8	0.0946125	0.00555959	0.229358	0.0361676	0.147676	0.0822757	0	0.266667	0.211268	0	0.214477	0.175	0	0	0.18	0.203333	0.385855	0.459297	0.233333	0.104918	0	0.201136	0	0	0	0	0	0.189536	0.28	0	0	0	0	0.344444	0	0.505525	0.413636	0	0	0	0
Overlap	Phpt1	Q9DAK9	14 kDa phosphohistidine phosphatase OS=Mus musculus GN=Phpt1 PE=2 SV=1	1.87838	124	6	487	6	0.143632	0.262078	0.252053	0.402466	0.273853	0.154489	0	0.338462	0	0	0.27882	0	0	0	0.304179	0.290493	0.18	0.480151	0.0958333	0.397486	0.518293	0.407371	0.310001	0	0.387097	0	0	0.290227	0.29	0.357268	0.466981	0.216667	0	0	0	0.281768	0.3	0	0	0	0
Overlap	Pid1	Q3UBG2	PTB-containing, cubilin and LRP1-interacting protein OS=Mus musculus GN=Pid1 PE=1 SV=2	-0.57539	217	2	8	2	0.00311867	0	0	0	0.00562819	0	0	0	0	0	0	0	0	0	0	0	0	0	0	0	0	0	0	0	0	0	0	0	0	0	0	0	0	0	0	0	0	0	0	0	0
Overlap	Pin1	Q9QUR7	Peptidyl-prolyl cis-trans isomerase NIMA-interacting 1 OS=Mus musculus GN=Pin1 PE=1 SV=1	0.899534	165	4	163	4	0.0645313	0.136683	0.12038	0.244835	0.25495	0.019213	0	0	0	0	0	0	0	0	0.25	0	0	0	0	0.193443	0	0.505682	0.220936	0	0	0.5	0.630137	0	0	0	0	0	0	0	0	0	0	0	0	0	0
Overlap	Pin4	Q9CWW6	Peptidyl-prolyl cis-trans isomerase NIMA-interacting 4 OS=Mus musculus GN=Pin4 PE=2 SV=1	0.0115058	131	2	60	2	0.0152251	0.0046875	0.024005	0.00997852	0.0275814	0.01261	0	0.123077	0	0.1875	0	0.0775	0	0	0	0	0	0	0	0	0	0	0	0	0	0	0	0	0	0.252189	0	0	0	0	0	0	0	0	0	0	0
Overlap	Pitpna	J3QPW1	Phosphatidylinositol transfer protein alpha isoform OS=Mus musculus GN=Pitpna PE=4 SV=1	0.295086	272	7	234	6	0.167385	0.103281	0.362782	0.146937	0.253396	0.105618	0	0	0	0.732955	0	0.433333	1.02857	0	0.4	0	0	0	0.550847	0	0.405405	0.652641	0	0	0	0.777778	0.684932	0.0995064	0	0.861646	0	0	0	0	0	0	0	0	0	0	0
Overlap	Pitpnb	P53811	Phosphatidylinositol transfer protein beta isoform OS=Mus musculus GN=Pitpnb PE=1 SV=2	-0.328438	271	3	36	2	0	0	0.0416928	0	0.0149194	0.0140238	0	0	0	0	0	0	0	0	0	0	0	0	0	0	0	0	0	0	0	0	0	0	0	0	0	0	0	0	0	0	0	0	0	0	0
Overlap	Pitrm1	Q8K411	Presequence protease, mitochondrial OS=Mus musculus GN=Pitrm1 PE=1 SV=1	0.563749	1036	7	149	7	0.0850379	0.0135077	0.134018	0.037208	0.117178	0.00193452	0	0	0	0.65625	0	0.4625	0	0	0	0	0	0	0	0	0	0	0	0	0	0	0.502283	0	0.66	0.472855	0	0	0	0.422222	0	0.480663	0	0	0	0	0
Overlap	Pklr	G3X925	Pyruvate kinase OS=Mus musculus GN=Pklr PE=3 SV=1	6.40284	574	4	1632	2	0.00754717	0	0	0	0	0	0	0	0	0	0	0	0	0	0	0	0	0	0	0	0	0	0	0	0	0	0	0	0	0	0	0	0	0	0	0	0	0	0	0	0
Overlap	Pkm	P52480	Pyruvate kinase PKM OS=Mus musculus GN=Pkm PE=1 SV=4	153.59	531	75	36275	5	2.42619	1.32991	2.07201	1.55779	2.17539	1.63476	2.14981	1.91111	1.59624	2.67045	1.57283	1.93056	2.44286	2.38185	2.31002	2.07003	2.57618	1.60499	4.44915	3.06339	1.41227	1.94129	1.78925	1.9883	1.42615	1.7037	1.67123	1.93485	1.7	2.36427	2.26415	1.77778	4.2	3.74074	2.58333	2.28729	2.09091	2.64706	2.5	3.03887	1.99387
Overlap	Plaa	P27612	Phospholipase A-2-activating protein OS=Mus musculus GN=Plaa PE=1 SV=4	-0.313522	794	2	26	2	0.0301308	0	0.0457295	0	0.0546958	0	0	0	0	0	0.493298	0	0	0	0	0	0.21	0	0	0	0	0	0	0	0	0	0	0	0	0	0	0	0	0	0	0	0	0	0	0	0
Overlap	Plbd1	Q8VCI0	Phospholipase B-like 1 OS=Mus musculus GN=Plbd1 PE=1 SV=1	-0.625229	550	6	10	6	0	0	0.00311086	0	0.0304319	0	0	0	0	0	0	0	0	0	0	0	0	0	0	0	0	0	0	0	0	0	0	0	0	0	0	0	0	0	0	0	0	0	0	0	0
Overlap	Plcd1	Q8R3B1	1-phosphatidylinositol 4,5-bisphosphate phosphodiesterase delta-1 OS=Mus musculus GN=Plcd1 PE=2 SV=2	9.93667	756	21	2163	21	0.486195	0.658416	0.444069	0.641439	0.532598	0.571191	0.5	0.369231	0.746479	0.502841	0	0.558333	1.28571	0.669187	0.381475	0.524877	0.425451	0.259091	0	0.26	0.46959	0.119318	0.21778	0.684211	0.424448	1.00556	0.627093	0.432379	0.44	0.616462	0.5	0.508333	0.36	0.144444	0.591667	0.787293	0.609091	0.635294	0.425806	0.212014	0.601227
Overlap	Plcg2	Q8CIH5	1-phosphatidylinositol 4,5-bisphosphate phosphodiesterase gamma-2 OS=Mus musculus GN=Plcg2 PE=1 SV=1	-0.864304	1265	2	2	2	0	0	0	0	0.00179504	0	0	0	0	0	0	0	0	0	0	0	0	0	0	0	0	0	0	0	0	0	0	0	0	0	0	0	0	0	0	0	0	0	0	0	0
Overlap	Pld3	O35405	Phospholipase D3 OS=Mus musculus GN=Pld3 PE=2 SV=1	-0.784802	488	2	3	2	0.00454745	0	0	0	0	0	0	0	0	0	0	0	0	0	0	0	0	0	0	0	0	0	0	0	0	0	0	0	0	0	0	0	0	0	0	0	0	0	0	0	0
Overlap	Plec	Q9QXS1	Plectin OS=Mus musculus GN=Plec PE=1 SV=3	20.279	4691	131	4006	128	1.16519	0.487683	0.813626	0.251455	0.846459	0.534977	1.59176	0.803419	0.981221	1.64773	1.62288	1.5	0.925714	1.42911	0.535311	0.587657	1.03461	0.644682	1.21257	0.881457	0.530013	0.62585	0.775049	0.634503	0.811545	1.51852	1.61339	1.93485	2.1	0.577933	1.13679	1.19444	1.1	1.96296	0.716667	0.759669	1.15758	0.473529	0.858065	1.44876	0.358896
Overlap	Plek	Q9JHK5	Pleckstrin OS=Mus musculus GN=Plek PE=1 SV=1	0.250784	350	10	122	10	0.249354	0.0158649	0.0686162	0.00740741	0.0418449	0.0579644	0	0	0	0	0	0	0	0.499055	0	0	0	0	0.64315	0	0	0	0	0	0	0	0	0	0	0	0	0.916667	0	0	0.791667	0	0	0	0	0.90106	0
Overlap	Plekho2	Q8K124	Pleckstrin homology domain-containing family O member 2 OS=Mus musculus GN=Plekho2 PE=1 SV=1	1.46285	495	6	358	6	0.324776	0.0507274	0.337163	0.0650912	0.253412	0.101187	0.41573	0.369231	0.591549	0.434659	0.718499	0.541667	0.428571	0.510397	0.223333	0	0	0.678676	0.699859	0.22	0.169184	0.401044	0	0.635965	0.565365	0.333333	0.666667	0.598223	0.68	0.54641	0	0	0	0	0.241667	0.273481	0.254545	0.423529	0	0	0
Overlap	Plg	P20918	Plasminogen OS=Mus musculus GN=Plg PE=1 SV=3	36.0144	812	60	9295	60	3.70185	1.70895	2.48907	1.56967	2.59679	1.53128	3.14607	3.00855	2.86385	2.86932	5.11171	3.05556	2.91429	2.15501	3.60292	2.91916	3.13112	2.66873	13.3169	4.29253	3.78226	3.48628	1.89006	2.07602	2.309	2.2963	3.40944	2.72458	2.56667	1.331	1.31132	4.55556	11.25	9.92593	4.13889	1.32597	2.84848	2.55882	2.35484	1.20495	1.16564
Overlap	Plin1	Q8CGN5	Perilipin-1 OS=Mus musculus GN=Plin1 PE=1 SV=2	20.5159	517	30	4111	30	1.49127	0.945172	2.61051	1.05174	0.868155	0.600616	2.05993	2.32479	1.65728	3.21023	1.25112	1.63889	2.51429	1.92817	3.27865	5.30662	2.19011	1.74835	0.175	1.57173	1.67471	0.864527	2.54241	1.34503	1.29032	2.25926	0.614916	1.0464	2.1	0.616462	0.589623	1.61111	0.18	0	2.47222	3.01105	0.993939	1.32353	0.212903	0	1.80675
Overlap	Plin2	P43883	Perilipin-2 OS=Mus musculus GN=Plin2 PE=2 SV=2	-0.622685	425	6	19	6	0.0245732	0	0	0	0	0	0	0	0	0	0	0	0	0	0	0	0	0	0.674929	0	0	0	0	0	0	0	0	0	0	0	0	0	0	0	0	0	0	0	0	0	0
[truncated: 1,330 more rows]
[truncated: 261 more columns]

## Sheet: Suppl-Table_III
AAA-induced suprarenal and infrarenal filtered proteins.
	AngII	AngII/Elastase	AngII/Elastase	Elastase	AngII	AngII
All Three	Apoe/LDLr	Ldlr/Wildtype	Apoe/Wildtype	Wildtype Unique	Apoe Unique	Lldr Unique
Eif3l	Ctnna1	C8a	Adprh	Arhgef1	Fscn1	Arhgdib
Hexb	Fth1	Dpp3	Vps26a	Cfp	Gaa	Col3a1
[truncated: 125 more rows]

## Sheet: Suppl-Table_IV
Antibodies used for Western Blot and Immunohistochemistry
[truncated: 14 more rows]

[truncated: 4 more sheets: Suppl-Table_V, Suppl-Table_VI, Suppl-Table_VII, Suppl-Table_VIII]
